# Supplementary material for: ﻿Revisions of the clavipes and pruni species groups of the genus Merodon Meigen, 1803 (Diptera, Syrphidae)
Source: Zookeys. 2024 May 28;1203:1–69. doi: 10.3897/zookeys.1203.118842 (PMC11150873; doi:10.3897/zookeys.1203.118842)
Supplement: XML Treatment for Merodon aenigmaticus [file zookeys.1203.118842-treatment1.xml]

<!DOCTYPE tp:taxon-treatment
  PUBLIC "-//TaxonX//DTD Taxonomic Treatment Publishing DTD v0 20100105//EN" "tax-treatment-NSO.dtd">
<tp:taxon-treatment xmlns:tp="http://www.plazi.org/taxpub"><tp:treatment-meta><kwd-group><label>Taxon classification</label><kwd>
                  <named-content content-type="kingdom">Animalia</named-content>
                </kwd><kwd>
                  <named-content content-type="order">Diptera</named-content>
                </kwd><kwd>
                  <named-content content-type="family">Syrphidae</named-content>
                </kwd></kwd-group><mixed-citation publication-type="journal"><person-group><name><surname>Vujić</surname><given-names>Ante</given-names></name><name><surname>Radenković</surname><given-names>Snežana</given-names></name><name><surname>Likov</surname><given-names>Laura</given-names></name><name><surname>Tubić</surname><given-names>Nataša Kočiš</given-names></name><name><surname>Popov</surname><given-names>Grigory</given-names></name><name><surname>Gilasian</surname><given-names>Ebrahim</given-names></name><name><surname>Djan</surname><given-names>Mihajla</given-names></name><name><surname>Milosavljević</surname><given-names>Marina Janković</given-names></name><name><surname>Ačanski</surname><given-names>Jelena</given-names></name></person-group><article-title>﻿Revisions of the <italic><tp:taxon-name><tp:taxon-name-part taxon-name-part-type="genus" reg="Merodon"/><tp:taxon-name-part taxon-name-part-type="species" reg="clavipes">clavipes</tp:taxon-name-part></tp:taxon-name></italic> and <italic><tp:taxon-name><tp:taxon-name-part taxon-name-part-type="genus" reg="Merodon"/><tp:taxon-name-part taxon-name-part-type="species" reg="pruni">pruni</tp:taxon-name-part></tp:taxon-name></italic> species groups of the genus <italic><tp:taxon-name><tp:taxon-name-part taxon-name-part-type="genus" reg="Merodon">Merodon</tp:taxon-name-part></tp:taxon-name></italic> Meigen, 1803 (<tp:taxon-name><tp:taxon-name-part taxon-name-part-type="order">Diptera</tp:taxon-name-part></tp:taxon-name>, <tp:taxon-name><tp:taxon-name-part taxon-name-part-type="family">Syrphidae</tp:taxon-name-part></tp:taxon-name>)</article-title><source>Zookeys</source><day>28</day><month>05</month><year>2024</year><volume>1203</volume><fpage>1</fpage><lpage>69</lpage><pub-id pub-id-type="doi">10.3897/zookeys.1203.118842</pub-id></mixed-citation></tp:treatment-meta><tp:nomenclature><label>﻿</label><tp:taxon-name>
                <object-id xmlns:xlink="http://www.w3.org/1999/xlink" content-type="arpha" xlink:type="simple">7213A751-C558-5A71-BC29-313125550CD3</object-id>
                <tp:taxon-name-part taxon-name-part-type="genus" reg="Merodon">Merodon</tp:taxon-name-part>
                <tp:taxon-name-part taxon-name-part-type="species" reg="aenigmaticus">aenigmaticus</tp:taxon-name-part>
                <object-id xmlns:xlink="http://www.w3.org/1999/xlink" content-type="zoobank" xlink:type="simple">https://zoobank.org/A5E500DF-C71A-4127-966E-25B7B759C2F0</object-id>
              </tp:taxon-name><tp:taxon-authority>Vujić, Radenković &amp; Likov</tp:taxon-authority><tp:taxon-status xmlns:xlink="http://www.w3.org/1999/xlink" xlink:type="simple">sp. nov.</tp:taxon-status><xref ref-type="fig" rid="F1">Figs 1A</xref><xref ref-type="fig" rid="F3">, 3A</xref><xref ref-type="fig" rid="F4">, 4G</xref><xref ref-type="fig" rid="F7">, 7A</xref><xref ref-type="fig" rid="F9">, 9</xref><xref ref-type="fig" rid="F12">, 12C</xref></tp:nomenclature><tp:treatment-sec sec-type="type material" id="SECID0ETUBG"><title>Type material examined.</title><p><bold><italic>Holotype</italic>.</bold> Male in <named-content xmlns:xlink="http://www.w3.org/1999/xlink" content-type="dwc:institutional_code" xlink:title="Musee National d’Histoire Naturelle, Paris, France" xlink:href="http://grbio.org/institution/museum-national-dhistoire-naturelle-2" xlink:type="simple">MNHN</named-content>. The specimen had no label or information about its origin. <named-content xmlns:xlink="http://www.w3.org/1999/xlink" content-type="dwc:institutional_code" xlink:title="Faculty of Sciences, Department of Biology and Ecology, University of Novi Sad, Novi Sad, Serbia" xlink:href="http://grbio.org/institution/faculty-science-university-novi-sad" xlink:type="simple">FSUNS</named-content> ID 04325.</p></tp:treatment-sec><tp:treatment-sec sec-type="diagnosis" id="SECID0EIVBG"><title>Diagnosis</title><p><bold>(only male known).</bold> Similar to <italic><tp:taxon-name><tp:taxon-name-part taxon-name-part-type="genus" reg="Merodon">Merodon</tp:taxon-name-part><tp:taxon-name-part taxon-name-part-type="species" reg="vandergooti">vandergooti</tp:taxon-name-part></tp:taxon-name></italic> (Fig. <xref ref-type="fig" rid="F4">4C</xref>) from which differs with less broad metafemur (in <italic><tp:taxon-name><tp:taxon-name-part taxon-name-part-type="genus" reg="Merodon">M.</tp:taxon-name-part><tp:taxon-name-part taxon-name-part-type="species" reg="aenigmaticus">aenigmaticus</tp:taxon-name-part></tp:taxon-name></italic> sp. nov. is ~ 3.5×, while in <italic><tp:taxon-name><tp:taxon-name-part taxon-name-part-type="genus" reg="Merodon">M.</tp:taxon-name-part><tp:taxon-name-part taxon-name-part-type="species" reg="vandergooti">vandergooti</tp:taxon-name-part></tp:taxon-name></italic> is ~ 2.5× longer than wide) (Fig. <xref ref-type="fig" rid="F4">4G</xref>), less curved metafemur and metatibia (Fig. <xref ref-type="fig" rid="F4">4G</xref>), and quite rounded posterior surstylar lobe (Fig. <xref ref-type="fig" rid="F9">9A</xref>: pl, marked with red arrow), while posterior surstylar lobe is strongly angulated ventrally in <italic><tp:taxon-name><tp:taxon-name-part taxon-name-part-type="genus" reg="Merodon">M.</tp:taxon-name-part><tp:taxon-name-part taxon-name-part-type="species" reg="vandergooti">vandergooti</tp:taxon-name-part></tp:taxon-name></italic> (Fig. <xref ref-type="fig" rid="F10">10A</xref>: pl, marked with red arrow). It differs from <italic><tp:taxon-name><tp:taxon-name-part taxon-name-part-type="genus" reg="Merodon">M.</tp:taxon-name-part><tp:taxon-name-part taxon-name-part-type="species" reg="rufofemoris">rufofemoris</tp:taxon-name-part></tp:taxon-name></italic> sp. nov. by partly black femora (Fig. <xref ref-type="fig" rid="F4">4G</xref>) (orange-yellow in <italic><tp:taxon-name><tp:taxon-name-part taxon-name-part-type="genus" reg="Merodon">M.</tp:taxon-name-part><tp:taxon-name-part taxon-name-part-type="species" reg="rufofemoris">rufofemoris</tp:taxon-name-part></tp:taxon-name></italic> sp. nov.; Fig. <xref ref-type="fig" rid="F4">4E</xref>), and quite rounded posterior surstylar lobe (Fig. <xref ref-type="fig" rid="F9">9A</xref>: pl) (strongly angulate ventrally in <italic><tp:taxon-name><tp:taxon-name-part taxon-name-part-type="genus" reg="Merodon">M.</tp:taxon-name-part><tp:taxon-name-part taxon-name-part-type="species" reg="rufofemoris">rufofemoris</tp:taxon-name-part></tp:taxon-name></italic> sp. nov.; Fig. <xref ref-type="fig" rid="F11">11A</xref>: pl, marked with red arrow).</p><fig id="F10" position="float" orientation="portrait"><object-id xmlns:xlink="http://www.w3.org/1999/xlink" content-type="doi" xlink:type="simple">10.3897/zookeys.1203.118842.figure10</object-id><object-id xmlns:xlink="http://www.w3.org/1999/xlink" content-type="arpha" xlink:type="simple">64379625-C24D-5D7D-AB6C-973A9334C030</object-id><label>Figure 10.</label><caption><p>Male genitalia <italic><tp:taxon-name><tp:taxon-name-part taxon-name-part-type="genus" reg="Merodon">M.</tp:taxon-name-part><tp:taxon-name-part taxon-name-part-type="species" reg="vandergooti">vandergooti</tp:taxon-name-part></tp:taxon-name></italic><bold>A, B</bold> epandrium, <bold>C</bold> hypandrium. <bold>A, C</bold> lateral view B ventral view. Strongly angulated ventral part of posterior surstylar lobe marked with red arrow. Abbreviations: al-anterior surstylar lobe, pl-posterior surstylar lobe. Scale bar: 0.5 mm.</p></caption><graphic xmlns:xlink="http://www.w3.org/1999/xlink" xlink:href="zookeys-1203-001_article-118842__-g010.jpg" position="float" orientation="portrait" xlink:type="simple" id="oo_1057083.jpg"><uri content-type="original_file" xlink:type="simple">https://binary.pensoft.net/fig/1057083</uri></graphic></fig><fig id="F11" position="float" orientation="portrait"><object-id xmlns:xlink="http://www.w3.org/1999/xlink" content-type="doi" xlink:type="simple">10.3897/zookeys.1203.118842.figure11</object-id><object-id xmlns:xlink="http://www.w3.org/1999/xlink" content-type="arpha" xlink:type="simple">40C8DC06-29D7-5424-8B20-400A47D92F4D</object-id><label>Figure 11.</label><caption><p>Male genitalia <italic><tp:taxon-name><tp:taxon-name-part taxon-name-part-type="genus" reg="Merodon">M.</tp:taxon-name-part><tp:taxon-name-part taxon-name-part-type="species" reg="rufofemoris">rufofemoris</tp:taxon-name-part></tp:taxon-name></italic> sp. nov. <bold>A, B</bold> epandrium <bold>C</bold> hypandrium <bold>A, C</bold> lateral view <bold>B</bold> ventral view. Strongly angulated ventral part of posterior surstylar lobe marked with red arrow. Abbreviations: al-anterior surstylar lobe, c-cercus, l-lingula, pl-posterior surstylar lobe. Scale bar: 0.5 mm.</p></caption><graphic xmlns:xlink="http://www.w3.org/1999/xlink" xlink:href="zookeys-1203-001_article-118842__-g011.jpg" position="float" orientation="portrait" xlink:type="simple" id="oo_1057084.jpg"><uri content-type="original_file" xlink:type="simple">https://binary.pensoft.net/fig/1057084</uri></graphic></fig></tp:treatment-sec><tp:treatment-sec sec-type="description" id="SECID0E61BG"><title>Description.</title><p>Male. Head. Basoflagellomere orange-yellow (Fig. <xref ref-type="fig" rid="F12">12C</xref>), elongated, ~ 2× longer than wide, and ~ 2.2× longer than pedicel, convex dorsally; fossette dorsolateral; arista reddish to brown and thickened at basal third; arista ~ 1.5× longer than basoflagellomere; face and frons black with whitish pollinosity, while face covered with dense whitish pilosity; pile on frons dense, greyish white; oral margin small, black, sparsely pollinose; lunula shining black to brown, bare; eye contiguity ~ 12 facets long; vertical triangle isosceles, black, shiny, except grey pollinose anterior corner, covered with greyish white pilosity; ocellar triangle equilateral; occiput with a grey-yellow pile, densely covered with grey pollinosity along eyes; eyes covered with short, whitish grey pile (Fig. <xref ref-type="fig" rid="F12">12C</xref>).</p><fig id="F12" position="float" orientation="portrait"><object-id xmlns:xlink="http://www.w3.org/1999/xlink" content-type="doi" xlink:type="simple">10.3897/zookeys.1203.118842.figure12</object-id><object-id xmlns:xlink="http://www.w3.org/1999/xlink" content-type="arpha" xlink:type="simple">35DA583F-A18D-5BC5-8AB7-0747E2C32C74</object-id><label>Figure 12.</label><caption><p>Head, frontal view <bold>A, B</bold><italic><tp:taxon-name><tp:taxon-name-part taxon-name-part-type="genus" reg="Merodon">M.</tp:taxon-name-part><tp:taxon-name-part taxon-name-part-type="species" reg="latens">latens</tp:taxon-name-part></tp:taxon-name></italic> sp. nov. <bold>C</bold><italic><tp:taxon-name><tp:taxon-name-part taxon-name-part-type="genus" reg="Merodon">M.</tp:taxon-name-part><tp:taxon-name-part taxon-name-part-type="species" reg="aenigmaticus">aenigmaticus</tp:taxon-name-part></tp:taxon-name></italic> sp. nov. <bold>D</bold><italic><tp:taxon-name><tp:taxon-name-part taxon-name-part-type="genus" reg="Merodon">M.</tp:taxon-name-part><tp:taxon-name-part taxon-name-part-type="species" reg="rufofemoris">rufofemoris</tp:taxon-name-part></tp:taxon-name></italic> sp. nov. <bold>A, C–D</bold> male <bold>B</bold> female. Scale bar: 1 mm.</p></caption><graphic xmlns:xlink="http://www.w3.org/1999/xlink" xlink:href="zookeys-1203-001_article-118842__-g012.jpg" position="float" orientation="portrait" xlink:type="simple" id="oo_1057085.jpg"><uri content-type="original_file" xlink:type="simple">https://binary.pensoft.net/fig/1057085</uri></graphic></fig><p>Thorax. Scutum and scutellum black with bronze lustre, covered with short, reddish yellow pile; pilosity between wing bases mostly black; scutum with indistinct pollinose vittae; posterior margin of scutellum with very long reddish yellow to whitish pilosity, reduced medially (Fig. <xref ref-type="fig" rid="F3">3A</xref>); posterodorsal part of anterior anepisternum, posterior anepisternum (except anteroventral angle), anterior anepimeron, dorsomedial anepimeron, and posterodorsal and anteroventral parts of katepisternum with long, dense greyish white pile; wings mostly covered with microtrichia; wing veins yellowish to brown; calypteres whitish yellow; halteres yellowish; legs reddish yellow, except black basal half of pro- and mesofemora, and basal 4/5 of metafemur; metafemur broad, covered with long, whitish yellow pilosity (Fig. <xref ref-type="fig" rid="F4">4G</xref>).</p><p>Abdomen. Elongated (Fig. <xref ref-type="fig" rid="F1">1A</xref>), ~ 1.3× longer than mesonotum; terga black, except lateral sides of tergum 2 with reddish yellow maculae; terga 2–4 with broad, distinct silver-grey pollinose fasciate maculae interrupted medially; pile on terga reddish yellow to whitish; sterna black, covered with whitish grey pile; posterior margin of sternum 4 with characteristic posteromedial incision (Fig. <xref ref-type="fig" rid="F7">7A</xref>).</p><p>Male genitalia (Fig. <xref ref-type="fig" rid="F9">9</xref>). Anterior surstylar lobe large, elongated (up to 3× longer than wide) and sickle-like (Fig. <xref ref-type="fig" rid="F9">9A</xref>: al); posterior surstylar lobe rectangular with quite rounded ventral margin (Fig. <xref ref-type="fig" rid="F9">9A</xref>: pl), ~ 1.5× longer than wide, covered with short pile; cercus rectangular (Fig. <xref ref-type="fig" rid="F9">9B</xref>: c); hypandrium sickle-shaped, without lateral projections; lingula short and tapering (Fig. <xref ref-type="fig" rid="F9">9D</xref>: l).</p><p>Female. Unknown.</p></tp:treatment-sec><tp:treatment-sec sec-type="distribution" id="SECID0EQ5BG"><title>Distribution.</title><p>Unknown. The species is described based on a male holotype from the <named-content xmlns:xlink="http://www.w3.org/1999/xlink" content-type="dwc:institutional_code" xlink:title="Musee National d’Histoire Naturelle, Paris, France" xlink:href="http://grbio.org/institution/museum-national-dhistoire-naturelle-2" xlink:type="simple">MNHN</named-content> collection lacking any label or information about the origin of the specimen.</p></tp:treatment-sec><tp:treatment-sec sec-type="etymology" id="SECID0E25BG"><title>Etymology.</title><p>The name <italic><tp:taxon-name><tp:taxon-name-part taxon-name-part-type="genus" reg="Merodon"/><tp:taxon-name-part taxon-name-part-type="species" reg="aenigmaticus">aenigmaticus</tp:taxon-name-part></tp:taxon-name></italic> derives from the Latin adjective, meaning ‘enigmatic, like an enigma’, in the masculine form. This term describes the absence of any information related to the holotype, including collecting place, date or collector. Species epithet to be treated as an adjective.</p><p>
                <bold><italic><tp:taxon-name><tp:taxon-name-part taxon-name-part-type="genus" reg="Merodon">Merodon</tp:taxon-name-part><tp:taxon-name-part taxon-name-part-type="species" reg="clavipes">clavipes</tp:taxon-name-part></tp:taxon-name></italic> (Fabricius, 1781)</bold>
              </p><p><italic><tp:taxon-name><tp:taxon-name-part taxon-name-part-type="genus" reg="Syrphus">Syrphus</tp:taxon-name-part><tp:taxon-name-part taxon-name-part-type="species" reg="clavipes">clavipes</tp:taxon-name-part></tp:taxon-name></italic> Fabricius, 1781: 427.</p><p><italic><tp:taxon-name><tp:taxon-name-part taxon-name-part-type="genus" reg="Musca">Musca</tp:taxon-name-part><tp:taxon-name-part taxon-name-part-type="species" reg="clauda">clauda</tp:taxon-name-part></tp:taxon-name></italic> Villers, 1789: 463.</p><p><italic><tp:taxon-name><tp:taxon-name-part taxon-name-part-type="genus" reg="Musca">Musca</tp:taxon-name-part><tp:taxon-name-part taxon-name-part-type="species" reg="curvipes">curvipes</tp:taxon-name-part></tp:taxon-name></italic> Gmelin, 1790: 2871.</p><p><italic><tp:taxon-name><tp:taxon-name-part taxon-name-part-type="genus" reg="Syrphus">Syrphus</tp:taxon-name-part><tp:taxon-name-part taxon-name-part-type="species" reg="gravipes">gravipes</tp:taxon-name-part></tp:taxon-name></italic> Rossi, 1790: 286.</p><p><italic><tp:taxon-name><tp:taxon-name-part taxon-name-part-type="genus" reg="Merodon">Merodon</tp:taxon-name-part><tp:taxon-name-part taxon-name-part-type="species" reg="curvipes">curvipes</tp:taxon-name-part></tp:taxon-name></italic> Meigen, 1803: 274.</p><p><italic><tp:taxon-name><tp:taxon-name-part taxon-name-part-type="genus" reg="Merodon">Merodon</tp:taxon-name-part><tp:taxon-name-part taxon-name-part-type="species" reg="senilis">senilis</tp:taxon-name-part></tp:taxon-name></italic> Meigen, 1822: 356.</p><p><italic><tp:taxon-name><tp:taxon-name-part taxon-name-part-type="genus" reg="Merodon">Merodon</tp:taxon-name-part><tp:taxon-name-part taxon-name-part-type="species" reg="canipilus">canipilus</tp:taxon-name-part></tp:taxon-name></italic> Rondani, 1865: 131.</p><p><tp:taxon-name><tp:taxon-name-part taxon-name-part-type="genus" reg="Merodon">Merodon</tp:taxon-name-part><tp:taxon-name-part taxon-name-part-type="species" reg="clavipes">clavipes</tp:taxon-name-part><tp:taxon-name-part taxon-name-part-type="infraspecific-rank">var.</tp:taxon-name-part><tp:taxon-name-part taxon-name-part-type="variety" reg="alba">alba</tp:taxon-name-part></tp:taxon-name> Paramonov, 1926: 90.</p><p><tp:taxon-name><tp:taxon-name-part taxon-name-part-type="genus" reg="Merodon">Merodon</tp:taxon-name-part><tp:taxon-name-part taxon-name-part-type="species" reg="clavipes">clavipes</tp:taxon-name-part><tp:taxon-name-part taxon-name-part-type="infraspecific-rank">var.</tp:taxon-name-part><tp:taxon-name-part taxon-name-part-type="variety" reg="atra">atra</tp:taxon-name-part></tp:taxon-name> Paramonov, 1926: 91.</p><p><tp:taxon-name><tp:taxon-name-part taxon-name-part-type="genus" reg="Merodon">Merodon</tp:taxon-name-part><tp:taxon-name-part taxon-name-part-type="species" reg="clavipes">clavipes</tp:taxon-name-part><tp:taxon-name-part taxon-name-part-type="infraspecific-rank">var.</tp:taxon-name-part><tp:taxon-name-part taxon-name-part-type="variety" reg="niger">niger</tp:taxon-name-part></tp:taxon-name> Paramonov, 1926: 90.</p><p><italic><tp:taxon-name><tp:taxon-name-part taxon-name-part-type="genus" reg="Merodon">Merodon</tp:taxon-name-part><tp:taxon-name-part taxon-name-part-type="species" reg="clavipes">clavipes</tp:taxon-name-part><tp:taxon-name-part taxon-name-part-type="subspecies" reg="albus">albus</tp:taxon-name-part></tp:taxon-name></italic> Peck, 1988: 169 (sic! non Paramonov), syn. nov.</p><p><italic><tp:taxon-name><tp:taxon-name-part taxon-name-part-type="genus" reg="Merodon">Merodon</tp:taxon-name-part><tp:taxon-name-part taxon-name-part-type="species" reg="clavipes">clavipes</tp:taxon-name-part><tp:taxon-name-part taxon-name-part-type="subspecies" reg="ater">ater</tp:taxon-name-part></tp:taxon-name></italic> Peck, 1988: 169 (sic! non Paramonov), syn. nov.</p><p><italic><tp:taxon-name><tp:taxon-name-part taxon-name-part-type="genus" reg="Merodon">Merodon</tp:taxon-name-part><tp:taxon-name-part taxon-name-part-type="species" reg="clavipes">clavipes</tp:taxon-name-part><tp:taxon-name-part taxon-name-part-type="subspecies" reg="niger">niger</tp:taxon-name-part></tp:taxon-name></italic> Peck, 1988: 169 (sic! non Paramonov), syn. nov.</p><p><italic><tp:taxon-name><tp:taxon-name-part taxon-name-part-type="genus" reg="Merodon">Merodon</tp:taxon-name-part><tp:taxon-name-part taxon-name-part-type="species" reg="splendens">splendens</tp:taxon-name-part></tp:taxon-name></italic> Hurkmans, 1993: 182, syn. nov.</p><p>
                <bold><italic><tp:taxon-name><tp:taxon-name-part taxon-name-part-type="genus" reg="Syrphus">Syrphus</tp:taxon-name-part><tp:taxon-name-part taxon-name-part-type="species" reg="clavipes">clavipes</tp:taxon-name-part></tp:taxon-name></italic> Fabricius, 1781: 427</bold>
              </p><p><bold>Type locality.</bold> Italy. The original description (<xref ref-type="bibr" rid="B14">Fabricius 1781</xref>) was based on an unspecified number of syntypes. The lectotype was designated by <xref ref-type="bibr" rid="B25">Hurkmans (1993</xref>: 178): male in Sehestedt and Tonder Lund collection (<named-content xmlns:xlink="http://www.w3.org/1999/xlink" content-type="dwc:institutional_code" xlink:title="Zoological Museum, Natural History Museum of Denmark, University of Copenhagen, Copenhagen, Denmark" xlink:href="http://grbio.org/institution/zoological-museum-university-copenhagen" xlink:type="simple">ZMUC</named-content>). Unfortunately, the type material was destroyed (AV pers. obs.). Two pins from the type collection possess only labels: [<italic><tp:taxon-name><tp:taxon-name-part taxon-name-part-type="genus" reg="Syrphus">Syrphus</tp:taxon-name-part><tp:taxon-name-part taxon-name-part-type="species" reg="clavipes">clavipes</tp:taxon-name-part></tp:taxon-name></italic>] and [P 195-1].</p><p><bold>Neotype (designated here).</bold> Male, Italy, Sicily, 20.vi.1914, leg. Trautmann (<named-content xmlns:xlink="http://www.w3.org/1999/xlink" content-type="dwc:institutional_code" xlink:title="Zoological Museum, Natural History Museum of Denmark, University of Copenhagen, Copenhagen, Denmark" xlink:href="http://grbio.org/institution/zoological-museum-university-copenhagen" xlink:type="simple">ZMUC</named-content>).</p><p>A neotype was designated to clarify the taxonomic status of <italic><tp:taxon-name><tp:taxon-name-part taxon-name-part-type="genus" reg="Merodon">Merodon</tp:taxon-name-part><tp:taxon-name-part taxon-name-part-type="species" reg="clavipes">clavipes</tp:taxon-name-part></tp:taxon-name></italic>. Lectotype was designated by <xref ref-type="bibr" rid="B25">Hurkmans (1993)</xref> in his revisionary work on genus <italic><tp:taxon-name><tp:taxon-name-part taxon-name-part-type="genus" reg="Merodon">Merodon</tp:taxon-name-part></tp:taxon-name></italic>, but has been destroyed. Data and description are sufficient to ensure recognition of the specimen designated, and the neotype is consistent with what is known of the former name-bearing type from the original description and latter revision. Neotype belongs to the same country (Italy) cited as the original type locality and it is deposited in the same Museum where lectotype was kept (<named-content xmlns:xlink="http://www.w3.org/1999/xlink" content-type="dwc:institutional_code" xlink:title="Zoological Museum, Natural History Museum of Denmark, University of Copenhagen, Copenhagen, Denmark" xlink:href="http://grbio.org/institution/zoological-museum-university-copenhagen" xlink:type="simple">ZMUC</named-content>).</p><p>
                <bold><italic><tp:taxon-name><tp:taxon-name-part taxon-name-part-type="genus" reg="Musca">Musca</tp:taxon-name-part><tp:taxon-name-part taxon-name-part-type="species" reg="clauda">clauda</tp:taxon-name-part></tp:taxon-name></italic> Villers, 1789: 463</bold>
              </p><p><bold>Type locality.</bold> France. Synonymy with <italic><tp:taxon-name><tp:taxon-name-part taxon-name-part-type="genus" reg="Merodon">Merodon</tp:taxon-name-part><tp:taxon-name-part taxon-name-part-type="species" reg="clavipes">clavipes</tp:taxon-name-part></tp:taxon-name></italic> was cited in <xref ref-type="bibr" rid="B48">Peck (1988</xref>: 168) and <xref ref-type="bibr" rid="B25">Hurkmans (1993</xref>: 178). Type material presumably lost.</p><p>
                <bold><italic><tp:taxon-name><tp:taxon-name-part taxon-name-part-type="genus" reg="Syrphus">Syrphus</tp:taxon-name-part><tp:taxon-name-part taxon-name-part-type="species" reg="gravipes">gravipes</tp:taxon-name-part></tp:taxon-name></italic> Rossi, 1790: 286</bold>
              </p><p><bold>Type locality.</bold> Italy. Synonymy with <italic><tp:taxon-name><tp:taxon-name-part taxon-name-part-type="genus" reg="Merodon">Merodon</tp:taxon-name-part><tp:taxon-name-part taxon-name-part-type="species" reg="clavipes">clavipes</tp:taxon-name-part></tp:taxon-name></italic> was cited in <xref ref-type="bibr" rid="B48">Peck (1988</xref>: 168) and <xref ref-type="bibr" rid="B25">Hurkmans (1993</xref>: 178). Type material presumably lost.</p><p>
                <bold><italic><tp:taxon-name><tp:taxon-name-part taxon-name-part-type="genus" reg="Merodon">Merodon</tp:taxon-name-part><tp:taxon-name-part taxon-name-part-type="species" reg="senilis">senilis</tp:taxon-name-part></tp:taxon-name></italic> Meigen, 1822: 356</bold>
              </p><p><bold>Type locality.</bold> Italy. Synonymy with <italic><tp:taxon-name><tp:taxon-name-part taxon-name-part-type="genus" reg="Merodon">Merodon</tp:taxon-name-part><tp:taxon-name-part taxon-name-part-type="species" reg="clavipes">clavipes</tp:taxon-name-part></tp:taxon-name></italic> was cited in <xref ref-type="bibr" rid="B48">Peck (1988</xref>: 168) and <xref ref-type="bibr" rid="B25">Hurkmans (1993</xref>: 178). Lectotype was designated by <xref ref-type="bibr" rid="B25">Hurkmans (1993</xref>: 178): female “<italic><tp:taxon-name><tp:taxon-name-part taxon-name-part-type="genus" reg="Merodon"/><tp:taxon-name-part taxon-name-part-type="species" reg="senilis">senilis</tp:taxon-name-part></tp:taxon-name></italic>” (<named-content xmlns:xlink="http://www.w3.org/1999/xlink" content-type="dwc:institutional_code" xlink:title="Naturhistorisches Museum Wien, Vienna, Austria" xlink:href="http://grbio.org/institution/naturhistorisches-museum-wien-0" xlink:type="simple">NHMW</named-content>) (not found).</p><p>
                <bold><italic><tp:taxon-name><tp:taxon-name-part taxon-name-part-type="genus" reg="Merodon">Merodon</tp:taxon-name-part><tp:taxon-name-part taxon-name-part-type="species" reg="canipilus">canipilus</tp:taxon-name-part></tp:taxon-name></italic> Rondani, 1865: 131</bold>
              </p><p><bold>Type locality.</bold> Italy. Synonymy with <italic><tp:taxon-name><tp:taxon-name-part taxon-name-part-type="genus" reg="Merodon">Merodon</tp:taxon-name-part><tp:taxon-name-part taxon-name-part-type="species" reg="clavipes">clavipes</tp:taxon-name-part></tp:taxon-name></italic> was cited in <xref ref-type="bibr" rid="B48">Peck (1988</xref>: 168) and <xref ref-type="bibr" rid="B25">Hurkmans (1993</xref>: 178). Lectotype was designated by <xref ref-type="bibr" rid="B25">Hurkmans (1993</xref>: 178): male in Rondani collection [52] (<abbrev xmlns:xlink="http://www.w3.org/1999/xlink" content-type="institution" xlink:title="Museo Zoologico La Specola, Firenze, Italy" id="ABBRID0EVOAI" xlink:type="simple">LSF</abbrev>) (examined).</p><p>
                <bold><tp:taxon-name><tp:taxon-name-part taxon-name-part-type="genus" reg="Merodon">Merodon</tp:taxon-name-part><tp:taxon-name-part taxon-name-part-type="species" reg="clavipes">clavipes</tp:taxon-name-part><tp:taxon-name-part taxon-name-part-type="infraspecific-rank">var.</tp:taxon-name-part><tp:taxon-name-part taxon-name-part-type="variety" reg="alba">alba</tp:taxon-name-part></tp:taxon-name> Paramonov, 1926а: 90</bold>
              </p><p><italic><tp:taxon-name><tp:taxon-name-part taxon-name-part-type="genus" reg="Merodon">Merodon</tp:taxon-name-part><tp:taxon-name-part taxon-name-part-type="species" reg="clavipes">clavipes</tp:taxon-name-part><tp:taxon-name-part taxon-name-part-type="subspecies" reg="albus">albus</tp:taxon-name-part></tp:taxon-name></italic> Peck, 1988: 169 (sic! non Paramonov), syn. nov.</p><p><bold>Holotype (examined).</bold> Female with labels: white, handwritten, bold ink [N 327]; yellowish, handwritten, pale ink, with bluish typographical frame [Valegotsulovo / d. Balta / g. Odessa / 2.vi.25], <named-content xmlns:xlink="http://www.w3.org/1999/xlink" content-type="dwc:verbatimCoordinates" xlink:type="simple"><named-content content-type="geo-json" specific-use="{&#34;type&#34;:&#34;Point&#34;,&#34;coordinates&#34;:[29.938911,47.566923]}" id="NCID0EIQAI" xlink:type="simple">47.566923; 29.9389105</named-content></named-content>, Ukraine; pink, handwritten, pale ink, with double typographical frame [<italic><tp:taxon-name><tp:taxon-name-part taxon-name-part-type="genus" reg="Merodon">Merodon</tp:taxon-name-part></tp:taxon-name></italic> / <italic><tp:taxon-name><tp:taxon-name-part taxon-name-part-type="genus" reg="Merodon"/><tp:taxon-name-part taxon-name-part-type="species" reg="clavipes">clavipes</tp:taxon-name-part></tp:taxon-name></italic> Fabr. / var. <tp:taxon-name><tp:taxon-name-part taxon-name-part-type="genus" reg="Merodon"/><tp:taxon-name-part taxon-name-part-type="species" reg="velox"/><tp:taxon-name-part taxon-name-part-type="variety" reg="alba">alba</tp:taxon-name-part></tp:taxon-name> ♀ / Typus var. nov.] (<named-content xmlns:xlink="http://www.w3.org/1999/xlink" content-type="dwc:institutional_code" xlink:title="I. I. Schmalhausen Institute of Zoology, National Academy of Sciences of Ukraine, Kyiv, Ukraine" xlink:href="http://grbio.org/institution/national-academy-sciences-ukraine" xlink:type="simple">SIZK</named-content>).</p><p><bold>Notes.</bold> This taxon was described from a single female, but the specimen storage location was not indicated (<xref ref-type="bibr" rid="B45">Paramonov 1926a</xref>: 90) and, until recently, it was not known (<xref ref-type="bibr" rid="B34">Liepa 1969</xref>: 4, 20; <xref ref-type="bibr" rid="B25">Hurkmans 1993</xref>: 179 “types of either of the varieties ... are considered to be lost”, 205 “lost”, 206). The original description is based on a single specimen, which is the holotype according to article 73.1.2 ICZN (1999) and it is kept in the <named-content xmlns:xlink="http://www.w3.org/1999/xlink" content-type="dwc:institutional_code" xlink:title="I. I. Schmalhausen Institute of Zoology, National Academy of Sciences of Ukraine, Kyiv, Ukraine" xlink:href="http://grbio.org/institution/national-academy-sciences-ukraine" xlink:type="simple">SIZK</named-content> collection (<xref ref-type="bibr" rid="B49">Popov 2011</xref>). Type locality: Ukraine. The species name is clearly infrasubspecific (1.3.4, 10.2 ICZN 1999) because, as stated by Paramonov himself, the specimen was collected together with the nominal taxon (45.6.1, 45.6.4 ICZN 1999, also see <xref ref-type="bibr" rid="B36">Lingafelter and Nearns 2013</xref>). Therefore, this name is not subject to Code 45.6.4.1 (ICZN 1999). The name was first given subspecies rank in Peck’s Catalogue (1988: 169), i.e., «<italic><tp:taxon-name><tp:taxon-name-part taxon-name-part-type="genus" reg="Merodon">M.</tp:taxon-name-part><tp:taxon-name-part taxon-name-part-type="species" reg="clavipes">clavipes</tp:taxon-name-part><tp:taxon-name-part taxon-name-part-type="subspecies" reg="albus">albus</tp:taxon-name-part></tp:taxon-name></italic> Paramonov» (the original gender ending was incorrect and changed, see Article 34.2, ICZN 1999), according to article 45 (g) (ii) ICZN (1985), now corresponding to 45.6.4 (ICZN 1999) (see 45.6.4.1 of ICZN, 1999). However, this is a violation of article 45 (f) (ii) ICZN (1985), now corresponding to 45.6.1, 45.6.4 (ICZN 1999). According to article 45.5.1 (ICZN 1999), Peck adopts authorship of this species name, so we present it as <italic><tp:taxon-name><tp:taxon-name-part taxon-name-part-type="genus" reg="Merodon">Merodon</tp:taxon-name-part><tp:taxon-name-part taxon-name-part-type="species" reg="clavipes">clavipes</tp:taxon-name-part><tp:taxon-name-part taxon-name-part-type="subspecies" reg="albus">albus</tp:taxon-name-part></tp:taxon-name></italic> Peck, 1988, which is a syn. nov. for <italic><tp:taxon-name><tp:taxon-name-part taxon-name-part-type="genus" reg="Merodon">M.</tp:taxon-name-part><tp:taxon-name-part taxon-name-part-type="species" reg="clavipes">clavipes</tp:taxon-name-part></tp:taxon-name></italic> (<xref ref-type="bibr" rid="B14">Fabricius 1781</xref>). Later, <xref ref-type="bibr" rid="B25">Hurkmans (1993</xref>: 178) erroneously indicated that <xref ref-type="bibr" rid="B48">Peck (1988</xref>: 169) listed the name as a “variety”. He also erroneously indicated that S. Ya. Paramonov published the name in 1927 and that the single specimen is a syntype. He left the ranking “variety” for the name (<xref ref-type="bibr" rid="B25">Hurkmans 1993</xref>: 179). Colour varieties of <italic><tp:taxon-name><tp:taxon-name-part taxon-name-part-type="genus" reg="Merodon">M.</tp:taxon-name-part><tp:taxon-name-part taxon-name-part-type="species" reg="clavipes">clavipes</tp:taxon-name-part></tp:taxon-name></italic> have been found in multiple populations of this species, similar to the variations reported for <italic><tp:taxon-name><tp:taxon-name-part taxon-name-part-type="genus" reg="Merodon">Merodon</tp:taxon-name-part><tp:taxon-name-part taxon-name-part-type="species" reg="equestris">equestris</tp:taxon-name-part></tp:taxon-name></italic> (<xref ref-type="bibr" rid="B9">Conn 1976</xref>; <xref ref-type="bibr" rid="B20">Han et al. 2018</xref>).</p><p>
                <bold><tp:taxon-name><tp:taxon-name-part taxon-name-part-type="genus" reg="Merodon">Merodon</tp:taxon-name-part><tp:taxon-name-part taxon-name-part-type="species" reg="clavipes">clavipes</tp:taxon-name-part><tp:taxon-name-part taxon-name-part-type="infraspecific-rank">var.</tp:taxon-name-part><tp:taxon-name-part taxon-name-part-type="variety" reg="atra">atra</tp:taxon-name-part></tp:taxon-name> Paramonov, 1926а: 91</bold>
              </p><p><italic><tp:taxon-name><tp:taxon-name-part taxon-name-part-type="genus" reg="Merodon">Merodon</tp:taxon-name-part><tp:taxon-name-part taxon-name-part-type="species" reg="clavipes">clavipes</tp:taxon-name-part><tp:taxon-name-part taxon-name-part-type="subspecies" reg="ater">ater</tp:taxon-name-part></tp:taxon-name></italic> Peck, 1988: 169 (sic! non Paramonov), syn. nov.</p><p><bold>Notes.</bold> This variety was established without reference to the type material, for the male specimens that were in the possession of P. Sack (Germany, now his collection is conserved in the Naturmuseum Senckenberg, Frankfurt am Main) (<xref ref-type="bibr" rid="B45">Paramonov 1926a</xref>: 91). The number of types was not given in the original description and their storage location was not indicated, nor were they discovered subsequently (<xref ref-type="bibr" rid="B34">Liepa 1969</xref>: 4, 20). The type locality is also unknown. The types of this variety were also not found in the <named-content xmlns:xlink="http://www.w3.org/1999/xlink" content-type="dwc:institutional_code" xlink:title="I. I. Schmalhausen Institute of Zoology, National Academy of Sciences of Ukraine, Kyiv, Ukraine" xlink:href="http://grbio.org/institution/national-academy-sciences-ukraine" xlink:type="simple">SIZK</named-content> Department of Entomology collection (G. Popov, in prep.), where the vast majority of Paramonov’s types are stored. Thus, the types are considered lost, as already indicated by W. <xref ref-type="bibr" rid="B25">Hurkmans (1993</xref>: 178, 179, 205).</p><p>The name “<italic><tp:taxon-name><tp:taxon-name-part taxon-name-part-type="genus" reg="Merodon"/><tp:taxon-name-part taxon-name-part-type="species" reg="atra">atra</tp:taxon-name-part></tp:taxon-name></italic>” by Paramonov is clearly infrasubspecific (see Articles 1.3.4 and 10.2, ICZN 1999), because S. Paramonov (Paramonov 1926а) placed this variety together with others he described for this species (see Articles 45.6.1 and 45.6.4, ICZN 1999). Moreover, he did not report the type locality (see the same Articles; also see <xref ref-type="bibr" rid="B36">Lingafelter and Nearns 2013</xref>). Therefore, this name is not subject to the Code (see Article 45.6, ICZN 1999).</p><p>The name was given subspecies rank for the first time (see Article 45.6.4.1, ICZN 1999), «<italic><tp:taxon-name><tp:taxon-name-part taxon-name-part-type="genus" reg="Merodon">M.</tp:taxon-name-part><tp:taxon-name-part taxon-name-part-type="species" reg="clavipes">clavipes</tp:taxon-name-part><tp:taxon-name-part taxon-name-part-type="subspecies" reg="ater">ater</tp:taxon-name-part></tp:taxon-name></italic> Paramonov» (the original gender ending was incorrect and changed, see Article 34.2, ICZN 1999), in Peck’s Catalogue (1988: 169) according to article 45 (g) (ii) ICZN (1985), now corresponding to Article 45.6.4 (ICZN 1999). However, this is a violation of Article 45 (f) (ii) ICZN (1985), now corresponding to Articles 45.6.1 and 45.6.4 (ICZN 1999). So, according to the Articles 45.5.1 and 50.3.1 (ICZN 1999), L. Peck established her own authorship of this name, and we use subspecies name <italic><tp:taxon-name><tp:taxon-name-part taxon-name-part-type="genus" reg="Merodon"/><tp:taxon-name-part taxon-name-part-type="species" reg="ater">ater</tp:taxon-name-part></tp:taxon-name></italic> Peck, 1988 that we consider to be a new synonym (syn. nov.) for <italic><tp:taxon-name><tp:taxon-name-part taxon-name-part-type="genus" reg="Merodon">M.</tp:taxon-name-part><tp:taxon-name-part taxon-name-part-type="species" reg="clavipes">clavipes</tp:taxon-name-part></tp:taxon-name></italic> (Fabricius, 1781), since according to our data, this colour form has no geographical reference and is inherent to some specimens of the species throughout the range. Colour varieties of <italic><tp:taxon-name><tp:taxon-name-part taxon-name-part-type="genus" reg="Merodon">M.</tp:taxon-name-part><tp:taxon-name-part taxon-name-part-type="species" reg="clavipes">clavipes</tp:taxon-name-part></tp:taxon-name></italic> have been found in multiple populations of this species, similar to variations described for <italic><tp:taxon-name><tp:taxon-name-part taxon-name-part-type="genus" reg="Merodon">Merodon</tp:taxon-name-part><tp:taxon-name-part taxon-name-part-type="species" reg="equestris">equestris</tp:taxon-name-part></tp:taxon-name></italic> (<xref ref-type="bibr" rid="B9">Conn 1976</xref>; <xref ref-type="bibr" rid="B20">Han et al. 2018</xref>).</p><p>
                <bold><tp:taxon-name><tp:taxon-name-part taxon-name-part-type="genus" reg="Merodon">Merodon</tp:taxon-name-part><tp:taxon-name-part taxon-name-part-type="species" reg="clavipes">clavipes</tp:taxon-name-part><tp:taxon-name-part taxon-name-part-type="infraspecific-rank">var.</tp:taxon-name-part><tp:taxon-name-part taxon-name-part-type="variety" reg="nigra">nigra</tp:taxon-name-part></tp:taxon-name> Paramonov, 1926а: 90</bold>
              </p><p><italic><tp:taxon-name><tp:taxon-name-part taxon-name-part-type="genus" reg="Merodon">Merodon</tp:taxon-name-part><tp:taxon-name-part taxon-name-part-type="species" reg="clavipes">clavipes</tp:taxon-name-part><tp:taxon-name-part taxon-name-part-type="subspecies" reg="niger">niger</tp:taxon-name-part></tp:taxon-name></italic> Peck, 1988: 169 (sic! non Paramonov), syn. nov.</p><p><bold>Holotype (examined).</bold> Female with labels: white, handwritten, bold ink [N 328]; yellowish, handwritten, pale ink, with bluish typographical frame [Valegozulovo / d. Balta / g. Odessa / 28.v.25.], <named-content xmlns:xlink="http://www.w3.org/1999/xlink" content-type="dwc:verbatimCoordinates" xlink:type="simple"><named-content content-type="geo-json" specific-use="{&#34;type&#34;:&#34;Point&#34;,&#34;coordinates&#34;:[29.938911,47.566923]}" id="NCID0ED2AI" xlink:type="simple">47.566923; 29.9389105</named-content></named-content>, Ukraine; pink, handwritten, pale ink, with double typographical frame [<italic><tp:taxon-name><tp:taxon-name-part taxon-name-part-type="genus" reg="Merodon">Merodon</tp:taxon-name-part></tp:taxon-name></italic> / <italic><tp:taxon-name><tp:taxon-name-part taxon-name-part-type="genus" reg="Merodon"/><tp:taxon-name-part taxon-name-part-type="species" reg="clavipes">clavipes</tp:taxon-name-part></tp:taxon-name></italic> Fabr. / var. <tp:taxon-name><tp:taxon-name-part taxon-name-part-type="genus" reg="Merodon"/><tp:taxon-name-part taxon-name-part-type="species" reg="clavipes"/><tp:taxon-name-part taxon-name-part-type="variety" reg="nigra">nigra</tp:taxon-name-part></tp:taxon-name> ♀ / Typus. var. nov.] (<named-content xmlns:xlink="http://www.w3.org/1999/xlink" content-type="dwc:institutional_code" xlink:title="I. I. Schmalhausen Institute of Zoology, National Academy of Sciences of Ukraine, Kyiv, Ukraine" xlink:href="http://grbio.org/institution/national-academy-sciences-ukraine" xlink:type="simple">SIZK</named-content>).</p><p><bold>Notes.</bold> The situation for variety <italic><tp:taxon-name><tp:taxon-name-part taxon-name-part-type="genus" reg="Merodon"/><tp:taxon-name-part taxon-name-part-type="species" reg="niger">niger</tp:taxon-name-part></tp:taxon-name></italic> is identical to that described above for variety <italic><tp:taxon-name><tp:taxon-name-part taxon-name-part-type="genus" reg="Merodon"/><tp:taxon-name-part taxon-name-part-type="species" reg="alba">alba</tp:taxon-name-part></tp:taxon-name></italic> (see above <italic><tp:taxon-name><tp:taxon-name-part taxon-name-part-type="genus" reg="Merodon"/><tp:taxon-name-part taxon-name-part-type="species" reg="clavipes">clavipes</tp:taxon-name-part></tp:taxon-name></italic> var. <tp:taxon-name><tp:taxon-name-part taxon-name-part-type="genus" reg="Merodon"/><tp:taxon-name-part taxon-name-part-type="species" reg="clavipes"/><tp:taxon-name-part taxon-name-part-type="variety" reg="alba">alba</tp:taxon-name-part></tp:taxon-name> Paramonov, 1926). The taxon was described from a single female, but the specimen storage place was not indicated (<xref ref-type="bibr" rid="B45">Paramonov 1926a</xref>) and, until recently, it was not known (<xref ref-type="bibr" rid="B34">Liepa 1969</xref>; <xref ref-type="bibr" rid="B25">Hurkmans 1993</xref>). The original description is based on a single specimen, which is the holotype that is kept in the <named-content xmlns:xlink="http://www.w3.org/1999/xlink" content-type="dwc:institutional_code" xlink:title="I. I. Schmalhausen Institute of Zoology, National Academy of Sciences of Ukraine, Kyiv, Ukraine" xlink:href="http://grbio.org/institution/national-academy-sciences-ukraine" xlink:type="simple">SIZK</named-content> collection (<xref ref-type="bibr" rid="B49">Popov 2011</xref>). Type locality: Ukraine. This name is clearly infrasubspecific because, as indicated by Paramonov himself, the specimen was collected together with the nominal taxon. Therefore, this name is not subject to Code 45.6.4.1 (ICZN 1999). The name was given subspecific rank for the first time in Peck’s Catalogue (1988), i.e., «<italic><tp:taxon-name><tp:taxon-name-part taxon-name-part-type="genus" reg="Merodon">M.</tp:taxon-name-part><tp:taxon-name-part taxon-name-part-type="species" reg="clavipes">clavipes</tp:taxon-name-part><tp:taxon-name-part taxon-name-part-type="subspecies" reg="niger">niger</tp:taxon-name-part></tp:taxon-name></italic> Paramonov» (the original gender ending was incorrect and changed, see Article 34.2, ICZN 1999). Thus, Peck assumes authorship of this name, so we use <italic><tp:taxon-name><tp:taxon-name-part taxon-name-part-type="genus" reg="Merodon">Merodon</tp:taxon-name-part><tp:taxon-name-part taxon-name-part-type="species" reg="clavipes">clavipes</tp:taxon-name-part><tp:taxon-name-part taxon-name-part-type="subspecies" reg="niger">niger</tp:taxon-name-part></tp:taxon-name></italic> Peck, 1988, which is a syn. nov. for <italic><tp:taxon-name><tp:taxon-name-part taxon-name-part-type="genus" reg="Merodon">M.</tp:taxon-name-part><tp:taxon-name-part taxon-name-part-type="species" reg="clavipes">clavipes</tp:taxon-name-part></tp:taxon-name></italic> (Fabricius, 1781). Later, <xref ref-type="bibr" rid="B25">Hurkmans (1993)</xref> mistakenly indicated that <xref ref-type="bibr" rid="B48">Peck (1988)</xref> listed the name as a “variety”, that Paramonov published the name in 1927, and that the single specimen is a syntype. He left the rank variety for the name (<xref ref-type="bibr" rid="B25">Hurkmans 1993</xref>). Colour varieties of <italic><tp:taxon-name><tp:taxon-name-part taxon-name-part-type="genus" reg="Merodon">M.</tp:taxon-name-part><tp:taxon-name-part taxon-name-part-type="species" reg="clavipes">clavipes</tp:taxon-name-part></tp:taxon-name></italic> have been found in multiple populations of this species, similar to variations described for <italic><tp:taxon-name><tp:taxon-name-part taxon-name-part-type="genus" reg="Merodon">Merodon</tp:taxon-name-part><tp:taxon-name-part taxon-name-part-type="species" reg="equestris">equestris</tp:taxon-name-part></tp:taxon-name></italic> (<xref ref-type="bibr" rid="B9">Conn 1976</xref>; <xref ref-type="bibr" rid="B20">Han et al. 2018</xref>).</p></tp:treatment-sec><tp:treatment-sec><!--Section generated to contain objects referenced in tp:taxon-treatment.--><fig id="F1" position="float" orientation="portrait"><object-id xmlns:xlink="http://www.w3.org/1999/xlink" content-type="doi" xlink:type="simple">10.3897/zookeys.1203.118842.figure1</object-id><object-id xmlns:xlink="http://www.w3.org/1999/xlink" content-type="arpha" xlink:type="simple">F6208BBE-8738-5B24-AB44-5B5BBC603B1E</object-id><label>Figure 1.</label><caption><p>Body of male <bold>A</bold><italic><tp:taxon-name><tp:taxon-name-part taxon-name-part-type="genus" reg="Merodon">M.</tp:taxon-name-part><tp:taxon-name-part taxon-name-part-type="species" reg="aenigmaticus">aenigmaticus</tp:taxon-name-part></tp:taxon-name></italic> sp. nov. <bold>B–C</bold><italic><tp:taxon-name><tp:taxon-name-part taxon-name-part-type="genus" reg="Merodon">M.</tp:taxon-name-part><tp:taxon-name-part taxon-name-part-type="species" reg="clavipes">clavipes</tp:taxon-name-part></tp:taxon-name></italic><bold>D, E</bold><italic><tp:taxon-name><tp:taxon-name-part taxon-name-part-type="genus" reg="Merodon">M.</tp:taxon-name-part><tp:taxon-name-part taxon-name-part-type="species" reg="latens">latens</tp:taxon-name-part></tp:taxon-name></italic> sp. nov. <bold>B, D</bold> dorsal view <bold>A, C, E</bold> lateral view. Scale bar: 2 mm.</p></caption><graphic xmlns:xlink="http://www.w3.org/1999/xlink" xlink:href="zookeys-1203-001_article-118842__-g001.jpg" position="float" orientation="portrait" xlink:type="simple" id="oo_1057074.jpg"><uri content-type="original_file" xlink:type="simple">https://binary.pensoft.net/fig/1057074</uri></graphic></fig><fig id="F3" position="float" orientation="portrait"><object-id xmlns:xlink="http://www.w3.org/1999/xlink" content-type="doi" xlink:type="simple">10.3897/zookeys.1203.118842.figure3</object-id><object-id xmlns:xlink="http://www.w3.org/1999/xlink" content-type="arpha" xlink:type="simple">B30042AF-4312-5827-95DC-10C90F401F80</object-id><label>Figure 3.</label><caption><p>Thorax of male, dorsal view <bold>A</bold><italic><tp:taxon-name><tp:taxon-name-part taxon-name-part-type="genus" reg="Merodon">M.</tp:taxon-name-part><tp:taxon-name-part taxon-name-part-type="species" reg="aenigmaticus">aenigmaticus</tp:taxon-name-part></tp:taxon-name></italic> sp. nov. <bold>B</bold><italic><tp:taxon-name><tp:taxon-name-part taxon-name-part-type="genus" reg="Merodon">M.</tp:taxon-name-part><tp:taxon-name-part taxon-name-part-type="species" reg="latens">latens</tp:taxon-name-part></tp:taxon-name></italic> sp. nov. <bold>C</bold><italic><tp:taxon-name><tp:taxon-name-part taxon-name-part-type="genus" reg="Merodon">M.</tp:taxon-name-part><tp:taxon-name-part taxon-name-part-type="species" reg="rufofemoris">rufofemoris</tp:taxon-name-part></tp:taxon-name></italic> sp. nov. Scale bar: 1 mm.</p></caption><graphic xmlns:xlink="http://www.w3.org/1999/xlink" xlink:href="zookeys-1203-001_article-118842__-g003.jpg" position="float" orientation="portrait" xlink:type="simple" id="oo_1057076.jpg"><uri content-type="original_file" xlink:type="simple">https://binary.pensoft.net/fig/1057076</uri></graphic></fig><fig id="F4" position="float" orientation="portrait"><object-id xmlns:xlink="http://www.w3.org/1999/xlink" content-type="doi" xlink:type="simple">10.3897/zookeys.1203.118842.figure4</object-id><object-id xmlns:xlink="http://www.w3.org/1999/xlink" content-type="arpha" xlink:type="simple">A565FF55-17D6-55AA-816D-6B35FFD02EDD</object-id><label>Figure 4.</label><caption><p>Metaleg of male, lateral view <bold>A</bold><italic><tp:taxon-name><tp:taxon-name-part taxon-name-part-type="genus" reg="Merodon">M.</tp:taxon-name-part><tp:taxon-name-part taxon-name-part-type="species" reg="clavipes">clavipes</tp:taxon-name-part></tp:taxon-name></italic><bold>B</bold><italic><tp:taxon-name><tp:taxon-name-part taxon-name-part-type="genus" reg="Merodon">M.</tp:taxon-name-part><tp:taxon-name-part taxon-name-part-type="species" reg="latens">latens</tp:taxon-name-part></tp:taxon-name></italic> sp. nov. <bold>C</bold><italic><tp:taxon-name><tp:taxon-name-part taxon-name-part-type="genus" reg="Merodon">M.</tp:taxon-name-part><tp:taxon-name-part taxon-name-part-type="species" reg="vandergooti">vandergooti</tp:taxon-name-part></tp:taxon-name></italic><bold>D</bold><italic><tp:taxon-name><tp:taxon-name-part taxon-name-part-type="genus" reg="Merodon">M.</tp:taxon-name-part><tp:taxon-name-part taxon-name-part-type="species" reg="quadrinotatus">quadrinotatus</tp:taxon-name-part></tp:taxon-name></italic><bold>E</bold><italic><tp:taxon-name><tp:taxon-name-part taxon-name-part-type="genus" reg="Merodon">M.</tp:taxon-name-part><tp:taxon-name-part taxon-name-part-type="species" reg="rufofemoris">rufofemoris</tp:taxon-name-part></tp:taxon-name></italic> sp. nov. <bold>F</bold><italic><tp:taxon-name><tp:taxon-name-part taxon-name-part-type="genus" reg="Merodon">M.</tp:taxon-name-part><tp:taxon-name-part taxon-name-part-type="species" reg="velox">velox</tp:taxon-name-part></tp:taxon-name></italic><bold>G</bold><italic><tp:taxon-name><tp:taxon-name-part taxon-name-part-type="genus" reg="Merodon">M.</tp:taxon-name-part><tp:taxon-name-part taxon-name-part-type="species" reg="aenigmaticus">aenigmaticus</tp:taxon-name-part></tp:taxon-name></italic> sp. nov. Scale bar: 1 mm.</p></caption><graphic xmlns:xlink="http://www.w3.org/1999/xlink" xlink:href="zookeys-1203-001_article-118842__-g004.jpg" position="float" orientation="portrait" xlink:type="simple" id="oo_1057077.jpg"><uri content-type="original_file" xlink:type="simple">https://binary.pensoft.net/fig/1057077</uri></graphic></fig><fig id="F7" position="float" orientation="portrait"><object-id xmlns:xlink="http://www.w3.org/1999/xlink" content-type="doi" xlink:type="simple">10.3897/zookeys.1203.118842.figure7</object-id><object-id xmlns:xlink="http://www.w3.org/1999/xlink" content-type="arpha" xlink:type="simple">B40C8E50-5EA2-58F0-8C4B-2113001518AB</object-id><label>Figure 7.</label><caption><p>Sternum 4 of male, dorsal view <bold>A</bold><italic><tp:taxon-name><tp:taxon-name-part taxon-name-part-type="genus" reg="Merodon">M.</tp:taxon-name-part><tp:taxon-name-part taxon-name-part-type="species" reg="aenigmaticus">aenigmaticus</tp:taxon-name-part></tp:taxon-name></italic> sp. nov. <bold>B</bold><italic><tp:taxon-name><tp:taxon-name-part taxon-name-part-type="genus" reg="Merodon">M.</tp:taxon-name-part><tp:taxon-name-part taxon-name-part-type="species" reg="clavipes">clavipes</tp:taxon-name-part></tp:taxon-name></italic><bold>C</bold><italic><tp:taxon-name><tp:taxon-name-part taxon-name-part-type="genus" reg="Merodon">M.</tp:taxon-name-part><tp:taxon-name-part taxon-name-part-type="species" reg="latens">latens</tp:taxon-name-part></tp:taxon-name></italic> sp. nov. <bold>D</bold><italic><tp:taxon-name><tp:taxon-name-part taxon-name-part-type="genus" reg="Merodon">M.</tp:taxon-name-part><tp:taxon-name-part taxon-name-part-type="species" reg="quadrinotatus">quadrinotatus</tp:taxon-name-part></tp:taxon-name></italic><bold>E</bold><italic><tp:taxon-name><tp:taxon-name-part taxon-name-part-type="genus" reg="Merodon">M.</tp:taxon-name-part><tp:taxon-name-part taxon-name-part-type="species" reg="rufofemoris">rufofemoris</tp:taxon-name-part></tp:taxon-name></italic> sp. nov. <bold>F</bold><italic><tp:taxon-name><tp:taxon-name-part taxon-name-part-type="genus" reg="Merodon">M.</tp:taxon-name-part><tp:taxon-name-part taxon-name-part-type="species" reg="vandergooti">vandergooti</tp:taxon-name-part></tp:taxon-name></italic><bold>G</bold><italic><tp:taxon-name><tp:taxon-name-part taxon-name-part-type="genus" reg="Merodon">M.</tp:taxon-name-part><tp:taxon-name-part taxon-name-part-type="species" reg="velox">velox</tp:taxon-name-part></tp:taxon-name></italic>. Scale bar: 1 mm.</p></caption><graphic xmlns:xlink="http://www.w3.org/1999/xlink" xlink:href="zookeys-1203-001_article-118842__-g007.jpg" position="float" orientation="portrait" xlink:type="simple" id="oo_1057080.jpg"><uri content-type="original_file" xlink:type="simple">https://binary.pensoft.net/fig/1057080</uri></graphic></fig><fig id="F9" position="float" orientation="portrait"><object-id xmlns:xlink="http://www.w3.org/1999/xlink" content-type="doi" xlink:type="simple">10.3897/zookeys.1203.118842.figure9</object-id><object-id xmlns:xlink="http://www.w3.org/1999/xlink" content-type="arpha" xlink:type="simple">D3C3AD70-699C-5CC8-9C2B-FB286E62A4B0</object-id><label>Figure 9.</label><caption><p>Male genitalia <italic><tp:taxon-name><tp:taxon-name-part taxon-name-part-type="genus" reg="Merodon">M.</tp:taxon-name-part><tp:taxon-name-part taxon-name-part-type="species" reg="aenigmaticus">aenigmaticus</tp:taxon-name-part></tp:taxon-name></italic> sp. nov. <bold>A</bold> surstylar lobe <bold>B</bold> cercus <bold>C</bold> posterior surstylar lobe <bold>D</bold> hypandrium. Rounded posterior surstylar lobe marked with red arrow. <bold>A, B, D</bold> lateral view <bold>C</bold> ventral view. Abbreviations: al-anterior surstylar lobe, c-cercus, l-lingula, pl-posterior surstylar lobe. Scale bar: 0.5 mm.</p></caption><graphic xmlns:xlink="http://www.w3.org/1999/xlink" xlink:href="zookeys-1203-001_article-118842__-g009.jpg" position="float" orientation="portrait" xlink:type="simple" id="oo_1057082.jpg"><uri content-type="original_file" xlink:type="simple">https://binary.pensoft.net/fig/1057082</uri></graphic></fig></tp:treatment-sec><ref-list><ref id="B14"><mixed-citation xmlns:xlink="http://www.w3.org/1999/xlink" xlink:type="simple"><person-group><name name-style="western"><surname>Fabricius</surname><given-names>JC</given-names></name></person-group> (<year>1781</year>) <source>Species insectorum, exhibentes eorum differentias specificas, synonyma auctorum, loca natalia, metamorphosin, adjectis observationibus, descriptionibus. Vol. 1.</source><publisher-name>CE Bohnii</publisher-name>, <publisher-loc>Hamburgi et Kilonii</publisher-loc>, <size units="page">494 pp</size>. <ext-link xlink:href="10.5962/bhl.title.36509" ext-link-type="doi" xlink:type="simple">https://doi.org/10.5962/bhl.title.36509</ext-link></mixed-citation></ref><ref id="B25"><mixed-citation xmlns:xlink="http://www.w3.org/1999/xlink" xlink:type="simple"><person-group><name name-style="western"><surname>Hurkmans</surname><given-names>W</given-names></name></person-group> (<year>1993</year>) <article-title>A monograph of <italic><tp:taxon-name><tp:taxon-name-part taxon-name-part-type="genus">Merodon</tp:taxon-name-part></tp:taxon-name></italic> (<tp:taxon-name><tp:taxon-name-part taxon-name-part-type="order">Diptera</tp:taxon-name-part></tp:taxon-name>: <tp:taxon-name><tp:taxon-name-part taxon-name-part-type="family">Syrphidae</tp:taxon-name-part></tp:taxon-name>). Part 1.</article-title><source>Tijdschrift voor Entomologie</source><volume>136</volume>(<issue>2</issue>): <fpage>147</fpage>–<lpage>234</lpage>.</mixed-citation></ref><ref id="B48"><mixed-citation xmlns:xlink="http://www.w3.org/1999/xlink" xlink:type="simple"><person-group><name name-style="western"><surname>Peck</surname><given-names>LV</given-names></name></person-group> (<year>1988</year>) <article-title>Family <tp:taxon-name><tp:taxon-name-part taxon-name-part-type="family">Syrphidae</tp:taxon-name-part></tp:taxon-name>.</article-title> In: <person-group><name name-style="western"><surname>Soós</surname><given-names>Á</given-names></name><name name-style="western"><surname>Papp</surname><given-names>L</given-names></name></person-group> (<role>Eds</role>) <issue-title>Catalogue of Palaearctic Diptera, Vol.</issue-title><source>8 (<tp:taxon-name><tp:taxon-name-part taxon-name-part-type="family">Syrphidae</tp:taxon-name-part></tp:taxon-name> — <tp:taxon-name><tp:taxon-name-part taxon-name-part-type="family">Conopidae</tp:taxon-name-part></tp:taxon-name>). Elsevier Science Publishers &amp; Akadémiai Kiadó, Amsterdam, Budapest</source>, <fpage>11</fpage>–<lpage>230</lpage>.</mixed-citation></ref><ref id="B45"><mixed-citation xmlns:xlink="http://www.w3.org/1999/xlink" xlink:type="simple"><person-group><name name-style="western"><surname>Paramonov</surname><given-names>SJ [= Парамонов С]</given-names></name></person-group> (<year>1926a</year>) <article-title>Про деякі нові види та варієтети двокрильців (= Ueber einige neue Arten und Varietaeten von Dipteren (Fam. <tp:taxon-name><tp:taxon-name-part taxon-name-part-type="family">Stratiomyiidae</tp:taxon-name-part></tp:taxon-name> et <tp:taxon-name><tp:taxon-name-part taxon-name-part-type="family">Syrphidae</tp:taxon-name-part></tp:taxon-name>)).</article-title><source>Записки Фізично-Математичного Відділу, Українська Академія Наук (= Bulletin de la Classe des Sciences Physiques et Mathématiques, Académie des Sciences de l’Ukraïne)</source><volume>2</volume>(<issue>1</issue>): <fpage>87</fpage>–<lpage>93</lpage>.</mixed-citation></ref><ref id="B34"><mixed-citation xmlns:xlink="http://www.w3.org/1999/xlink" xlink:type="simple"><person-group><name name-style="western"><surname>Liepa</surname><given-names>ZR</given-names></name></person-group> (<year>1969</year>) <article-title>Lists of the scientific works and described species of the late Dr. S. J. Paramonov, with locations of types. Journal of the Entomological Society of Australia N.S.W.</article-title><volume>5</volume>: <fpage>3</fpage>–<lpage>22</lpage>.</mixed-citation></ref><ref id="B49"><mixed-citation xmlns:xlink="http://www.w3.org/1999/xlink" xlink:type="simple"><person-group><name name-style="western"><surname>Popov</surname><given-names>GV</given-names></name></person-group> (<year>2011</year>) The type specimens of <tp:taxon-name><tp:taxon-name-part taxon-name-part-type="family">Syrphidae</tp:taxon-name-part></tp:taxon-name> in Ukraine. Sixth International Symposium on the <tp:taxon-name><tp:taxon-name-part taxon-name-part-type="family">Syrphidae</tp:taxon-name-part></tp:taxon-name>, 5–7<sup>th</sup> August 2011, the Hunterian (Zoology Museum), University of Glasgow. The book of abstracts, Glasgow, 28–29.</mixed-citation></ref><ref id="B36"><mixed-citation xmlns:xlink="http://www.w3.org/1999/xlink" xlink:type="simple"><person-group><name name-style="western"><surname>Lingafelter</surname><given-names>SW</given-names></name><name name-style="western"><surname>Nearns</surname><given-names>EH</given-names></name></person-group> (<year>2013</year>) <article-title>Elucidating Article 45.6 of the International Code of Zoological Nomenclature: A dichotomous key for the determination of subspecific or infrasubspecific rank.</article-title><source>Zootaxa</source><volume>3709</volume>(<issue>6</issue>): <fpage>597</fpage>–<lpage>600</lpage>. <ext-link xlink:href="10.11646/zootaxa.3709.6.9" ext-link-type="doi" xlink:type="simple">https://doi.org/10.11646/zootaxa.3709.6.9</ext-link></mixed-citation></ref><ref id="B9"><mixed-citation xmlns:xlink="http://www.w3.org/1999/xlink" xlink:type="simple"><person-group><name name-style="western"><surname>Conn</surname><given-names>DLT</given-names></name></person-group> (<year>1976</year>) <article-title>Evidence of restricted mimetic colour polymorphism in the large narcissus bulb fly, <italic><tp:taxon-name><tp:taxon-name-part taxon-name-part-type="genus">Merodon</tp:taxon-name-part><tp:taxon-name-part taxon-name-part-type="species">equestris</tp:taxon-name-part></tp:taxon-name></italic> fab. (<tp:taxon-name><tp:taxon-name-part taxon-name-part-type="order">Diptera</tp:taxon-name-part></tp:taxon-name>: <tp:taxon-name><tp:taxon-name-part taxon-name-part-type="family">Syrphidae</tp:taxon-name-part></tp:taxon-name>), in the Pyrenees.</article-title><source>Heredity</source><volume>36</volume>(<issue>2</issue>): <fpage>185</fpage>–<lpage>189</lpage>. <ext-link xlink:href="10.1038/hdy.1976.23" ext-link-type="doi" xlink:type="simple">https://doi.org/10.1038/hdy.1976.23</ext-link></mixed-citation></ref><ref id="B20"><mixed-citation xmlns:xlink="http://www.w3.org/1999/xlink" xlink:type="simple"><person-group><name name-style="western"><surname>Han</surname><given-names>T</given-names></name><name name-style="western"><surname>Park</surname><given-names>H</given-names></name><name name-style="western"><surname>Kim</surname><given-names>SH</given-names></name><name name-style="western"><surname>Park</surname><given-names>IG</given-names></name><name name-style="western"><surname>Choi</surname><given-names>DS</given-names></name></person-group> (<year>2018</year>) <article-title>Discovery of the large narcissus fly, <italic><tp:taxon-name><tp:taxon-name-part taxon-name-part-type="genus">Merodon</tp:taxon-name-part><tp:taxon-name-part taxon-name-part-type="species">equestris</tp:taxon-name-part></tp:taxon-name></italic> (Fabricius), (<tp:taxon-name><tp:taxon-name-part taxon-name-part-type="order">Diptera</tp:taxon-name-part></tp:taxon-name>, <tp:taxon-name><tp:taxon-name-part taxon-name-part-type="family">Syrphidae</tp:taxon-name-part></tp:taxon-name>) in South Korea.</article-title><source>International Journal of Industrial Entomology</source><volume>36</volume>(<issue>2</issue>): <fpage>42</fpage>–<lpage>48</lpage>.</mixed-citation></ref></ref-list></tp:taxon-treatment>
