# Supplementary material for: ﻿Revisions of the clavipes and pruni species groups of the genus Merodon Meigen, 1803 (Diptera, Syrphidae)
Source: Zookeys. 2024 May 28;1203:1–69. doi: 10.3897/zookeys.1203.118842 (PMC11150873; doi:10.3897/zookeys.1203.118842)
Supplement: XML Treatment for Merodon latens [file zookeys.1203.118842-treatment3.xml]

<!DOCTYPE tp:taxon-treatment
  PUBLIC "-//TaxonX//DTD Taxonomic Treatment Publishing DTD v0 20100105//EN" "tax-treatment-NSO.dtd">
<tp:taxon-treatment xmlns:tp="http://www.plazi.org/taxpub"><tp:treatment-meta><kwd-group><label>Taxon classification</label><kwd>
                  <named-content content-type="kingdom">Animalia</named-content>
                </kwd><kwd>
                  <named-content content-type="order">Diptera</named-content>
                </kwd><kwd>
                  <named-content content-type="family">Syrphidae</named-content>
                </kwd></kwd-group><mixed-citation publication-type="journal"><person-group><name><surname>Vujić</surname><given-names>Ante</given-names></name><name><surname>Radenković</surname><given-names>Snežana</given-names></name><name><surname>Likov</surname><given-names>Laura</given-names></name><name><surname>Tubić</surname><given-names>Nataša Kočiš</given-names></name><name><surname>Popov</surname><given-names>Grigory</given-names></name><name><surname>Gilasian</surname><given-names>Ebrahim</given-names></name><name><surname>Djan</surname><given-names>Mihajla</given-names></name><name><surname>Milosavljević</surname><given-names>Marina Janković</given-names></name><name><surname>Ačanski</surname><given-names>Jelena</given-names></name></person-group><article-title>﻿Revisions of the <italic><tp:taxon-name><tp:taxon-name-part taxon-name-part-type="genus" reg="Merodon"/><tp:taxon-name-part taxon-name-part-type="species" reg="clavipes">clavipes</tp:taxon-name-part></tp:taxon-name></italic> and <italic><tp:taxon-name><tp:taxon-name-part taxon-name-part-type="genus" reg="Merodon"/><tp:taxon-name-part taxon-name-part-type="species" reg="pruni">pruni</tp:taxon-name-part></tp:taxon-name></italic> species groups of the genus <italic><tp:taxon-name><tp:taxon-name-part taxon-name-part-type="genus" reg="Merodon">Merodon</tp:taxon-name-part></tp:taxon-name></italic> Meigen, 1803 (<tp:taxon-name><tp:taxon-name-part taxon-name-part-type="order">Diptera</tp:taxon-name-part></tp:taxon-name>, <tp:taxon-name><tp:taxon-name-part taxon-name-part-type="family">Syrphidae</tp:taxon-name-part></tp:taxon-name>)</article-title><source>Zookeys</source><day>28</day><month>05</month><year>2024</year><volume>1203</volume><fpage>1</fpage><lpage>69</lpage><pub-id pub-id-type="doi">10.3897/zookeys.1203.118842</pub-id></mixed-citation></tp:treatment-meta><tp:nomenclature><label>﻿</label><tp:taxon-name>
                <object-id xmlns:xlink="http://www.w3.org/1999/xlink" content-type="arpha" xlink:type="simple">83AB027E-25BE-5118-A1D4-3B9D07D2046F</object-id>
                <tp:taxon-name-part taxon-name-part-type="genus" reg="Merodon">Merodon</tp:taxon-name-part>
                <tp:taxon-name-part taxon-name-part-type="species" reg="latens">latens</tp:taxon-name-part>
                <object-id xmlns:xlink="http://www.w3.org/1999/xlink" content-type="zoobank" xlink:type="simple">https://zoobank.org/6FEF8C5C-26F2-4141-9FC7-DE8BFCE237AC</object-id>
              </tp:taxon-name><tp:taxon-authority>Vujić, Radenković &amp; Likov</tp:taxon-authority><tp:taxon-status xmlns:xlink="http://www.w3.org/1999/xlink" xlink:type="simple">sp. nov.</tp:taxon-status><xref ref-type="fig" rid="F1">Figs 1D, E</xref><xref ref-type="fig" rid="F2">, 2B</xref><xref ref-type="fig" rid="F3">, 3B</xref><xref ref-type="fig" rid="F4">, 4B</xref><xref ref-type="fig" rid="F5">, 5B</xref><xref ref-type="fig" rid="F6">, 6A, B</xref><xref ref-type="fig" rid="F7">, 7C</xref><xref ref-type="fig" rid="F8">, 8C</xref><xref ref-type="fig" rid="F12">, 12A, B</xref><xref ref-type="fig" rid="F13">, 13</xref><xref ref-type="fig" rid="F14">, 14B</xref><xref ref-type="fig" rid="F15">, 15</xref><xref ref-type="fig" rid="F17">, 17</xref></tp:nomenclature><tp:treatment-sec sec-type="type material" id="SECID0EFOBI"><title>Type material examined.</title><p><bold><italic>Holotype</italic></bold>: Spain • 1 ♂; Sierra Nevada, second valley; <named-content xmlns:xlink="http://www.w3.org/1999/xlink" content-type="dwc:verbatimCoordinates" xlink:type="simple"><named-content content-type="geo-json" specific-use="{&#34;type&#34;:&#34;Point&#34;,&#34;coordinates&#34;:[-3.455277,37.102778]}" id="NCID0ETOBI" xlink:type="simple">37.102778, -3.455277</named-content></named-content>; 17 Jun. 2014; leg. A. Vujić, S. Radenković, S. Pérez- Bañón; in <named-content xmlns:xlink="http://www.w3.org/1999/xlink" content-type="dwc:institutional_code" xlink:title="Faculty of Sciences, Department of Biology and Ecology, University of Novi Sad, Novi Sad, Serbia" xlink:href="http://grbio.org/institution/faculty-science-university-novi-sad" xlink:type="simple">FSUNS</named-content>. <bold><italic>Paratypes</italic>.</bold> Spain • 7 ♂♂, 3 ♀♀; Andalusia, Almijara, Corbijo los Capotes; <named-content xmlns:xlink="http://www.w3.org/1999/xlink" content-type="dwc:verbatimCoordinates" xlink:type="simple"><named-content content-type="geo-json" specific-use="{&#34;type&#34;:&#34;Point&#34;,&#34;coordinates&#34;:[-3.731700,36.879000]}" id="NCID0EEPBI" xlink:type="simple">36.879, -3.7317</named-content></named-content>; 11 Jun. 2003; leg. D. Doczkal; in DD collection. Spain, Andalusia, Granada, <named-content xmlns:xlink="http://www.w3.org/1999/xlink" content-type="dwc:verbatimCoordinates" xlink:type="simple"><named-content content-type="geo-json" specific-use="{&#34;type&#34;:&#34;Point&#34;,&#34;coordinates&#34;:[-3.250000,37.250000]}" id="NCID0EMPBI" xlink:type="simple">37.25, -3.25</named-content></named-content>, 29–31 May 1925, leg. Zerny, 1 male in <named-content xmlns:xlink="http://www.w3.org/1999/xlink" content-type="dwc:institutional_code" xlink:title="Naturhistorisches Museum Wien, Vienna, Austria" xlink:href="http://grbio.org/institution/naturhistorisches-museum-wien-0" xlink:type="simple">NHMW</named-content> • 1 ♀; Andalusia, Granada; 1 Jun. 1925; leg. Zerny; in <named-content xmlns:xlink="http://www.w3.org/1999/xlink" content-type="dwc:institutional_code" xlink:title="Naturhistorisches Museum Wien, Vienna, Austria" xlink:href="http://grbio.org/institution/naturhistorisches-museum-wien-0" xlink:type="simple">NHMW</named-content> • 1 ♂, 1 ♀; Andalusia, Puerto de Santa Maria; <named-content xmlns:xlink="http://www.w3.org/1999/xlink" content-type="dwc:verbatimCoordinates" xlink:type="simple"><named-content content-type="geo-json" specific-use="{&#34;type&#34;:&#34;Point&#34;,&#34;coordinates&#34;:[-6.259600,36.640100]}" id="NCID0E5PBI" xlink:type="simple">36.6401, -6.2596</named-content></named-content>; Apr. 1933; leg. S. Hering; in <abbrev xmlns:xlink="http://www.w3.org/1999/xlink" content-type="institution" xlink:title="Zoologisches Museum of the Humboldt University, Berlin, Germany" id="ABBRID0EDQBI" xlink:type="simple">ZHMB</abbrev> • 1 ♀; Andalusia, Sierra de Baza; <named-content xmlns:xlink="http://www.w3.org/1999/xlink" content-type="dwc:verbatimCoordinates" xlink:type="simple"><named-content content-type="geo-json" specific-use="{&#34;type&#34;:&#34;Point&#34;,&#34;coordinates&#34;:[-2.851944,37.422222]}" id="NCID0ELQBI" xlink:type="simple">37.422222, -2.851944</named-content></named-content>; 9 Jun. 2003; leg. D. Doczkal; in DD collection • 2 ♂♂; Andalusia, Sierra de Segura, Casas de Carrasco; <named-content xmlns:xlink="http://www.w3.org/1999/xlink" content-type="dwc:verbatimCoordinates" xlink:type="simple"><named-content content-type="geo-json" specific-use="{&#34;type&#34;:&#34;Point&#34;,&#34;coordinates&#34;:[-2.678333,38.156666]}" id="NCID0ETQBI" xlink:type="simple">38.156666, -2.678333</named-content></named-content>; 7 Jun. 2003; leg. D. Doczkal; in DD collection • 1 ♂; Barcelona; <named-content xmlns:xlink="http://www.w3.org/1999/xlink" content-type="dwc:verbatimCoordinates" xlink:type="simple"><named-content content-type="geo-json" specific-use="{&#34;type&#34;:&#34;Point&#34;,&#34;coordinates&#34;:[2.127128,41.414247]}" id="NCID0E2QBI" xlink:type="simple">41.414247, 2.127128</named-content></named-content>; May 1918; leg. H. Teunissen; in <named-content xmlns:xlink="http://www.w3.org/1999/xlink" content-type="dwc:institutional_code" xlink:title="Naturalis Biodiversity Center, Leiden, the Netherlands" xlink:href="http://grbio.org/institution/national-museum-natural-history-naturalis" xlink:type="simple">RMNH</named-content> • 1 ♂; Burgos, Espinosa de Cervera; 12 Jun. 1992, <named-content xmlns:xlink="http://www.w3.org/1999/xlink" content-type="dwc:verbatimCoordinates" xlink:type="simple"><named-content content-type="geo-json" specific-use="{&#34;type&#34;:&#34;Point&#34;,&#34;coordinates&#34;:[-3.467732,41.897516]}" id="NCID0EIRBI" xlink:type="simple">41.897516, -3.467732</named-content></named-content>; leg. M. Hull; in <abbrev xmlns:xlink="http://www.w3.org/1999/xlink" content-type="institution" xlink:title="World Museum Liverpool, Liverpool, UK" id="ABBRID0ENRBI" xlink:type="simple">WML</abbrev> • 1 ♂; Castilla la Mancha, Sierra de Alcaraz, Riopar; 38.504722, -2.46; 14 Jun. 2003; leg. D. Doczkal, in DD collection • 3 ♂♂, 2 ♀♀; Ciudad Real, Sierra de Santa Maria, Viso del Marques; <named-content xmlns:xlink="http://www.w3.org/1999/xlink" content-type="dwc:verbatimCoordinates" xlink:type="simple"><named-content content-type="geo-json" specific-use="{&#34;type&#34;:&#34;Point&#34;,&#34;coordinates&#34;:[-3.916667,38.966666]}" id="NCID0EVRBI" xlink:type="simple">38.966666, -3.9166666</named-content></named-content>; 20 Apr. 1999; leg. M.E. Irwin; in HM collection • 1 ♂; Cortes de la Frontera, way to Grazalema, <named-content xmlns:xlink="http://www.w3.org/1999/xlink" content-type="dwc:verbatimCoordinates" xlink:type="simple"><named-content content-type="geo-json" specific-use="{&#34;type&#34;:&#34;Point&#34;,&#34;coordinates&#34;:[-5.312444,36.593904]}" id="NCID0E4RBI" xlink:type="simple">36.593904, -5.312444</named-content></named-content>, 6 May 2015; leg. A. Vujić; in <named-content xmlns:xlink="http://www.w3.org/1999/xlink" content-type="dwc:institutional_code" xlink:title="Faculty of Sciences, Department of Biology and Ecology, University of Novi Sad, Novi Sad, Serbia" xlink:href="http://grbio.org/institution/faculty-science-university-novi-sad" xlink:type="simple">FSUNS</named-content> • 1 ♂, 1 ♀; Cortijo los Capotes, Almijara; <named-content xmlns:xlink="http://www.w3.org/1999/xlink" content-type="dwc:verbatimCoordinates" xlink:type="simple"><named-content content-type="geo-json" specific-use="{&#34;type&#34;:&#34;Point&#34;,&#34;coordinates&#34;:[-3.731667,36.878889]}" id="NCID0EKSBI" xlink:type="simple">36.878889; -3.731667</named-content></named-content>; 11 Jun 2003; leg. A. Ssymank; in <named-content xmlns:xlink="http://www.w3.org/1999/xlink" content-type="dwc:institutional_code" xlink:title="I. I. Schmalhausen Institute of Zoology, National Academy of Sciences of Ukraine, Kyiv, Ukraine" xlink:href="http://grbio.org/institution/national-academy-sciences-ukraine" xlink:type="simple">SIZK</named-content> • 1 ♂; Granada, Rio Lanjaron, near Lanjaron; <named-content xmlns:xlink="http://www.w3.org/1999/xlink" content-type="dwc:verbatimCoordinates" xlink:type="simple"><named-content content-type="geo-json" specific-use="{&#34;type&#34;:&#34;Point&#34;,&#34;coordinates&#34;:[-3.469431,36.943700]}" id="NCID0EXSBI" xlink:type="simple">36.9437, -3.469431</named-content></named-content>; 28. Apr. 1966; leg. Lyneb. Martin, Langemark; in <named-content xmlns:xlink="http://www.w3.org/1999/xlink" content-type="dwc:institutional_code" xlink:title="Zoological Museum, Natural History Museum of Denmark, University of Copenhagen, Copenhagen, Denmark" xlink:href="http://grbio.org/institution/zoological-museum-university-copenhagen" xlink:type="simple">ZMUC</named-content> • 3 ♂♂, 2 ♀♀; Granada, Sierra Nevada, near Padul; <named-content xmlns:xlink="http://www.w3.org/1999/xlink" content-type="dwc:verbatimCoordinates" xlink:type="simple"><named-content content-type="geo-json" specific-use="{&#34;type&#34;:&#34;Point&#34;,&#34;coordinates&#34;:[-3.166667,37.083333]}" id="NCID0EETBI" xlink:type="simple">37.0833333, -3.1666667</named-content></named-content>; 4 May 1966; leg. Martin; Langemark; in <named-content xmlns:xlink="http://www.w3.org/1999/xlink" content-type="dwc:institutional_code" xlink:title="Zoological Museum, Natural History Museum of Denmark, University of Copenhagen, Copenhagen, Denmark" xlink:href="http://grbio.org/institution/zoological-museum-university-copenhagen" xlink:type="simple">ZMUC</named-content> • 1 ♂; Grazalema 2, Puerto Alamillo; <named-content xmlns:xlink="http://www.w3.org/1999/xlink" content-type="dwc:verbatimCoordinates" xlink:type="simple"><named-content content-type="geo-json" specific-use="{&#34;type&#34;:&#34;Point&#34;,&#34;coordinates&#34;:[-5.333724,36.722683]}" id="NCID0ERTBI" xlink:type="simple">36.722683, -5.333724</named-content></named-content>; 8 May 2015; leg. A. Vujić; in <named-content xmlns:xlink="http://www.w3.org/1999/xlink" content-type="dwc:institutional_code" xlink:title="Faculty of Sciences, Department of Biology and Ecology, University of Novi Sad, Novi Sad, Serbia" xlink:href="http://grbio.org/institution/faculty-science-university-novi-sad" xlink:type="simple">FSUNS</named-content> • 1 ♂; Leon, Mirantes de Luna; <named-content xmlns:xlink="http://www.w3.org/1999/xlink" content-type="dwc:verbatimCoordinates" xlink:type="simple"><named-content content-type="geo-json" specific-use="{&#34;type&#34;:&#34;Point&#34;,&#34;coordinates&#34;:[-5.861399,42.841438]}" id="NCID0E5TBI" xlink:type="simple">42.841438, -5.861399</named-content></named-content>; 3 Jun. 1987; leg. M.A. Marcos-García; in <named-content xmlns:xlink="http://www.w3.org/1999/xlink" content-type="dwc:institutional_code" xlink:title="Faculty of Sciences, Department of Biology and Ecology, University of Novi Sad, Novi Sad, Serbia" xlink:href="http://grbio.org/institution/faculty-science-university-novi-sad" xlink:type="simple">FSUNS</named-content> • 1 ♂; Lugros, Sierra Nevada; <named-content xmlns:xlink="http://www.w3.org/1999/xlink" content-type="dwc:verbatimCoordinates" xlink:type="simple"><named-content content-type="geo-json" specific-use="{&#34;type&#34;:&#34;Point&#34;,&#34;coordinates&#34;:[-3.257778,37.183056]}" id="NCID0ELUBI" xlink:type="simple">37.183056, -3.257778</named-content></named-content>; 18 Jun. 2014, leg. A. Vujić, S. Radenković, S. Pérez-Bañón; in <named-content xmlns:xlink="http://www.w3.org/1999/xlink" content-type="dwc:institutional_code" xlink:title="Faculty of Sciences, Department of Biology and Ecology, University of Novi Sad, Novi Sad, Serbia" xlink:href="http://grbio.org/institution/faculty-science-university-novi-sad" xlink:type="simple">FSUNS</named-content> • 1 ♂; Malaga, Alhaurin el Grande; <named-content xmlns:xlink="http://www.w3.org/1999/xlink" content-type="dwc:verbatimCoordinates" xlink:type="simple"><named-content content-type="geo-json" specific-use="{&#34;type&#34;:&#34;Point&#34;,&#34;coordinates&#34;:[-4.683333,36.633333]}" id="NCID0EYUBI" xlink:type="simple">36.633333, -4.683333</named-content></named-content>; 1 May 1979; leg. H. Teunissen; in <named-content xmlns:xlink="http://www.w3.org/1999/xlink" content-type="dwc:institutional_code" xlink:title="Naturalis Biodiversity Center, Leiden, the Netherlands" xlink:href="http://grbio.org/institution/national-museum-natural-history-naturalis" xlink:type="simple">RMNH</named-content> • 1 ♂; Malaga, Ronda; 16 Apr. 1955; leg. I.H.H. Yarow; in <named-content xmlns:xlink="http://www.w3.org/1999/xlink" content-type="dwc:institutional_code" xlink:title="Natural History Museum, London, UK" xlink:href="http://grbio.org/institution/natural-history-museum-london" xlink:type="simple">NHMUK</named-content> • 1 ♂; Prov. Salamanca, Villar de Ciervo; <named-content xmlns:xlink="http://www.w3.org/1999/xlink" content-type="dwc:verbatimCoordinates" xlink:type="simple"><named-content content-type="geo-json" specific-use="{&#34;type&#34;:&#34;Point&#34;,&#34;coordinates&#34;:[-6.741098,40.741661]}" id="NCID0EKVBI" xlink:type="simple">40.741661, -6.741098</named-content></named-content>; 24 May 1987; leg. Tschorsnig; in <named-content xmlns:xlink="http://www.w3.org/1999/xlink" content-type="dwc:institutional_code" xlink:title="Museum Koenig, LIB, Bonn, Germany" xlink:href="http://grbio.org/institution/zoologisches-forschungsmuseum-alexander-koenig" xlink:type="simple">ZFMK</named-content> • 1 ♂, 1 ♀; Sierra Nevada, first valley; <named-content xmlns:xlink="http://www.w3.org/1999/xlink" content-type="dwc:verbatimCoordinates" xlink:type="simple"><named-content content-type="geo-json" specific-use="{&#34;type&#34;:&#34;Point&#34;,&#34;coordinates&#34;:[-3.445555,37.127777]}" id="NCID0EXVBI" xlink:type="simple">37.127777, -3.445555</named-content></named-content>; 17 Jun. 2014; leg. A. Vujić, S. Radenković, S. Pérez-Bañón; in <named-content xmlns:xlink="http://www.w3.org/1999/xlink" content-type="dwc:institutional_code" xlink:title="Faculty of Sciences, Department of Biology and Ecology, University of Novi Sad, Novi Sad, Serbia" xlink:href="http://grbio.org/institution/faculty-science-university-novi-sad" xlink:type="simple">FSUNS</named-content> • 1 ♂; Sierra Nevada, Rio Lanjaron 2; <named-content xmlns:xlink="http://www.w3.org/1999/xlink" content-type="dwc:verbatimCoordinates" xlink:type="simple"><named-content content-type="geo-json" specific-use="{&#34;type&#34;:&#34;Point&#34;,&#34;coordinates&#34;:[-3.870833,38.125555]}" id="NCID0EEWBI" xlink:type="simple">38.125555, -3.870833</named-content></named-content>; 28 Apr. 2019; leg. A. Vujić, S. Radenković; in <named-content xmlns:xlink="http://www.w3.org/1999/xlink" content-type="dwc:institutional_code" xlink:title="Faculty of Sciences, Department of Biology and Ecology, University of Novi Sad, Novi Sad, Serbia" xlink:href="http://grbio.org/institution/faculty-science-university-novi-sad" xlink:type="simple">FSUNS</named-content> • 1 ♂, 1 ♀; Sierra Nevada N. P., road to San Jeronimo; <named-content xmlns:xlink="http://www.w3.org/1999/xlink" content-type="dwc:verbatimCoordinates" xlink:type="simple"><named-content content-type="geo-json" specific-use="{&#34;type&#34;:&#34;Point&#34;,&#34;coordinates&#34;:[-3.480000,37.240277]}" id="NCID0ERWBI" xlink:type="simple">37.240277, -3.48</named-content></named-content>; 17 Jun. 2014, leg. X. Mengual; in <named-content xmlns:xlink="http://www.w3.org/1999/xlink" content-type="dwc:institutional_code" xlink:title="Museum Koenig, LIB, Bonn, Germany" xlink:href="http://grbio.org/institution/zoologisches-forschungsmuseum-alexander-koenig" xlink:type="simple">ZFMK</named-content> • 1 ♂; SW Spain, 4 km SE of Antequera; <named-content xmlns:xlink="http://www.w3.org/1999/xlink" content-type="dwc:verbatimCoordinates" xlink:type="simple"><named-content content-type="geo-json" specific-use="{&#34;type&#34;:&#34;Point&#34;,&#34;coordinates&#34;:[-4.517977,37.002352]}" id="NCID0E5WBI" xlink:type="simple">37.002352, -4.517977</named-content></named-content>; 7 May 1981; leg. A.E. Stubbs; in <named-content xmlns:xlink="http://www.w3.org/1999/xlink" content-type="dwc:institutional_code" xlink:title="Natural History Museum, London, UK" xlink:href="http://grbio.org/institution/natural-history-museum-london" xlink:type="simple">NHMUK</named-content> • 1 ♂; Puertollano; <named-content xmlns:xlink="http://www.w3.org/1999/xlink" content-type="dwc:verbatimCoordinates" xlink:type="simple"><named-content content-type="geo-json" specific-use="{&#34;type&#34;:&#34;Point&#34;,&#34;coordinates&#34;:[-4.090701,38.697473]}" id="NCID0ELXBI" xlink:type="simple">38.697473, -4.090701</named-content></named-content>; in <named-content xmlns:xlink="http://www.w3.org/1999/xlink" content-type="dwc:institutional_code" xlink:title="Musee National d’Histoire Naturelle, Paris, France" xlink:href="http://grbio.org/institution/museum-national-dhistoire-naturelle-2" xlink:type="simple">MNHN</named-content>.</p></tp:treatment-sec><tp:treatment-sec sec-type="diagnosis" id="SECID0EVXBI"><title>Diagnosis.</title><p>Similar to <italic><tp:taxon-name><tp:taxon-name-part taxon-name-part-type="genus" reg="Merodon">Merodon</tp:taxon-name-part><tp:taxon-name-part taxon-name-part-type="species" reg="clavipes">clavipes</tp:taxon-name-part></tp:taxon-name></italic> from which differs by the less broad metafemur of the male (from lateral view ~ 4× longer than wide; Fig. <xref ref-type="fig" rid="F4">4B</xref>) (&lt; 3× longer than wide in <italic><tp:taxon-name><tp:taxon-name-part taxon-name-part-type="genus" reg="Merodon">M.</tp:taxon-name-part><tp:taxon-name-part taxon-name-part-type="species" reg="clavipes">clavipes</tp:taxon-name-part></tp:taxon-name></italic>; Fig. <xref ref-type="fig" rid="F4">4A</xref>), less curved metafemur basally (strongly curved in <italic><tp:taxon-name><tp:taxon-name-part taxon-name-part-type="genus" reg="Merodon">M.</tp:taxon-name-part><tp:taxon-name-part taxon-name-part-type="species" reg="clavipes">clavipes</tp:taxon-name-part></tp:taxon-name></italic>; Fig. <xref ref-type="fig" rid="F4">4A</xref>), and ventral pilosity on metafemur &lt; 2× longer than dorsolateral (Fig. <xref ref-type="fig" rid="F4">4B</xref>) (while &gt; 2× longer in <italic><tp:taxon-name><tp:taxon-name-part taxon-name-part-type="genus" reg="Merodon">M.</tp:taxon-name-part><tp:taxon-name-part taxon-name-part-type="species" reg="clavipes">clavipes</tp:taxon-name-part></tp:taxon-name></italic>; Fig. <xref ref-type="fig" rid="F4">4A</xref>). Male genitalia are very similar to <italic><tp:taxon-name><tp:taxon-name-part taxon-name-part-type="genus" reg="Merodon">M.</tp:taxon-name-part><tp:taxon-name-part taxon-name-part-type="species" reg="clavipes">clavipes</tp:taxon-name-part></tp:taxon-name></italic> (Fig. <xref ref-type="fig" rid="F8">8A</xref>), with the single difference in the shape of surstylus, especially of the posterior surstylar lobe: more arcuate ventrally in <italic><tp:taxon-name><tp:taxon-name-part taxon-name-part-type="genus" reg="Merodon">M.</tp:taxon-name-part><tp:taxon-name-part taxon-name-part-type="species" reg="latens">latens</tp:taxon-name-part></tp:taxon-name></italic> sp. nov. (Fig. <xref ref-type="fig" rid="F8">8C</xref>: pl), and more or less straight in <italic><tp:taxon-name><tp:taxon-name-part taxon-name-part-type="genus" reg="Merodon">M.</tp:taxon-name-part><tp:taxon-name-part taxon-name-part-type="species" reg="clavipes">clavipes</tp:taxon-name-part></tp:taxon-name></italic> (Fig. <xref ref-type="fig" rid="F8">8A</xref>: pl). Female of <italic><tp:taxon-name><tp:taxon-name-part taxon-name-part-type="genus" reg="Merodon">M.</tp:taxon-name-part><tp:taxon-name-part taxon-name-part-type="species" reg="latens">latens</tp:taxon-name-part></tp:taxon-name></italic> sp. nov. has less dense ventral pilosity on metafemur, with ventral pile as long as a dorsolateral pile (Fig. <xref ref-type="fig" rid="F14">14B</xref>), while female of <italic><tp:taxon-name><tp:taxon-name-part taxon-name-part-type="genus" reg="Merodon">M.</tp:taxon-name-part><tp:taxon-name-part taxon-name-part-type="species" reg="clavipes">clavipes</tp:taxon-name-part></tp:taxon-name></italic> has denser and longer ventral pilosity on metafemur (Fig. <xref ref-type="fig" rid="F13">13A</xref>). Molecular and morphometric data clearly separated these two species (Figs <xref ref-type="fig" rid="F15">15</xref>, <xref ref-type="fig" rid="F16">16</xref>, <xref ref-type="fig" rid="F17">17</xref> and Suppl. material <xref ref-type="supplementary-material" rid="S3">3</xref>). <italic><tp:taxon-name><tp:taxon-name-part taxon-name-part-type="genus" reg="Merodon">Merodon</tp:taxon-name-part><tp:taxon-name-part taxon-name-part-type="species" reg="latens">latens</tp:taxon-name-part></tp:taxon-name></italic> sp. nov. is an Iberian endemic.</p><fig id="F14" position="float" orientation="portrait"><object-id xmlns:xlink="http://www.w3.org/1999/xlink" content-type="doi" xlink:type="simple">10.3897/zookeys.1203.118842.figure14</object-id><object-id xmlns:xlink="http://www.w3.org/1999/xlink" content-type="arpha" xlink:type="simple">6B492472-17A1-5514-A33D-68232FF52AAB</object-id><label>Figure 14.</label><caption><p>Metaleg of female, lateral view <bold>A</bold><italic><tp:taxon-name><tp:taxon-name-part taxon-name-part-type="genus" reg="Merodon">M.</tp:taxon-name-part><tp:taxon-name-part taxon-name-part-type="species" reg="clavipes">clavipes</tp:taxon-name-part></tp:taxon-name></italic><bold>B</bold><italic><tp:taxon-name><tp:taxon-name-part taxon-name-part-type="genus" reg="Merodon">M.</tp:taxon-name-part><tp:taxon-name-part taxon-name-part-type="species" reg="latens">latens</tp:taxon-name-part></tp:taxon-name></italic> sp. nov. <bold>C</bold><italic><tp:taxon-name><tp:taxon-name-part taxon-name-part-type="genus" reg="Merodon">M.</tp:taxon-name-part><tp:taxon-name-part taxon-name-part-type="species" reg="vandergooti">vandergooti</tp:taxon-name-part></tp:taxon-name></italic>. Scale bar: 1 mm.</p></caption><graphic xmlns:xlink="http://www.w3.org/1999/xlink" xlink:href="zookeys-1203-001_article-118842__-g014.jpg" position="float" orientation="portrait" xlink:type="simple" id="oo_1057087.jpg"><uri content-type="original_file" xlink:type="simple">https://binary.pensoft.net/fig/1057087</uri></graphic></fig><fig id="F15" position="float" orientation="portrait"><object-id xmlns:xlink="http://www.w3.org/1999/xlink" content-type="doi" xlink:type="simple">10.3897/zookeys.1203.118842.figure15</object-id><object-id xmlns:xlink="http://www.w3.org/1999/xlink" content-type="arpha" xlink:type="simple">ADD0E84E-1D8A-5446-BD45-1F39E9DFC557</object-id><label>Figure 15.</label><caption><p>Maximum Parsimony strict consensus tree based on nine equally parsimonious trees, length 1443 steps, consistency index (CI) 38, retention index (RI) 75. Filled circles represent non-homoplasious changes and open circles are homoplasious changes. Bootstrap supports are depicted near nodes (≥ 50).</p></caption><graphic xmlns:xlink="http://www.w3.org/1999/xlink" xlink:href="zookeys-1203-001_article-118842__-g015.jpg" position="float" orientation="portrait" xlink:type="simple" id="oo_1057088.jpg"><uri content-type="original_file" xlink:type="simple">https://binary.pensoft.net/fig/1057088</uri></graphic></fig><fig id="F16" position="float" orientation="portrait"><object-id xmlns:xlink="http://www.w3.org/1999/xlink" content-type="doi" xlink:type="simple">10.3897/zookeys.1203.118842.figure16</object-id><object-id xmlns:xlink="http://www.w3.org/1999/xlink" content-type="arpha" xlink:type="simple">4DB083A0-3216-515C-85C3-7EA031DEEC2B</object-id><label>Figure 16.</label><caption><p>Geometric morphometric analysis of the wing shape in males of <italic><tp:taxon-name><tp:taxon-name-part taxon-name-part-type="genus" reg="Merodon">Merodon</tp:taxon-name-part><tp:taxon-name-part taxon-name-part-type="species" reg="clavipes">clavipes</tp:taxon-name-part></tp:taxon-name></italic>, <italic><tp:taxon-name><tp:taxon-name-part taxon-name-part-type="genus" reg="Merodon">M.</tp:taxon-name-part><tp:taxon-name-part taxon-name-part-type="species" reg="latens">latens</tp:taxon-name-part></tp:taxon-name></italic> sp. nov., <italic><tp:taxon-name><tp:taxon-name-part taxon-name-part-type="genus" reg="Merodon">M.</tp:taxon-name-part><tp:taxon-name-part taxon-name-part-type="species" reg="obscurus">obscurus</tp:taxon-name-part></tp:taxon-name></italic>, and <italic><tp:taxon-name><tp:taxon-name-part taxon-name-part-type="genus" reg="Merodon">M.</tp:taxon-name-part><tp:taxon-name-part taxon-name-part-type="species" reg="pruni">pruni</tp:taxon-name-part></tp:taxon-name></italic><bold>A</bold> Position of male specimens in the space defined by CV1 and CV2 axes <bold>B</bold> Position of male specimens in the space defined by CV1 and CV3 axes <bold>C</bold><abbrev xmlns:xlink="http://www.w3.org/1999/xlink" content-type="institution" xlink:title="unweighted pair group method with arithmetic mean cluster analysis" id="ABBRID0E2ACI" xlink:type="simple">UPGMA</abbrev> phenogram constructed using squared Mahalanobis distances of wing shape <bold>D</bold> Drawings showing differences in wing shape for each species pair; differences between the species were exaggerated 5-fold to make them more discernible.</p></caption><graphic xmlns:xlink="http://www.w3.org/1999/xlink" xlink:href="zookeys-1203-001_article-118842__-g016.jpg" position="float" orientation="portrait" xlink:type="simple" id="oo_1057089.jpg"><uri content-type="original_file" xlink:type="simple">https://binary.pensoft.net/fig/1057089</uri></graphic></fig><fig id="F17" position="float" orientation="portrait"><object-id xmlns:xlink="http://www.w3.org/1999/xlink" content-type="doi" xlink:type="simple">10.3897/zookeys.1203.118842.figure17</object-id><object-id xmlns:xlink="http://www.w3.org/1999/xlink" content-type="arpha" xlink:type="simple">9B47EAE9-F0AD-5BE4-A9DD-E2C7E6FE0A9B</object-id><label>Figure 17.</label><caption><p>Wing shape differences among populations of <italic><tp:taxon-name><tp:taxon-name-part taxon-name-part-type="genus" reg="Merodon">Merodon</tp:taxon-name-part><tp:taxon-name-part taxon-name-part-type="species" reg="clavipes">clavipes</tp:taxon-name-part></tp:taxon-name></italic>, <italic><tp:taxon-name><tp:taxon-name-part taxon-name-part-type="genus" reg="Merodon">M.</tp:taxon-name-part><tp:taxon-name-part taxon-name-part-type="species" reg="latens">latens</tp:taxon-name-part></tp:taxon-name></italic> sp. nov., <italic><tp:taxon-name><tp:taxon-name-part taxon-name-part-type="genus" reg="Merodon">M.</tp:taxon-name-part><tp:taxon-name-part taxon-name-part-type="species" reg="obscurus">obscurus</tp:taxon-name-part></tp:taxon-name></italic> and <italic><tp:taxon-name><tp:taxon-name-part taxon-name-part-type="genus" reg="Merodon">M.</tp:taxon-name-part><tp:taxon-name-part taxon-name-part-type="species" reg="pruni">pruni</tp:taxon-name-part></tp:taxon-name></italic><bold>A</bold> Scatter plot of individual scores of CV1 and CV2 <bold>B</bold> Scatter plot of individual scores of CV1 and CV3 <bold>C</bold><abbrev xmlns:xlink="http://www.w3.org/1999/xlink" content-type="institution" xlink:title="unweighted pair group method with arithmetic mean cluster analysis" id="ABBRID0EBDCI" xlink:type="simple">UPGMA</abbrev> phenogram constructed using squared Mahalanobis distances of wing shape plotted on the map of Mediterranean basin showing the distribution of populations used in the analysis.</p></caption><graphic xmlns:xlink="http://www.w3.org/1999/xlink" xlink:href="zookeys-1203-001_article-118842__-g017.jpg" position="float" orientation="portrait" xlink:type="simple" id="oo_1057090.jpg"><uri content-type="original_file" xlink:type="simple">https://binary.pensoft.net/fig/1057090</uri></graphic></fig></tp:treatment-sec><tp:treatment-sec sec-type="description" id="SECID0ELDCI"><title>Description.</title><p>Male. Head. Basoflagellomere dark brown (Fig. <xref ref-type="fig" rid="F2">2B</xref>), elongated, ~ 2× longer than wide, and ~ 2.3× longer than pedicel, convex dorsally; fossette dorsolateral; arista brown and thickened at basal third; arista ~ 1.3× longer than basoflagellomere (Fig. <xref ref-type="fig" rid="F2">2B</xref>); face and frons black, with whitish grey pollinosity; face covered with dense whitish pilosity; pile on frons dense, grey-yellow; oral margin small, black, sparsely pollinose; lunula shining black to brown, bare; eye contiguity ~ 13–15 facets long; vertical triangle isosceles, black, shiny, except grey pollinose anterior corner, covered with both black and yellow pile; ocellar triangle equilateral; occiput with grey-yellow, dense pollinosity; eyes densely covered with whitish grey pile (Fig. <xref ref-type="fig" rid="F12">12A</xref>).</p><p>Thorax. Scutum and scutellum black with bronze lustre, covered with short, greyish yellow pile in anterior half; pilosity between wing bases entirely or mostly black; scutum with indistinct pollinose vittae; transverse suture with two medial pollinose maculae; posterior margin of scutum and all scutellum with long whitish pilosity (Fig. <xref ref-type="fig" rid="F3">3B</xref>); posterodorsal part of anterior anepisternum, posterior anepisternum (except anteroventral angle), anterior anepimeron, dorsomedial anepimeron, and posterodorsal and anteroventral parts of katepisternum with long, dense, whitish pile; wings mostly covered with microtrichia; wing veins brown to black; calypteres whitish yellow; halteres yellow to brown; legs black; metafemur moderately broad, from lateral view ~ 4× longer than wide, covered with long, whitish, yellow, and black pile (Fig. <xref ref-type="fig" rid="F4">4B</xref>).</p><p>Abdomen. Elongated (Fig. <xref ref-type="fig" rid="F5">5B</xref>), as long as mesonotum; terga black; terga 3 and 4 with distinct silver-grey pollinose fasciate maculae interrupted medially; pile on terga 1 and 2 whitish, while on terga 3–5 grey-yellow to reddish; sterna black, covered with whitish yellow pile; posterior margin of sternum 4 with characteristic circular posteromedial incision (Fig. <xref ref-type="fig" rid="F7">7C</xref>).</p><p>Male genitalia (Fig. <xref ref-type="fig" rid="F8">8C</xref>). Anterior surstylar lobe large, elongated and sickle-like (Fig. <xref ref-type="fig" rid="F8">8C</xref>: al); posterior surstylar lobe rectangular, arcuate ventrally (Fig. <xref ref-type="fig" rid="F8">8C</xref>: pl).</p><p>Female (Fig. <xref ref-type="fig" rid="F6">6A, B</xref>). Similar to the male except for typical sexual dimorphism and the following characteristics: frons with broad pollinose vittae along eyes, occupying ~ 1/3 of the width of the frons from frontal view (Fig. <xref ref-type="fig" rid="F12">12B</xref>); scutum between wing bases without black pilosity, only wing basis with few black pile in some specimens (Fig. <xref ref-type="fig" rid="F6">6B</xref>); metafemur narrower (~ 3.5× longer than wide), with ventral pilosity shorter than in male (Fig. <xref ref-type="fig" rid="F14">14B</xref>); lateral sides of tergum 2 with reddish yellow maculae (Fig. <xref ref-type="fig" rid="F6">6A</xref>); terga 3–5 with short adpressed black pilosity medially.</p></tp:treatment-sec><tp:treatment-sec sec-type="distribution" id="SECID0EVFCI"><title>Distribution and biology.</title><p>The species range is limited to the Iberian Peninsula (Spain) (Fig. <xref ref-type="fig" rid="F13">13</xref>). It preferentially occurs in open sparsely-vegetated semi-arid environments, typically unimproved stony pasturage and open grassy areas within thermophilous <italic><tp:taxon-name><tp:taxon-name-part taxon-name-part-type="genus" reg="Quercus">Quercus</tp:taxon-name-part></tp:taxon-name></italic> forest. Adult males and females both showed territorial behaviour, flying close to the soil and through the vegetation. Flowers visited by adults are mostly umbellifers and <italic><tp:taxon-name><tp:taxon-name-part taxon-name-part-type="genus" reg="Euphorbia">Euphorbia</tp:taxon-name-part></tp:taxon-name></italic>. Flight period: April/June. Developmental stages: undescribed.</p></tp:treatment-sec><tp:treatment-sec sec-type="etymology" id="SECID0ENGCI"><title>Etymology.</title><p>The name <italic><tp:taxon-name><tp:taxon-name-part taxon-name-part-type="genus" reg="Merodon"/><tp:taxon-name-part taxon-name-part-type="species" reg="latens">latens</tp:taxon-name-part></tp:taxon-name></italic> derives from the Latin adjective meaning hidden, secret, not revealed. This term refers to the discovery of Iberian populations, previously cited as <italic><tp:taxon-name><tp:taxon-name-part taxon-name-part-type="genus" reg="Merodon">Merodon</tp:taxon-name-part><tp:taxon-name-part taxon-name-part-type="species" reg="clavipes">clavipes</tp:taxon-name-part></tp:taxon-name></italic>, as distinct species. Species epithet to be treated as an adjective.</p></tp:treatment-sec><tp:treatment-sec><!--Section generated to contain objects referenced in tp:taxon-treatment.--><fig id="F1" position="float" orientation="portrait"><object-id xmlns:xlink="http://www.w3.org/1999/xlink" content-type="doi" xlink:type="simple">10.3897/zookeys.1203.118842.figure1</object-id><object-id xmlns:xlink="http://www.w3.org/1999/xlink" content-type="arpha" xlink:type="simple">F6208BBE-8738-5B24-AB44-5B5BBC603B1E</object-id><label>Figure 1.</label><caption><p>Body of male <bold>A</bold><italic><tp:taxon-name><tp:taxon-name-part taxon-name-part-type="genus" reg="Merodon">M.</tp:taxon-name-part><tp:taxon-name-part taxon-name-part-type="species" reg="aenigmaticus">aenigmaticus</tp:taxon-name-part></tp:taxon-name></italic> sp. nov. <bold>B–C</bold><italic><tp:taxon-name><tp:taxon-name-part taxon-name-part-type="genus" reg="Merodon">M.</tp:taxon-name-part><tp:taxon-name-part taxon-name-part-type="species" reg="clavipes">clavipes</tp:taxon-name-part></tp:taxon-name></italic><bold>D, E</bold><italic><tp:taxon-name><tp:taxon-name-part taxon-name-part-type="genus" reg="Merodon">M.</tp:taxon-name-part><tp:taxon-name-part taxon-name-part-type="species" reg="latens">latens</tp:taxon-name-part></tp:taxon-name></italic> sp. nov. <bold>B, D</bold> dorsal view <bold>A, C, E</bold> lateral view. Scale bar: 2 mm.</p></caption><graphic xmlns:xlink="http://www.w3.org/1999/xlink" xlink:href="zookeys-1203-001_article-118842__-g001.jpg" position="float" orientation="portrait" xlink:type="simple" id="oo_1057074.jpg"><uri content-type="original_file" xlink:type="simple">https://binary.pensoft.net/fig/1057074</uri></graphic></fig><fig id="F2" position="float" orientation="portrait"><object-id xmlns:xlink="http://www.w3.org/1999/xlink" content-type="doi" xlink:type="simple">10.3897/zookeys.1203.118842.figure2</object-id><object-id xmlns:xlink="http://www.w3.org/1999/xlink" content-type="arpha" xlink:type="simple">BAA62C69-CCBD-54A6-A356-59E683F98948</object-id><label>Figure 2.</label><caption><p>Basoflagellomere of male, lateral view <bold>A</bold><italic><tp:taxon-name><tp:taxon-name-part taxon-name-part-type="genus" reg="Merodon">M.</tp:taxon-name-part><tp:taxon-name-part taxon-name-part-type="species" reg="clavipes">clavipes</tp:taxon-name-part></tp:taxon-name></italic><bold>B</bold><italic><tp:taxon-name><tp:taxon-name-part taxon-name-part-type="genus" reg="Merodon">M.</tp:taxon-name-part><tp:taxon-name-part taxon-name-part-type="species" reg="latens">latens</tp:taxon-name-part></tp:taxon-name></italic> sp. nov. <bold>C</bold><italic><tp:taxon-name><tp:taxon-name-part taxon-name-part-type="genus" reg="Merodon">M.</tp:taxon-name-part><tp:taxon-name-part taxon-name-part-type="species" reg="quadrinotatus">quadrinotatus</tp:taxon-name-part></tp:taxon-name></italic><bold>D</bold><italic><tp:taxon-name><tp:taxon-name-part taxon-name-part-type="genus" reg="Merodon">M.</tp:taxon-name-part><tp:taxon-name-part taxon-name-part-type="species" reg="rufofemoris">rufofemoris</tp:taxon-name-part></tp:taxon-name></italic> sp. nov. <bold>E</bold><italic><tp:taxon-name><tp:taxon-name-part taxon-name-part-type="genus" reg="Merodon">M.</tp:taxon-name-part><tp:taxon-name-part taxon-name-part-type="species" reg="vandergooti">vandergooti.</tp:taxon-name-part></tp:taxon-name></italic> Scale bar: 0.5 mm.</p></caption><graphic xmlns:xlink="http://www.w3.org/1999/xlink" xlink:href="zookeys-1203-001_article-118842__-g002.jpg" position="float" orientation="portrait" xlink:type="simple" id="oo_1057075.jpg"><uri content-type="original_file" xlink:type="simple">https://binary.pensoft.net/fig/1057075</uri></graphic></fig><fig id="F3" position="float" orientation="portrait"><object-id xmlns:xlink="http://www.w3.org/1999/xlink" content-type="doi" xlink:type="simple">10.3897/zookeys.1203.118842.figure3</object-id><object-id xmlns:xlink="http://www.w3.org/1999/xlink" content-type="arpha" xlink:type="simple">B30042AF-4312-5827-95DC-10C90F401F80</object-id><label>Figure 3.</label><caption><p>Thorax of male, dorsal view <bold>A</bold><italic><tp:taxon-name><tp:taxon-name-part taxon-name-part-type="genus" reg="Merodon">M.</tp:taxon-name-part><tp:taxon-name-part taxon-name-part-type="species" reg="aenigmaticus">aenigmaticus</tp:taxon-name-part></tp:taxon-name></italic> sp. nov. <bold>B</bold><italic><tp:taxon-name><tp:taxon-name-part taxon-name-part-type="genus" reg="Merodon">M.</tp:taxon-name-part><tp:taxon-name-part taxon-name-part-type="species" reg="latens">latens</tp:taxon-name-part></tp:taxon-name></italic> sp. nov. <bold>C</bold><italic><tp:taxon-name><tp:taxon-name-part taxon-name-part-type="genus" reg="Merodon">M.</tp:taxon-name-part><tp:taxon-name-part taxon-name-part-type="species" reg="rufofemoris">rufofemoris</tp:taxon-name-part></tp:taxon-name></italic> sp. nov. Scale bar: 1 mm.</p></caption><graphic xmlns:xlink="http://www.w3.org/1999/xlink" xlink:href="zookeys-1203-001_article-118842__-g003.jpg" position="float" orientation="portrait" xlink:type="simple" id="oo_1057076.jpg"><uri content-type="original_file" xlink:type="simple">https://binary.pensoft.net/fig/1057076</uri></graphic></fig><fig id="F4" position="float" orientation="portrait"><object-id xmlns:xlink="http://www.w3.org/1999/xlink" content-type="doi" xlink:type="simple">10.3897/zookeys.1203.118842.figure4</object-id><object-id xmlns:xlink="http://www.w3.org/1999/xlink" content-type="arpha" xlink:type="simple">A565FF55-17D6-55AA-816D-6B35FFD02EDD</object-id><label>Figure 4.</label><caption><p>Metaleg of male, lateral view <bold>A</bold><italic><tp:taxon-name><tp:taxon-name-part taxon-name-part-type="genus" reg="Merodon">M.</tp:taxon-name-part><tp:taxon-name-part taxon-name-part-type="species" reg="clavipes">clavipes</tp:taxon-name-part></tp:taxon-name></italic><bold>B</bold><italic><tp:taxon-name><tp:taxon-name-part taxon-name-part-type="genus" reg="Merodon">M.</tp:taxon-name-part><tp:taxon-name-part taxon-name-part-type="species" reg="latens">latens</tp:taxon-name-part></tp:taxon-name></italic> sp. nov. <bold>C</bold><italic><tp:taxon-name><tp:taxon-name-part taxon-name-part-type="genus" reg="Merodon">M.</tp:taxon-name-part><tp:taxon-name-part taxon-name-part-type="species" reg="vandergooti">vandergooti</tp:taxon-name-part></tp:taxon-name></italic><bold>D</bold><italic><tp:taxon-name><tp:taxon-name-part taxon-name-part-type="genus" reg="Merodon">M.</tp:taxon-name-part><tp:taxon-name-part taxon-name-part-type="species" reg="quadrinotatus">quadrinotatus</tp:taxon-name-part></tp:taxon-name></italic><bold>E</bold><italic><tp:taxon-name><tp:taxon-name-part taxon-name-part-type="genus" reg="Merodon">M.</tp:taxon-name-part><tp:taxon-name-part taxon-name-part-type="species" reg="rufofemoris">rufofemoris</tp:taxon-name-part></tp:taxon-name></italic> sp. nov. <bold>F</bold><italic><tp:taxon-name><tp:taxon-name-part taxon-name-part-type="genus" reg="Merodon">M.</tp:taxon-name-part><tp:taxon-name-part taxon-name-part-type="species" reg="velox">velox</tp:taxon-name-part></tp:taxon-name></italic><bold>G</bold><italic><tp:taxon-name><tp:taxon-name-part taxon-name-part-type="genus" reg="Merodon">M.</tp:taxon-name-part><tp:taxon-name-part taxon-name-part-type="species" reg="aenigmaticus">aenigmaticus</tp:taxon-name-part></tp:taxon-name></italic> sp. nov. Scale bar: 1 mm.</p></caption><graphic xmlns:xlink="http://www.w3.org/1999/xlink" xlink:href="zookeys-1203-001_article-118842__-g004.jpg" position="float" orientation="portrait" xlink:type="simple" id="oo_1057077.jpg"><uri content-type="original_file" xlink:type="simple">https://binary.pensoft.net/fig/1057077</uri></graphic></fig><fig id="F5" position="float" orientation="portrait"><object-id xmlns:xlink="http://www.w3.org/1999/xlink" content-type="doi" xlink:type="simple">10.3897/zookeys.1203.118842.figure5</object-id><object-id xmlns:xlink="http://www.w3.org/1999/xlink" content-type="arpha" xlink:type="simple">02DEAE7D-922B-5BAA-9195-1C2BDAF9E1F6</object-id><label>Figure 5.</label><caption><p>Abdomen of male, dorsal view <bold>A</bold><italic><tp:taxon-name><tp:taxon-name-part taxon-name-part-type="genus" reg="Merodon">M.</tp:taxon-name-part><tp:taxon-name-part taxon-name-part-type="species" reg="clavipes">clavipes</tp:taxon-name-part></tp:taxon-name></italic><bold>B</bold><italic><tp:taxon-name><tp:taxon-name-part taxon-name-part-type="genus" reg="Merodon">M.</tp:taxon-name-part><tp:taxon-name-part taxon-name-part-type="species" reg="latens">latens</tp:taxon-name-part></tp:taxon-name></italic> sp. nov. <bold>C</bold><italic><tp:taxon-name><tp:taxon-name-part taxon-name-part-type="genus" reg="Merodon">M.</tp:taxon-name-part><tp:taxon-name-part taxon-name-part-type="species" reg="rufofemoris">rufofemoris</tp:taxon-name-part></tp:taxon-name></italic> sp. nov. <bold>D</bold><italic><tp:taxon-name><tp:taxon-name-part taxon-name-part-type="genus" reg="Merodon">M.</tp:taxon-name-part><tp:taxon-name-part taxon-name-part-type="species" reg="quadrinotatus">quadrinotatus</tp:taxon-name-part></tp:taxon-name></italic><bold>E</bold><italic><tp:taxon-name><tp:taxon-name-part taxon-name-part-type="genus" reg="Merodon">M.</tp:taxon-name-part><tp:taxon-name-part taxon-name-part-type="species" reg="vandergooti">vandergooti</tp:taxon-name-part></tp:taxon-name></italic><bold>F</bold><italic><tp:taxon-name><tp:taxon-name-part taxon-name-part-type="genus" reg="Merodon">M.</tp:taxon-name-part><tp:taxon-name-part taxon-name-part-type="species" reg="velox">velox.</tp:taxon-name-part></tp:taxon-name></italic> Scale bar: 2 mm.</p></caption><graphic xmlns:xlink="http://www.w3.org/1999/xlink" xlink:href="zookeys-1203-001_article-118842__-g005.jpg" position="float" orientation="portrait" xlink:type="simple" id="oo_1057078.jpg"><uri content-type="original_file" xlink:type="simple">https://binary.pensoft.net/fig/1057078</uri></graphic></fig><fig id="F6" position="float" orientation="portrait"><object-id xmlns:xlink="http://www.w3.org/1999/xlink" content-type="doi" xlink:type="simple">10.3897/zookeys.1203.118842.figure6</object-id><object-id xmlns:xlink="http://www.w3.org/1999/xlink" content-type="arpha" xlink:type="simple">7EFE5566-63A4-5DDA-964A-0134B9A28481</object-id><label>Figure 6.</label><caption><p><bold>A, B</bold><italic><tp:taxon-name><tp:taxon-name-part taxon-name-part-type="genus" reg="Merodon">M.</tp:taxon-name-part><tp:taxon-name-part taxon-name-part-type="species" reg="latens">latens</tp:taxon-name-part></tp:taxon-name></italic> sp. nov. <bold>C</bold><italic><tp:taxon-name><tp:taxon-name-part taxon-name-part-type="genus" reg="Merodon">M.</tp:taxon-name-part><tp:taxon-name-part taxon-name-part-type="species" reg="clavipes">clavipes</tp:taxon-name-part></tp:taxon-name></italic><bold>D</bold><italic><tp:taxon-name><tp:taxon-name-part taxon-name-part-type="genus" reg="Merodon">M.</tp:taxon-name-part><tp:taxon-name-part taxon-name-part-type="species" reg="quadrinotatus">quadrinotatus</tp:taxon-name-part></tp:taxon-name></italic><bold>E</bold><italic><tp:taxon-name><tp:taxon-name-part taxon-name-part-type="genus" reg="Merodon">M.</tp:taxon-name-part><tp:taxon-name-part taxon-name-part-type="species" reg="vandergooti">vandergooti</tp:taxon-name-part></tp:taxon-name></italic><bold>F</bold><italic><tp:taxon-name><tp:taxon-name-part taxon-name-part-type="genus" reg="Merodon">M.</tp:taxon-name-part><tp:taxon-name-part taxon-name-part-type="species" reg="velox">velox</tp:taxon-name-part></tp:taxon-name></italic>. <bold>A, B</bold> body of female <bold>C–F</bold> abdomen of female. <bold>A, C–F</bold> dorsal view <bold>B</bold> lateral view. Scale bar: 2 mm.</p></caption><graphic xmlns:xlink="http://www.w3.org/1999/xlink" xlink:href="zookeys-1203-001_article-118842__-g006.jpg" position="float" orientation="portrait" xlink:type="simple" id="oo_1057079.jpg"><uri content-type="original_file" xlink:type="simple">https://binary.pensoft.net/fig/1057079</uri></graphic></fig><fig id="F7" position="float" orientation="portrait"><object-id xmlns:xlink="http://www.w3.org/1999/xlink" content-type="doi" xlink:type="simple">10.3897/zookeys.1203.118842.figure7</object-id><object-id xmlns:xlink="http://www.w3.org/1999/xlink" content-type="arpha" xlink:type="simple">B40C8E50-5EA2-58F0-8C4B-2113001518AB</object-id><label>Figure 7.</label><caption><p>Sternum 4 of male, dorsal view <bold>A</bold><italic><tp:taxon-name><tp:taxon-name-part taxon-name-part-type="genus" reg="Merodon">M.</tp:taxon-name-part><tp:taxon-name-part taxon-name-part-type="species" reg="aenigmaticus">aenigmaticus</tp:taxon-name-part></tp:taxon-name></italic> sp. nov. <bold>B</bold><italic><tp:taxon-name><tp:taxon-name-part taxon-name-part-type="genus" reg="Merodon">M.</tp:taxon-name-part><tp:taxon-name-part taxon-name-part-type="species" reg="clavipes">clavipes</tp:taxon-name-part></tp:taxon-name></italic><bold>C</bold><italic><tp:taxon-name><tp:taxon-name-part taxon-name-part-type="genus" reg="Merodon">M.</tp:taxon-name-part><tp:taxon-name-part taxon-name-part-type="species" reg="latens">latens</tp:taxon-name-part></tp:taxon-name></italic> sp. nov. <bold>D</bold><italic><tp:taxon-name><tp:taxon-name-part taxon-name-part-type="genus" reg="Merodon">M.</tp:taxon-name-part><tp:taxon-name-part taxon-name-part-type="species" reg="quadrinotatus">quadrinotatus</tp:taxon-name-part></tp:taxon-name></italic><bold>E</bold><italic><tp:taxon-name><tp:taxon-name-part taxon-name-part-type="genus" reg="Merodon">M.</tp:taxon-name-part><tp:taxon-name-part taxon-name-part-type="species" reg="rufofemoris">rufofemoris</tp:taxon-name-part></tp:taxon-name></italic> sp. nov. <bold>F</bold><italic><tp:taxon-name><tp:taxon-name-part taxon-name-part-type="genus" reg="Merodon">M.</tp:taxon-name-part><tp:taxon-name-part taxon-name-part-type="species" reg="vandergooti">vandergooti</tp:taxon-name-part></tp:taxon-name></italic><bold>G</bold><italic><tp:taxon-name><tp:taxon-name-part taxon-name-part-type="genus" reg="Merodon">M.</tp:taxon-name-part><tp:taxon-name-part taxon-name-part-type="species" reg="velox">velox</tp:taxon-name-part></tp:taxon-name></italic>. Scale bar: 1 mm.</p></caption><graphic xmlns:xlink="http://www.w3.org/1999/xlink" xlink:href="zookeys-1203-001_article-118842__-g007.jpg" position="float" orientation="portrait" xlink:type="simple" id="oo_1057080.jpg"><uri content-type="original_file" xlink:type="simple">https://binary.pensoft.net/fig/1057080</uri></graphic></fig><fig id="F8" position="float" orientation="portrait"><object-id xmlns:xlink="http://www.w3.org/1999/xlink" content-type="doi" xlink:type="simple">10.3897/zookeys.1203.118842.figure8</object-id><object-id xmlns:xlink="http://www.w3.org/1999/xlink" content-type="arpha" xlink:type="simple">19310D5F-720C-5BC1-86F6-3BCAE3CEBA0D</object-id><label>Figure 8.</label><caption><p>Male genitalia <bold>A, B, D</bold><italic><tp:taxon-name><tp:taxon-name-part taxon-name-part-type="genus" reg="Merodon">M.</tp:taxon-name-part><tp:taxon-name-part taxon-name-part-type="species" reg="clavipes">clavipes</tp:taxon-name-part></tp:taxon-name></italic><bold>C</bold><italic><tp:taxon-name><tp:taxon-name-part taxon-name-part-type="genus" reg="Merodon">M.</tp:taxon-name-part><tp:taxon-name-part taxon-name-part-type="species" reg="latens">latens</tp:taxon-name-part></tp:taxon-name></italic> sp. nov. <bold>A–C</bold> epandrium <bold>D</bold> hypandrium. <bold>A, C, D</bold> lateral view <bold>B</bold> ventral view. Abbreviations: al-anterior surstylar lobe, c-cercus, l-lingula, pl-posterior surstylar lobe. Scale bar: 0.5 mm.</p></caption><graphic xmlns:xlink="http://www.w3.org/1999/xlink" xlink:href="zookeys-1203-001_article-118842__-g008.jpg" position="float" orientation="portrait" xlink:type="simple" id="oo_1057081.jpg"><uri content-type="original_file" xlink:type="simple">https://binary.pensoft.net/fig/1057081</uri></graphic></fig><fig id="F12" position="float" orientation="portrait"><object-id xmlns:xlink="http://www.w3.org/1999/xlink" content-type="doi" xlink:type="simple">10.3897/zookeys.1203.118842.figure12</object-id><object-id xmlns:xlink="http://www.w3.org/1999/xlink" content-type="arpha" xlink:type="simple">35DA583F-A18D-5BC5-8AB7-0747E2C32C74</object-id><label>Figure 12.</label><caption><p>Head, frontal view <bold>A, B</bold><italic><tp:taxon-name><tp:taxon-name-part taxon-name-part-type="genus" reg="Merodon">M.</tp:taxon-name-part><tp:taxon-name-part taxon-name-part-type="species" reg="latens">latens</tp:taxon-name-part></tp:taxon-name></italic> sp. nov. <bold>C</bold><italic><tp:taxon-name><tp:taxon-name-part taxon-name-part-type="genus" reg="Merodon">M.</tp:taxon-name-part><tp:taxon-name-part taxon-name-part-type="species" reg="aenigmaticus">aenigmaticus</tp:taxon-name-part></tp:taxon-name></italic> sp. nov. <bold>D</bold><italic><tp:taxon-name><tp:taxon-name-part taxon-name-part-type="genus" reg="Merodon">M.</tp:taxon-name-part><tp:taxon-name-part taxon-name-part-type="species" reg="rufofemoris">rufofemoris</tp:taxon-name-part></tp:taxon-name></italic> sp. nov. <bold>A, C–D</bold> male <bold>B</bold> female. Scale bar: 1 mm.</p></caption><graphic xmlns:xlink="http://www.w3.org/1999/xlink" xlink:href="zookeys-1203-001_article-118842__-g012.jpg" position="float" orientation="portrait" xlink:type="simple" id="oo_1057085.jpg"><uri content-type="original_file" xlink:type="simple">https://binary.pensoft.net/fig/1057085</uri></graphic></fig><fig id="F13" position="float" orientation="portrait"><object-id xmlns:xlink="http://www.w3.org/1999/xlink" content-type="doi" xlink:type="simple">10.3897/zookeys.1203.118842.figure13</object-id><object-id xmlns:xlink="http://www.w3.org/1999/xlink" content-type="arpha" xlink:type="simple">A8AB6A7D-7EB2-5B80-BF36-7F2355C69E03</object-id><label>Figure 13.</label><caption><p>Distribution map of <italic><tp:taxon-name><tp:taxon-name-part taxon-name-part-type="genus" reg="Merodon">Merodon</tp:taxon-name-part><tp:taxon-name-part taxon-name-part-type="species" reg="clavipes">clavipes</tp:taxon-name-part></tp:taxon-name></italic>, <italic><tp:taxon-name><tp:taxon-name-part taxon-name-part-type="genus" reg="Merodon">M.</tp:taxon-name-part><tp:taxon-name-part taxon-name-part-type="species" reg="latens">latens</tp:taxon-name-part></tp:taxon-name></italic> sp. nov., <italic><tp:taxon-name><tp:taxon-name-part taxon-name-part-type="genus" reg="Merodon">M.</tp:taxon-name-part><tp:taxon-name-part taxon-name-part-type="species" reg="rufofemoris">rufofemoris</tp:taxon-name-part></tp:taxon-name></italic> sp. nov. and <italic><tp:taxon-name><tp:taxon-name-part taxon-name-part-type="genus" reg="Merodon">M.</tp:taxon-name-part><tp:taxon-name-part taxon-name-part-type="species" reg="vandergooti">vandergooti</tp:taxon-name-part></tp:taxon-name></italic>.</p></caption><graphic xmlns:xlink="http://www.w3.org/1999/xlink" xlink:href="zookeys-1203-001_article-118842__-g013.jpg" position="float" orientation="portrait" xlink:type="simple" id="oo_1057086.jpg"><uri content-type="original_file" xlink:type="simple">https://binary.pensoft.net/fig/1057086</uri></graphic></fig><supplementary-material xmlns:xlink="http://www.w3.org/1999/xlink" id="S3" position="float" orientation="portrait" xlink:type="simple"><object-id content-type="doi" xlink:type="simple">10.3897/zookeys.1203.118842.suppl3</object-id><object-id content-type="arpha" xlink:type="simple">DA429836-E195-579E-A16B-C217F866E1A1</object-id><label>Supplementary material 3</label><caption><p>DNA data</p></caption><statement content-type="dataType"><label>Data type</label><p>pdf</p></statement><statement content-type="notes"><label>Explanation note</label><p>Maximum-Likelihood tree based on the General Time Reversible model. The tree with the highest log likelihood (-8297.00) is shown. A discrete Gamma distribution was used to model evolutionary rate differences among sites (5 categories (+G, parameter = 1.1113)). The rate variation model allowed for some sites to be evolutionarily invariable ([+I], 59.56% sites). Bootstrap values ≥ 50 are depicted near nodes.</p></statement><media xlink:href="zookeys-1203-001_article-118842__-s003.pdf" mimetype="application" mime-subtype="pdf" position="float" orientation="portrait" xlink:type="simple" id="oo_1057116.pdf"><uri content-type="original_file" xlink:type="simple">https://binary.pensoft.net/file/1057116</uri></media><permissions><license xlink:type="simple"><license-p>This dataset is made available under the Open Database License (http://opendatacommons.org/licenses/odbl/1.0/). The Open Database License (ODbL) is a license agreement intended to allow users to freely share, modify, and use this Dataset while maintaining this same freedom for others, provided that the original source and author(s) are credited.</license-p></license></permissions><attrib specific-use="authors">Ante Vujić, Snežana Radenković, Laura Likov, Nataša Kočiš Tubić, Grigory Popov, Ebrahim Gilasian, Mihajla Djan, Marina Janković Milosavljević, Jelena Ačanski</attrib></supplementary-material></tp:treatment-sec></tp:taxon-treatment>
