# Supplementary material for: ﻿Revisions of the clavipes and pruni species groups of the genus Merodon Meigen, 1803 (Diptera, Syrphidae)
Source: Zookeys. 2024 May 28;1203:1–69. doi: 10.3897/zookeys.1203.118842 (PMC11150873; doi:10.3897/zookeys.1203.118842)
Supplement: XML Treatment for Merodon quadrinotatus [file zookeys.1203.118842-treatment4.xml]

<!DOCTYPE tp:taxon-treatment
  PUBLIC "-//TaxonX//DTD Taxonomic Treatment Publishing DTD v0 20100105//EN" "tax-treatment-NSO.dtd">
<tp:taxon-treatment xmlns:tp="http://www.plazi.org/taxpub"><tp:treatment-meta><kwd-group><label>Taxon classification</label><kwd>
                  <named-content content-type="kingdom">Animalia</named-content>
                </kwd><kwd>
                  <named-content content-type="order">Diptera</named-content>
                </kwd><kwd>
                  <named-content content-type="family">Syrphidae</named-content>
                </kwd></kwd-group><mixed-citation publication-type="journal"><person-group><name><surname>Vujić</surname><given-names>Ante</given-names></name><name><surname>Radenković</surname><given-names>Snežana</given-names></name><name><surname>Likov</surname><given-names>Laura</given-names></name><name><surname>Tubić</surname><given-names>Nataša Kočiš</given-names></name><name><surname>Popov</surname><given-names>Grigory</given-names></name><name><surname>Gilasian</surname><given-names>Ebrahim</given-names></name><name><surname>Djan</surname><given-names>Mihajla</given-names></name><name><surname>Milosavljević</surname><given-names>Marina Janković</given-names></name><name><surname>Ačanski</surname><given-names>Jelena</given-names></name></person-group><article-title>﻿Revisions of the <italic><tp:taxon-name><tp:taxon-name-part taxon-name-part-type="genus" reg="Merodon"/><tp:taxon-name-part taxon-name-part-type="species" reg="clavipes">clavipes</tp:taxon-name-part></tp:taxon-name></italic> and <italic><tp:taxon-name><tp:taxon-name-part taxon-name-part-type="genus" reg="Merodon"/><tp:taxon-name-part taxon-name-part-type="species" reg="pruni">pruni</tp:taxon-name-part></tp:taxon-name></italic> species groups of the genus <italic><tp:taxon-name><tp:taxon-name-part taxon-name-part-type="genus" reg="Merodon">Merodon</tp:taxon-name-part></tp:taxon-name></italic> Meigen, 1803 (<tp:taxon-name><tp:taxon-name-part taxon-name-part-type="order">Diptera</tp:taxon-name-part></tp:taxon-name>, <tp:taxon-name><tp:taxon-name-part taxon-name-part-type="family">Syrphidae</tp:taxon-name-part></tp:taxon-name>)</article-title><source>Zookeys</source><day>28</day><month>05</month><year>2024</year><volume>1203</volume><fpage>1</fpage><lpage>69</lpage><pub-id pub-id-type="doi">10.3897/zookeys.1203.118842</pub-id></mixed-citation></tp:treatment-meta><tp:nomenclature><label>﻿</label><tp:taxon-name>
                <object-id xmlns:xlink="http://www.w3.org/1999/xlink" content-type="arpha" xlink:type="simple">7E37F932-0334-5761-8539-C190D05A0479</object-id>
                <tp:taxon-name-part taxon-name-part-type="genus" reg="Merodon">Merodon</tp:taxon-name-part>
                <tp:taxon-name-part taxon-name-part-type="species" reg="quadrinotatus">quadrinotatus</tp:taxon-name-part>
              </tp:taxon-name><tp:taxon-authority>(Sack, 1931)</tp:taxon-authority><tp:nomenclature-citation-list><tp:nomenclature-citation><tp:taxon-name>
                    <tp:taxon-name-part taxon-name-part-type="genus" reg="Lampetia">Lampetia</tp:taxon-name-part>
                    <tp:taxon-name-part taxon-name-part-type="species" reg="quadrinotata">quadrinotata</tp:taxon-name-part>
                  </tp:taxon-name><comment>Sack, 1931: 324.</comment></tp:nomenclature-citation></tp:nomenclature-citation-list></tp:nomenclature><tp:treatment-sec sec-type="type locality" id="SECID0EZICI"><title>Type locality.</title><p>“Mesopotamia” (Iraq according to <xref ref-type="bibr" rid="B48">Peck 1988</xref>). The original description was based on one female (holotype) (<xref ref-type="bibr" rid="B64">Sack 1931</xref>). The holotype is considered lost (<xref ref-type="bibr" rid="B25">Hurkmans 1993</xref>).</p><p>Neotype (designated here): female, Iran, (<abbrev xmlns:xlink="http://www.w3.org/1999/xlink" content-type="institution" xlink:title="Hayk Mirzayans Insect Museum, Insect Taxonomy Research Department, Iranian Research Institute of Plant Protection, Tehran, Iran" id="ABBRID0ENJCI" xlink:type="simple">HMIM</abbrev>), [specimen dry pinned]. Original labels: [IRAN-Fars-Meimand/Firouzabad-Tange riz/N 28 56 00 2670m/E 052 50 07.6/Leg. Gilasian/15.iv.2006], [<italic><tp:taxon-name><tp:taxon-name-part taxon-name-part-type="genus" reg="Merodon">Merodon</tp:taxon-name-part><tp:taxon-name-part taxon-name-part-type="species" reg="quadrinotatus">quadrinotatus</tp:taxon-name-part></tp:taxon-name></italic>/(Sack, 1931)/det. A. Vujić 2019], [Loan Vujic 2007/Gilasian 32] [NEOTYPE of <italic><tp:taxon-name><tp:taxon-name-part taxon-name-part-type="genus" reg="Merodon">Merodon</tp:taxon-name-part><tp:taxon-name-part taxon-name-part-type="species" reg="quadrinotatus">quadrinotatus</tp:taxon-name-part></tp:taxon-name></italic> Sack / designated by Vujić A.]. A neotype for <italic><tp:taxon-name><tp:taxon-name-part taxon-name-part-type="genus" reg="Lampetia">Lampetia</tp:taxon-name-part><tp:taxon-name-part taxon-name-part-type="species" reg="quadrinotata">quadrinotata</tp:taxon-name-part></tp:taxon-name></italic> is here designated to fix and ensure the universal and consistent interpretation of the name. This designation was based on the good condition of the specimen; a well-preserved female with clearly visible characters which are conspecific with the holotype. This species possesses a unique character, a pair of tear like white pilose maculae on terga 2 and 3, especially distinct in females (Fig. <xref ref-type="fig" rid="F6">6D</xref>).</p></tp:treatment-sec><tp:treatment-sec sec-type="notes" id="SECID0EXKCI"><title>Notes.</title><p>This species was described based on a single female. Here we present the first description for the male.</p></tp:treatment-sec><tp:treatment-sec sec-type="diagnosis" id="SECID0E3KCI"><title>Diagnosis.</title><p>Male similar to <italic><tp:taxon-name><tp:taxon-name-part taxon-name-part-type="genus" reg="Merodon">Merodon</tp:taxon-name-part><tp:taxon-name-part taxon-name-part-type="species" reg="clavipes">clavipes</tp:taxon-name-part></tp:taxon-name></italic> (Figs <xref ref-type="fig" rid="F4">4A</xref>, <xref ref-type="fig" rid="F5">5A</xref>) from which differs by the metafemur slightly broad (in <italic><tp:taxon-name><tp:taxon-name-part taxon-name-part-type="genus" reg="Merodon">M.</tp:taxon-name-part><tp:taxon-name-part taxon-name-part-type="species" reg="quadrinotatus">quadrinotatus</tp:taxon-name-part></tp:taxon-name></italic> is 3.75×, while in <italic><tp:taxon-name><tp:taxon-name-part taxon-name-part-type="genus" reg="Merodon">M.</tp:taxon-name-part><tp:taxon-name-part taxon-name-part-type="species" reg="clavipes">clavipes</tp:taxon-name-part></tp:taxon-name></italic> is 2× longer than wide) and less curved basally (Fig. <xref ref-type="fig" rid="F4">4D</xref>) and by tergum 3 with a pair of tear-like, pollinose fasciate maculae separated from lateral margins (Fig. <xref ref-type="fig" rid="F5">5D</xref>) (in <italic><tp:taxon-name><tp:taxon-name-part taxon-name-part-type="genus" reg="Merodon">M.</tp:taxon-name-part><tp:taxon-name-part taxon-name-part-type="species" reg="clavipes">clavipes</tp:taxon-name-part></tp:taxon-name></italic> tergum 3 with a pair of rectangular pollinose fasciate maculae, ending close to lateral margins). Female with black terga and very characteristic pairs of pollinose, rounded maculae covered with dense whitish pile on terga 3 and 4 (Fig. <xref ref-type="fig" rid="F6">6D</xref>); a unique abdominal pattern in <italic><tp:taxon-name><tp:taxon-name-part taxon-name-part-type="genus" reg="Merodon">Merodon</tp:taxon-name-part></tp:taxon-name></italic>. Male genitalia as in Fig. <xref ref-type="fig" rid="F18">18</xref>.</p><fig id="F18" position="float" orientation="portrait"><object-id xmlns:xlink="http://www.w3.org/1999/xlink" content-type="doi" xlink:type="simple">10.3897/zookeys.1203.118842.figure18</object-id><object-id xmlns:xlink="http://www.w3.org/1999/xlink" content-type="arpha" xlink:type="simple">BCA85CDB-72DC-5DA5-913C-7EEDC1BF73E9</object-id><label>Figure 18.</label><caption><p>Male genitalia <italic><tp:taxon-name><tp:taxon-name-part taxon-name-part-type="genus" reg="Merodon">M.</tp:taxon-name-part><tp:taxon-name-part taxon-name-part-type="species" reg="quadrinotatus">quadrinotatus</tp:taxon-name-part></tp:taxon-name></italic><bold>A, B</bold> epandrium <bold>C</bold> hypandrium. <bold>A, C</bold> lateral view <bold>B</bold> ventral view. Abbreviations: al-anterior surstylar lobe, c-cercus, dp-dorsal prominence, l-lingula, pl-posterior surstylar lobe. Scale bar: 0.5 mm.</p></caption><graphic xmlns:xlink="http://www.w3.org/1999/xlink" xlink:href="zookeys-1203-001_article-118842__-g018.jpg" position="float" orientation="portrait" xlink:type="simple" id="oo_1057113.jpg"><uri content-type="original_file" xlink:type="simple">https://binary.pensoft.net/fig/1057113</uri></graphic></fig></tp:treatment-sec><tp:treatment-sec sec-type="description" id="SECID0ENOCI"><title>Description.</title><p>Male. Head. Basoflagellomere dark-brown (Fig. <xref ref-type="fig" rid="F2">2C</xref>), elongated, ~ 2× longer than wide, and ~ 1.9× longer than pedicel, convex dorsally; fossette dorsolateral; arista reddish to brown and thickened at basal third; arista ~ 1.5× longer than basoflagellomere; face and frons black, with greyish pollinosity; face covered with dense whitish to yellowish pilosity; pile on frons dense, yellowish; oral margin small, black, not pollinose; lunula shining black to brown, bare; eye contiguity ~ 15 facets long; vertical triangle isosceles, brown-black, shiny, except grey pollinose anterior corner, covered with greyish white and black pilosity; ocellar triangle equilateral; occiput with grey-yellow pile, densely covered with grey pollinosity along eyes; eyes covered with short, whitish grey pile.</p><p>Thorax. Scutum black with bronze lustre, covered with greyish yellow pile; pilosity between wing bases mostly black; scutum with indistinct pollinose vittae; scutellum covered with whitish pile; posterior margin of scutellum with very long grey-yellow to whitish pilosity, reduced medially (as on Fig. <xref ref-type="fig" rid="F3">3C</xref>); posterodorsal part of anterior anepisternum, posterior anepisternum (except anteroventral angle), anterior anepimeron, dorsomedial anepimeron, and posterodorsal and anteroventral parts of katepisternum with long, dense whitish to greyish white pile; wings mostly covered with microtrichia; wing veins yellowish to brown; calypteres whitish; halteres brownish; legs black; metafemur moderate broad, ~ 3.75× longer than wide, covered with long, whitish pilosity (Fig. <xref ref-type="fig" rid="F4">4D</xref>).</p><p>Abdomen. Elongated (Fig. <xref ref-type="fig" rid="F5">5D</xref>), ~ 1.3× longer than mesonotum; terga black; terga 3 and 4 with a pair of broad, tear-like, distinct silver-grey pollinose fasciate maculae; pile on tergum 2 and lateral sides of terga 3 and 4 grey-yellow to whitish; terga 3 and 4 medially with short, golden-yellow pile (Fig. <xref ref-type="fig" rid="F5">5D</xref>); sterna black, covered with whitish grey pile; posterior margin of sternum 4 with characteristic posteromedial incision (Fig. <xref ref-type="fig" rid="F7">7D</xref>).</p><p>Male genitalia (Fig. <xref ref-type="fig" rid="F18">18</xref>). Anterior surstylar lobe short (~ 1.4× longer than wide) and rectangular (Fig. <xref ref-type="fig" rid="F18">18A</xref>: al); posterior surstylar lobe rectangular, with a dorsal prominence (Fig. <xref ref-type="fig" rid="F18">18A</xref>: dp); cercus rectangular (Fig. <xref ref-type="fig" rid="F18">18A</xref>: c); hypandrium sickle-shaped, without lateral projections; lingula short, with tapering narrow tip (Fig. <xref ref-type="fig" rid="F18">18C</xref>: l).</p><p>Female. Similar to the male except for normal sexual dimorphism and the following characteristics: face and frons covered with white pilosity; frons with broad pollinose vittae along eyes and a narrow shiny central stripe; scutum with short erect white pilosity, except for broad fascia of black pile between wing bases; long whitish pilosity on metafemur absent; metafemur covered with short black pilosity and few longer black pile ventrally; terga covered with short black pilosity, except for long white pile on lateral sides of terga 2–4, posterior margin of tergum 4, and pairs of pollinose, rounded maculae covered with dense whitish pile on terga 3 and 4 (Fig. <xref ref-type="fig" rid="F6">6D</xref>).</p></tp:treatment-sec><tp:treatment-sec sec-type="distribution" id="SECID0ELQCI"><title>Distribution and biology.</title><p>The range of this species includes Turkey, Iran and Iraq (Fig. <xref ref-type="fig" rid="F19">19</xref>; Suppl. material <xref ref-type="supplementary-material" rid="S2">2</xref>). <italic><tp:taxon-name><tp:taxon-name-part taxon-name-part-type="genus" reg="Merodon">Merodon</tp:taxon-name-part><tp:taxon-name-part taxon-name-part-type="species" reg="quadrinotatus">quadrinotatus</tp:taxon-name-part></tp:taxon-name></italic> has been recorded predominantly in Iranian ecoregions, specifically, forest steppe of the Zagros Mountains, Eastern Anatolian montane steppe, and woodlands and forest steppe of Kopet Dag (Kopeh Dagh) (<xref ref-type="bibr" rid="B44">Olson et al. 2001</xref>) but also in nearby localities within Iraq and Turkey. The Iranian localities are typified by arid and semi-arid forest ecosystems with <italic><tp:taxon-name><tp:taxon-name-part taxon-name-part-type="genus" reg="Quercus">Quercus</tp:taxon-name-part><tp:taxon-name-part taxon-name-part-type="species" reg="brantii">brantii</tp:taxon-name-part></tp:taxon-name></italic> Lindl. as the dominant vegetation type, as well as cold and arid semi-steppe scrubland and grasslands (<italic><tp:taxon-name><tp:taxon-name-part taxon-name-part-type="genus" reg="Astragalus">Astragalus</tp:taxon-name-part></tp:taxon-name></italic> spp.) (<xref ref-type="bibr" rid="B5">Azizi Jalilian et al. 2020</xref>). The preferred environment is sparsely-vegetated open ground in semi-arid regions, with unimproved stony pasturage and open grassy areas within thermophilous forest being typical. Flight period: April/June. Developmental stages: undescribed.</p><fig id="F19" position="float" orientation="portrait"><object-id xmlns:xlink="http://www.w3.org/1999/xlink" content-type="doi" xlink:type="simple">10.3897/zookeys.1203.118842.figure19</object-id><object-id xmlns:xlink="http://www.w3.org/1999/xlink" content-type="arpha" xlink:type="simple">34FEB10E-7666-5D04-A2F8-48AE28E94360</object-id><label>Figure 19.</label><caption><p>Distribution map of <italic><tp:taxon-name><tp:taxon-name-part taxon-name-part-type="genus" reg="Merodon">Merodon</tp:taxon-name-part><tp:taxon-name-part taxon-name-part-type="species" reg="velox">velox</tp:taxon-name-part></tp:taxon-name></italic> and <italic><tp:taxon-name><tp:taxon-name-part taxon-name-part-type="genus" reg="Merodon">M.</tp:taxon-name-part><tp:taxon-name-part taxon-name-part-type="species" reg="quadrinotatus">quadrinotatus</tp:taxon-name-part></tp:taxon-name></italic>.</p></caption><graphic xmlns:xlink="http://www.w3.org/1999/xlink" xlink:href="zookeys-1203-001_article-118842__-g019.jpg" position="float" orientation="portrait" xlink:type="simple" id="oo_1057092.jpg"><uri content-type="original_file" xlink:type="simple">https://binary.pensoft.net/fig/1057092</uri></graphic></fig></tp:treatment-sec><tp:treatment-sec><!--Section generated to contain objects referenced in tp:taxon-treatment.--><fig id="F6" position="float" orientation="portrait"><object-id xmlns:xlink="http://www.w3.org/1999/xlink" content-type="doi" xlink:type="simple">10.3897/zookeys.1203.118842.figure6</object-id><object-id xmlns:xlink="http://www.w3.org/1999/xlink" content-type="arpha" xlink:type="simple">7EFE5566-63A4-5DDA-964A-0134B9A28481</object-id><label>Figure 6.</label><caption><p><bold>A, B</bold><italic><tp:taxon-name><tp:taxon-name-part taxon-name-part-type="genus" reg="Merodon">M.</tp:taxon-name-part><tp:taxon-name-part taxon-name-part-type="species" reg="latens">latens</tp:taxon-name-part></tp:taxon-name></italic> sp. nov. <bold>C</bold><italic><tp:taxon-name><tp:taxon-name-part taxon-name-part-type="genus" reg="Merodon">M.</tp:taxon-name-part><tp:taxon-name-part taxon-name-part-type="species" reg="clavipes">clavipes</tp:taxon-name-part></tp:taxon-name></italic><bold>D</bold><italic><tp:taxon-name><tp:taxon-name-part taxon-name-part-type="genus" reg="Merodon">M.</tp:taxon-name-part><tp:taxon-name-part taxon-name-part-type="species" reg="quadrinotatus">quadrinotatus</tp:taxon-name-part></tp:taxon-name></italic><bold>E</bold><italic><tp:taxon-name><tp:taxon-name-part taxon-name-part-type="genus" reg="Merodon">M.</tp:taxon-name-part><tp:taxon-name-part taxon-name-part-type="species" reg="vandergooti">vandergooti</tp:taxon-name-part></tp:taxon-name></italic><bold>F</bold><italic><tp:taxon-name><tp:taxon-name-part taxon-name-part-type="genus" reg="Merodon">M.</tp:taxon-name-part><tp:taxon-name-part taxon-name-part-type="species" reg="velox">velox</tp:taxon-name-part></tp:taxon-name></italic>. <bold>A, B</bold> body of female <bold>C–F</bold> abdomen of female. <bold>A, C–F</bold> dorsal view <bold>B</bold> lateral view. Scale bar: 2 mm.</p></caption><graphic xmlns:xlink="http://www.w3.org/1999/xlink" xlink:href="zookeys-1203-001_article-118842__-g006.jpg" position="float" orientation="portrait" xlink:type="simple" id="oo_1057079.jpg"><uri content-type="original_file" xlink:type="simple">https://binary.pensoft.net/fig/1057079</uri></graphic></fig><fig id="F4" position="float" orientation="portrait"><object-id xmlns:xlink="http://www.w3.org/1999/xlink" content-type="doi" xlink:type="simple">10.3897/zookeys.1203.118842.figure4</object-id><object-id xmlns:xlink="http://www.w3.org/1999/xlink" content-type="arpha" xlink:type="simple">A565FF55-17D6-55AA-816D-6B35FFD02EDD</object-id><label>Figure 4.</label><caption><p>Metaleg of male, lateral view <bold>A</bold><italic><tp:taxon-name><tp:taxon-name-part taxon-name-part-type="genus" reg="Merodon">M.</tp:taxon-name-part><tp:taxon-name-part taxon-name-part-type="species" reg="clavipes">clavipes</tp:taxon-name-part></tp:taxon-name></italic><bold>B</bold><italic><tp:taxon-name><tp:taxon-name-part taxon-name-part-type="genus" reg="Merodon">M.</tp:taxon-name-part><tp:taxon-name-part taxon-name-part-type="species" reg="latens">latens</tp:taxon-name-part></tp:taxon-name></italic> sp. nov. <bold>C</bold><italic><tp:taxon-name><tp:taxon-name-part taxon-name-part-type="genus" reg="Merodon">M.</tp:taxon-name-part><tp:taxon-name-part taxon-name-part-type="species" reg="vandergooti">vandergooti</tp:taxon-name-part></tp:taxon-name></italic><bold>D</bold><italic><tp:taxon-name><tp:taxon-name-part taxon-name-part-type="genus" reg="Merodon">M.</tp:taxon-name-part><tp:taxon-name-part taxon-name-part-type="species" reg="quadrinotatus">quadrinotatus</tp:taxon-name-part></tp:taxon-name></italic><bold>E</bold><italic><tp:taxon-name><tp:taxon-name-part taxon-name-part-type="genus" reg="Merodon">M.</tp:taxon-name-part><tp:taxon-name-part taxon-name-part-type="species" reg="rufofemoris">rufofemoris</tp:taxon-name-part></tp:taxon-name></italic> sp. nov. <bold>F</bold><italic><tp:taxon-name><tp:taxon-name-part taxon-name-part-type="genus" reg="Merodon">M.</tp:taxon-name-part><tp:taxon-name-part taxon-name-part-type="species" reg="velox">velox</tp:taxon-name-part></tp:taxon-name></italic><bold>G</bold><italic><tp:taxon-name><tp:taxon-name-part taxon-name-part-type="genus" reg="Merodon">M.</tp:taxon-name-part><tp:taxon-name-part taxon-name-part-type="species" reg="aenigmaticus">aenigmaticus</tp:taxon-name-part></tp:taxon-name></italic> sp. nov. Scale bar: 1 mm.</p></caption><graphic xmlns:xlink="http://www.w3.org/1999/xlink" xlink:href="zookeys-1203-001_article-118842__-g004.jpg" position="float" orientation="portrait" xlink:type="simple" id="oo_1057077.jpg"><uri content-type="original_file" xlink:type="simple">https://binary.pensoft.net/fig/1057077</uri></graphic></fig><fig id="F5" position="float" orientation="portrait"><object-id xmlns:xlink="http://www.w3.org/1999/xlink" content-type="doi" xlink:type="simple">10.3897/zookeys.1203.118842.figure5</object-id><object-id xmlns:xlink="http://www.w3.org/1999/xlink" content-type="arpha" xlink:type="simple">02DEAE7D-922B-5BAA-9195-1C2BDAF9E1F6</object-id><label>Figure 5.</label><caption><p>Abdomen of male, dorsal view <bold>A</bold><italic><tp:taxon-name><tp:taxon-name-part taxon-name-part-type="genus" reg="Merodon">M.</tp:taxon-name-part><tp:taxon-name-part taxon-name-part-type="species" reg="clavipes">clavipes</tp:taxon-name-part></tp:taxon-name></italic><bold>B</bold><italic><tp:taxon-name><tp:taxon-name-part taxon-name-part-type="genus" reg="Merodon">M.</tp:taxon-name-part><tp:taxon-name-part taxon-name-part-type="species" reg="latens">latens</tp:taxon-name-part></tp:taxon-name></italic> sp. nov. <bold>C</bold><italic><tp:taxon-name><tp:taxon-name-part taxon-name-part-type="genus" reg="Merodon">M.</tp:taxon-name-part><tp:taxon-name-part taxon-name-part-type="species" reg="rufofemoris">rufofemoris</tp:taxon-name-part></tp:taxon-name></italic> sp. nov. <bold>D</bold><italic><tp:taxon-name><tp:taxon-name-part taxon-name-part-type="genus" reg="Merodon">M.</tp:taxon-name-part><tp:taxon-name-part taxon-name-part-type="species" reg="quadrinotatus">quadrinotatus</tp:taxon-name-part></tp:taxon-name></italic><bold>E</bold><italic><tp:taxon-name><tp:taxon-name-part taxon-name-part-type="genus" reg="Merodon">M.</tp:taxon-name-part><tp:taxon-name-part taxon-name-part-type="species" reg="vandergooti">vandergooti</tp:taxon-name-part></tp:taxon-name></italic><bold>F</bold><italic><tp:taxon-name><tp:taxon-name-part taxon-name-part-type="genus" reg="Merodon">M.</tp:taxon-name-part><tp:taxon-name-part taxon-name-part-type="species" reg="velox">velox.</tp:taxon-name-part></tp:taxon-name></italic> Scale bar: 2 mm.</p></caption><graphic xmlns:xlink="http://www.w3.org/1999/xlink" xlink:href="zookeys-1203-001_article-118842__-g005.jpg" position="float" orientation="portrait" xlink:type="simple" id="oo_1057078.jpg"><uri content-type="original_file" xlink:type="simple">https://binary.pensoft.net/fig/1057078</uri></graphic></fig><fig id="F2" position="float" orientation="portrait"><object-id xmlns:xlink="http://www.w3.org/1999/xlink" content-type="doi" xlink:type="simple">10.3897/zookeys.1203.118842.figure2</object-id><object-id xmlns:xlink="http://www.w3.org/1999/xlink" content-type="arpha" xlink:type="simple">BAA62C69-CCBD-54A6-A356-59E683F98948</object-id><label>Figure 2.</label><caption><p>Basoflagellomere of male, lateral view <bold>A</bold><italic><tp:taxon-name><tp:taxon-name-part taxon-name-part-type="genus" reg="Merodon">M.</tp:taxon-name-part><tp:taxon-name-part taxon-name-part-type="species" reg="clavipes">clavipes</tp:taxon-name-part></tp:taxon-name></italic><bold>B</bold><italic><tp:taxon-name><tp:taxon-name-part taxon-name-part-type="genus" reg="Merodon">M.</tp:taxon-name-part><tp:taxon-name-part taxon-name-part-type="species" reg="latens">latens</tp:taxon-name-part></tp:taxon-name></italic> sp. nov. <bold>C</bold><italic><tp:taxon-name><tp:taxon-name-part taxon-name-part-type="genus" reg="Merodon">M.</tp:taxon-name-part><tp:taxon-name-part taxon-name-part-type="species" reg="quadrinotatus">quadrinotatus</tp:taxon-name-part></tp:taxon-name></italic><bold>D</bold><italic><tp:taxon-name><tp:taxon-name-part taxon-name-part-type="genus" reg="Merodon">M.</tp:taxon-name-part><tp:taxon-name-part taxon-name-part-type="species" reg="rufofemoris">rufofemoris</tp:taxon-name-part></tp:taxon-name></italic> sp. nov. <bold>E</bold><italic><tp:taxon-name><tp:taxon-name-part taxon-name-part-type="genus" reg="Merodon">M.</tp:taxon-name-part><tp:taxon-name-part taxon-name-part-type="species" reg="vandergooti">vandergooti.</tp:taxon-name-part></tp:taxon-name></italic> Scale bar: 0.5 mm.</p></caption><graphic xmlns:xlink="http://www.w3.org/1999/xlink" xlink:href="zookeys-1203-001_article-118842__-g002.jpg" position="float" orientation="portrait" xlink:type="simple" id="oo_1057075.jpg"><uri content-type="original_file" xlink:type="simple">https://binary.pensoft.net/fig/1057075</uri></graphic></fig><fig id="F3" position="float" orientation="portrait"><object-id xmlns:xlink="http://www.w3.org/1999/xlink" content-type="doi" xlink:type="simple">10.3897/zookeys.1203.118842.figure3</object-id><object-id xmlns:xlink="http://www.w3.org/1999/xlink" content-type="arpha" xlink:type="simple">B30042AF-4312-5827-95DC-10C90F401F80</object-id><label>Figure 3.</label><caption><p>Thorax of male, dorsal view <bold>A</bold><italic><tp:taxon-name><tp:taxon-name-part taxon-name-part-type="genus" reg="Merodon">M.</tp:taxon-name-part><tp:taxon-name-part taxon-name-part-type="species" reg="aenigmaticus">aenigmaticus</tp:taxon-name-part></tp:taxon-name></italic> sp. nov. <bold>B</bold><italic><tp:taxon-name><tp:taxon-name-part taxon-name-part-type="genus" reg="Merodon">M.</tp:taxon-name-part><tp:taxon-name-part taxon-name-part-type="species" reg="latens">latens</tp:taxon-name-part></tp:taxon-name></italic> sp. nov. <bold>C</bold><italic><tp:taxon-name><tp:taxon-name-part taxon-name-part-type="genus" reg="Merodon">M.</tp:taxon-name-part><tp:taxon-name-part taxon-name-part-type="species" reg="rufofemoris">rufofemoris</tp:taxon-name-part></tp:taxon-name></italic> sp. nov. Scale bar: 1 mm.</p></caption><graphic xmlns:xlink="http://www.w3.org/1999/xlink" xlink:href="zookeys-1203-001_article-118842__-g003.jpg" position="float" orientation="portrait" xlink:type="simple" id="oo_1057076.jpg"><uri content-type="original_file" xlink:type="simple">https://binary.pensoft.net/fig/1057076</uri></graphic></fig><fig id="F7" position="float" orientation="portrait"><object-id xmlns:xlink="http://www.w3.org/1999/xlink" content-type="doi" xlink:type="simple">10.3897/zookeys.1203.118842.figure7</object-id><object-id xmlns:xlink="http://www.w3.org/1999/xlink" content-type="arpha" xlink:type="simple">B40C8E50-5EA2-58F0-8C4B-2113001518AB</object-id><label>Figure 7.</label><caption><p>Sternum 4 of male, dorsal view <bold>A</bold><italic><tp:taxon-name><tp:taxon-name-part taxon-name-part-type="genus" reg="Merodon">M.</tp:taxon-name-part><tp:taxon-name-part taxon-name-part-type="species" reg="aenigmaticus">aenigmaticus</tp:taxon-name-part></tp:taxon-name></italic> sp. nov. <bold>B</bold><italic><tp:taxon-name><tp:taxon-name-part taxon-name-part-type="genus" reg="Merodon">M.</tp:taxon-name-part><tp:taxon-name-part taxon-name-part-type="species" reg="clavipes">clavipes</tp:taxon-name-part></tp:taxon-name></italic><bold>C</bold><italic><tp:taxon-name><tp:taxon-name-part taxon-name-part-type="genus" reg="Merodon">M.</tp:taxon-name-part><tp:taxon-name-part taxon-name-part-type="species" reg="latens">latens</tp:taxon-name-part></tp:taxon-name></italic> sp. nov. <bold>D</bold><italic><tp:taxon-name><tp:taxon-name-part taxon-name-part-type="genus" reg="Merodon">M.</tp:taxon-name-part><tp:taxon-name-part taxon-name-part-type="species" reg="quadrinotatus">quadrinotatus</tp:taxon-name-part></tp:taxon-name></italic><bold>E</bold><italic><tp:taxon-name><tp:taxon-name-part taxon-name-part-type="genus" reg="Merodon">M.</tp:taxon-name-part><tp:taxon-name-part taxon-name-part-type="species" reg="rufofemoris">rufofemoris</tp:taxon-name-part></tp:taxon-name></italic> sp. nov. <bold>F</bold><italic><tp:taxon-name><tp:taxon-name-part taxon-name-part-type="genus" reg="Merodon">M.</tp:taxon-name-part><tp:taxon-name-part taxon-name-part-type="species" reg="vandergooti">vandergooti</tp:taxon-name-part></tp:taxon-name></italic><bold>G</bold><italic><tp:taxon-name><tp:taxon-name-part taxon-name-part-type="genus" reg="Merodon">M.</tp:taxon-name-part><tp:taxon-name-part taxon-name-part-type="species" reg="velox">velox</tp:taxon-name-part></tp:taxon-name></italic>. Scale bar: 1 mm.</p></caption><graphic xmlns:xlink="http://www.w3.org/1999/xlink" xlink:href="zookeys-1203-001_article-118842__-g007.jpg" position="float" orientation="portrait" xlink:type="simple" id="oo_1057080.jpg"><uri content-type="original_file" xlink:type="simple">https://binary.pensoft.net/fig/1057080</uri></graphic></fig><supplementary-material xmlns:xlink="http://www.w3.org/1999/xlink" id="S2" position="float" orientation="portrait" xlink:type="simple"><object-id content-type="doi" xlink:type="simple">10.3897/zookeys.1203.118842.suppl2</object-id><object-id content-type="arpha" xlink:type="simple">D2B0E43A-A8DB-5374-9066-560042874BAA</object-id><label>Supplementary material 2</label><caption><p>Material listed with occurences</p></caption><statement content-type="dataType"><label>Data type</label><p>xlsx</p></statement><statement content-type="notes"><label>Explanation note</label><p>List of studied specimens, except type material cited in main document.</p></statement><media xlink:href="zookeys-1203-001_article-118842__-s002.xlsx" mimetype="application" mime-subtype="vnd.openxmlformats-officedocument.spreadsheetml.sheet" position="float" orientation="portrait" xlink:type="simple" id="oo_1057115.xlsx"><uri content-type="original_file" xlink:type="simple">https://binary.pensoft.net/file/1057115</uri></media><permissions><license xlink:type="simple"><license-p>This dataset is made available under the Open Database License (http://opendatacommons.org/licenses/odbl/1.0/). The Open Database License (ODbL) is a license agreement intended to allow users to freely share, modify, and use this Dataset while maintaining this same freedom for others, provided that the original source and author(s) are credited.</license-p></license></permissions><attrib specific-use="authors">Ante Vujić, Snežana Radenković, Laura Likov, Nataša Kočiš Tubić, Grigory Popov, Ebrahim Gilasian, Mihajla Djan, Marina Janković Milosavljević, Jelena Ačanski</attrib></supplementary-material></tp:treatment-sec><ref-list><ref id="B48"><mixed-citation xmlns:xlink="http://www.w3.org/1999/xlink" xlink:type="simple"><person-group><name name-style="western"><surname>Peck</surname><given-names>LV</given-names></name></person-group> (<year>1988</year>) <article-title>Family <tp:taxon-name><tp:taxon-name-part taxon-name-part-type="family">Syrphidae</tp:taxon-name-part></tp:taxon-name>.</article-title> In: <person-group><name name-style="western"><surname>Soós</surname><given-names>Á</given-names></name><name name-style="western"><surname>Papp</surname><given-names>L</given-names></name></person-group> (<role>Eds</role>) <issue-title>Catalogue of Palaearctic Diptera, Vol.</issue-title><source>8 (<tp:taxon-name><tp:taxon-name-part taxon-name-part-type="family">Syrphidae</tp:taxon-name-part></tp:taxon-name> — <tp:taxon-name><tp:taxon-name-part taxon-name-part-type="family">Conopidae</tp:taxon-name-part></tp:taxon-name>). Elsevier Science Publishers &amp; Akadémiai Kiadó, Amsterdam, Budapest</source>, <fpage>11</fpage>–<lpage>230</lpage>.</mixed-citation></ref><ref id="B64"><mixed-citation xmlns:xlink="http://www.w3.org/1999/xlink" xlink:type="simple"><person-group><name name-style="western"><surname>Sack</surname><given-names>P</given-names></name></person-group> (<year>1931</year>) <article-title><tp:taxon-name><tp:taxon-name-part taxon-name-part-type="family">Syrphidae</tp:taxon-name-part></tp:taxon-name>.</article-title> In: <person-group><name name-style="western"><surname>Lindner</surname><given-names>E</given-names></name></person-group> (<role>Ed.</role>) <issue-title>Die Fliegen der paläarktischen Region.</issue-title><source>E. Schweizerbart’sche Verlagsbuchhandlung, Stuttgart, 4(6)</source>, <fpage>289</fpage>–<lpage>336</lpage>.</mixed-citation></ref><ref id="B25"><mixed-citation xmlns:xlink="http://www.w3.org/1999/xlink" xlink:type="simple"><person-group><name name-style="western"><surname>Hurkmans</surname><given-names>W</given-names></name></person-group> (<year>1993</year>) <article-title>A monograph of <italic><tp:taxon-name><tp:taxon-name-part taxon-name-part-type="genus">Merodon</tp:taxon-name-part></tp:taxon-name></italic> (<tp:taxon-name><tp:taxon-name-part taxon-name-part-type="order">Diptera</tp:taxon-name-part></tp:taxon-name>: <tp:taxon-name><tp:taxon-name-part taxon-name-part-type="family">Syrphidae</tp:taxon-name-part></tp:taxon-name>). Part 1.</article-title><source>Tijdschrift voor Entomologie</source><volume>136</volume>(<issue>2</issue>): <fpage>147</fpage>–<lpage>234</lpage>.</mixed-citation></ref><ref id="B44"><mixed-citation xmlns:xlink="http://www.w3.org/1999/xlink" xlink:type="simple"><person-group><name name-style="western"><surname>Olson</surname><given-names>DM</given-names></name><name name-style="western"><surname>Dinerstein</surname><given-names>E</given-names></name><name name-style="western"><surname>Wikramanayake</surname><given-names>ED</given-names></name><name name-style="western"><surname>Burgess</surname><given-names>ND</given-names></name><name name-style="western"><surname>Powell</surname><given-names>GV</given-names></name><name name-style="western"><surname>Underwood</surname><given-names>EC</given-names></name><name name-style="western"><surname>D’amico</surname><given-names>JA</given-names></name><name name-style="western"><surname>Itoua</surname><given-names>I</given-names></name><name name-style="western"><surname>Strand</surname><given-names>HE</given-names></name><name name-style="western"><surname>Morrison</surname><given-names>JC</given-names></name><name name-style="western"><surname>Loucks</surname><given-names>CJ</given-names></name><name name-style="western"><surname>Allnutt</surname><given-names>TF</given-names></name><name name-style="western"><surname>Ricketts</surname><given-names>TH</given-names></name><name name-style="western"><surname>Kura</surname><given-names>Y</given-names></name><name name-style="western"><surname>Lamoreux</surname><given-names>JF</given-names></name><name name-style="western"><surname>Wettengel</surname><given-names>WW</given-names></name><name name-style="western"><surname>Hedao</surname><given-names>P</given-names></name><name name-style="western"><surname>Kassem</surname><given-names>KR</given-names></name></person-group> (<year>2001</year>) Terrestrial Ecoregions of the World: A New Map of Life on Earth A new global map of terrestrial ecoregions provides an innovative tool for conserving biodiversity. Bioscience 51(11): 933–938. <ext-link xlink:href="10.1641/0006-3568(2001)051%5B0933:TEOTWA%5D2.0.CO;2" ext-link-type="doi" xlink:type="simple">https://doi.org/10.1641/0006-3568(2001)051[0933:TEOTWA]2.0.CO;2</ext-link></mixed-citation></ref><ref id="B5"><mixed-citation xmlns:xlink="http://www.w3.org/1999/xlink" xlink:type="simple"><person-group><name name-style="western"><surname>Azizi Jalilian</surname><given-names>M</given-names></name><name name-style="western"><surname>Shayesteh</surname><given-names>K</given-names></name><name name-style="western"><surname>Danehkar</surname><given-names>A</given-names></name><name name-style="western"><surname>Salmanmahiny</surname><given-names>A</given-names></name></person-group> (<year>2020</year>) <article-title>A new ecosystem-based land classification of Iran for conservation goals.</article-title><source>Environmental Monitoring and Assessment</source><volume>192</volume>(<issue>3</issue>): <fpage>1</fpage>–<lpage>17</lpage>. <ext-link xlink:href="10.1007/s10661-020-8145-1" ext-link-type="doi" xlink:type="simple">https://doi.org/10.1007/s10661-020-8145-1</ext-link></mixed-citation></ref></ref-list></tp:taxon-treatment>
