# Supplementary material for: ﻿Revisions of the clavipes and pruni species groups of the genus Merodon Meigen, 1803 (Diptera, Syrphidae)
Source: Zookeys. 2024 May 28;1203:1–69. doi: 10.3897/zookeys.1203.118842 (PMC11150873; doi:10.3897/zookeys.1203.118842)
Supplement: XML Treatment for Merodon rufofemoris [file zookeys.1203.118842-treatment5.xml]

<!DOCTYPE tp:taxon-treatment
  PUBLIC "-//TaxonX//DTD Taxonomic Treatment Publishing DTD v0 20100105//EN" "tax-treatment-NSO.dtd">
<tp:taxon-treatment xmlns:tp="http://www.plazi.org/taxpub"><tp:treatment-meta><kwd-group><label>Taxon classification</label><kwd>
                  <named-content content-type="kingdom">Animalia</named-content>
                </kwd><kwd>
                  <named-content content-type="order">Diptera</named-content>
                </kwd><kwd>
                  <named-content content-type="family">Syrphidae</named-content>
                </kwd></kwd-group><mixed-citation publication-type="journal"><person-group><name><surname>Vujić</surname><given-names>Ante</given-names></name><name><surname>Radenković</surname><given-names>Snežana</given-names></name><name><surname>Likov</surname><given-names>Laura</given-names></name><name><surname>Tubić</surname><given-names>Nataša Kočiš</given-names></name><name><surname>Popov</surname><given-names>Grigory</given-names></name><name><surname>Gilasian</surname><given-names>Ebrahim</given-names></name><name><surname>Djan</surname><given-names>Mihajla</given-names></name><name><surname>Milosavljević</surname><given-names>Marina Janković</given-names></name><name><surname>Ačanski</surname><given-names>Jelena</given-names></name></person-group><article-title>﻿Revisions of the <italic><tp:taxon-name><tp:taxon-name-part taxon-name-part-type="genus" reg="Merodon"/><tp:taxon-name-part taxon-name-part-type="species" reg="clavipes">clavipes</tp:taxon-name-part></tp:taxon-name></italic> and <italic><tp:taxon-name><tp:taxon-name-part taxon-name-part-type="genus" reg="Merodon"/><tp:taxon-name-part taxon-name-part-type="species" reg="pruni">pruni</tp:taxon-name-part></tp:taxon-name></italic> species groups of the genus <italic><tp:taxon-name><tp:taxon-name-part taxon-name-part-type="genus" reg="Merodon">Merodon</tp:taxon-name-part></tp:taxon-name></italic> Meigen, 1803 (<tp:taxon-name><tp:taxon-name-part taxon-name-part-type="order">Diptera</tp:taxon-name-part></tp:taxon-name>, <tp:taxon-name><tp:taxon-name-part taxon-name-part-type="family">Syrphidae</tp:taxon-name-part></tp:taxon-name>)</article-title><source>Zookeys</source><day>28</day><month>05</month><year>2024</year><volume>1203</volume><fpage>1</fpage><lpage>69</lpage><pub-id pub-id-type="doi">10.3897/zookeys.1203.118842</pub-id></mixed-citation></tp:treatment-meta><tp:nomenclature><label>﻿</label><tp:taxon-name>
                <object-id xmlns:xlink="http://www.w3.org/1999/xlink" content-type="arpha" xlink:type="simple">46E4029A-7509-5397-B1CF-71858ACFECF4</object-id>
                <tp:taxon-name-part taxon-name-part-type="genus" reg="Merodon">Merodon</tp:taxon-name-part>
                <tp:taxon-name-part taxon-name-part-type="species" reg="rufofemoris">rufofemoris</tp:taxon-name-part>
                <object-id xmlns:xlink="http://www.w3.org/1999/xlink" content-type="zoobank" xlink:type="simple">https://zoobank.org/85A45AAA-5D78-4914-A8CC-A3E0F8C4DA4A</object-id>
              </tp:taxon-name><tp:taxon-authority>Vujić, Radenković &amp; Likov</tp:taxon-authority><tp:taxon-status xmlns:xlink="http://www.w3.org/1999/xlink" xlink:type="simple">sp. nov.</tp:taxon-status><xref ref-type="fig" rid="F2">Figs 2D</xref><xref ref-type="fig" rid="F3">, 3C</xref><xref ref-type="fig" rid="F4">, 4E</xref><xref ref-type="fig" rid="F5">, 5C</xref><xref ref-type="fig" rid="F7">, 7E</xref><xref ref-type="fig" rid="F11">, 11</xref><xref ref-type="fig" rid="F12">, 12D</xref><xref ref-type="fig" rid="F13">, 13</xref><xref ref-type="fig" rid="F20">, 20A, B</xref></tp:nomenclature><tp:treatment-sec sec-type="type material" id="SECID0EPVCI"><title>Type material examined.</title><p><bold><italic>Holotype</italic></bold>: IRAN • 1 ♂; Fars prov., Dasht-e Ajran; <named-content xmlns:xlink="http://www.w3.org/1999/xlink" content-type="dwc:verbatimCoordinates" xlink:type="simple"><named-content content-type="geo-json" specific-use="{&#34;type&#34;:&#34;Point&#34;,&#34;coordinates&#34;:[51.942000,29.552000]}" id="NCID0E4VCI" xlink:type="simple">29.552, 51.942</named-content></named-content>; 5 May 2015; leg. M. Kafka; in BM collection.</p></tp:treatment-sec><tp:treatment-sec sec-type="diagnosis" id="SECID0ECWCI"><title>Diagnosis</title><p><bold>(only male known).</bold> Similar to <italic><tp:taxon-name><tp:taxon-name-part taxon-name-part-type="genus" reg="Merodon">Merodon</tp:taxon-name-part><tp:taxon-name-part taxon-name-part-type="species" reg="vandergooti">vandergooti</tp:taxon-name-part></tp:taxon-name></italic> from which differs by all femora completely reddish yellow (Figs <xref ref-type="fig" rid="F4">4E</xref>, <xref ref-type="fig" rid="F20">20B</xref>), while in males of <italic><tp:taxon-name><tp:taxon-name-part taxon-name-part-type="genus" reg="Merodon">M.</tp:taxon-name-part><tp:taxon-name-part taxon-name-part-type="species" reg="vandergooti">vandergooti</tp:taxon-name-part></tp:taxon-name></italic> pro- and mesofemora are partly orange-yellowish and metafemur is almost completely black (Figs <xref ref-type="fig" rid="F4">4C</xref>, <xref ref-type="fig" rid="F20">20D</xref>), a less curved metafemur (Fig. <xref ref-type="fig" rid="F4">4E</xref>), and an elongated anterior surstylar lobe in <italic><tp:taxon-name><tp:taxon-name-part taxon-name-part-type="genus" reg="Merodon">M.</tp:taxon-name-part><tp:taxon-name-part taxon-name-part-type="species" reg="rufofemoris">rufofemoris</tp:taxon-name-part></tp:taxon-name></italic> sp. nov. (Fig. <xref ref-type="fig" rid="F11">11A</xref>: al) (shorter in <italic><tp:taxon-name><tp:taxon-name-part taxon-name-part-type="genus" reg="Merodon">M.</tp:taxon-name-part><tp:taxon-name-part taxon-name-part-type="species" reg="vandergooti">vandergooti</tp:taxon-name-part></tp:taxon-name></italic>; Fig. <xref ref-type="fig" rid="F10">10A</xref>: al). It differs from <italic><tp:taxon-name><tp:taxon-name-part taxon-name-part-type="genus" reg="Merodon">M.</tp:taxon-name-part><tp:taxon-name-part taxon-name-part-type="species" reg="aenigmaticus">aenigmaticus</tp:taxon-name-part></tp:taxon-name></italic> sp. nov. by the reddish yellow femora (Fig. <xref ref-type="fig" rid="F4">4E</xref>) (partly black in <italic><tp:taxon-name><tp:taxon-name-part taxon-name-part-type="genus" reg="Merodon">M.</tp:taxon-name-part><tp:taxon-name-part taxon-name-part-type="species" reg="aenigmaticus">aenigmaticus</tp:taxon-name-part></tp:taxon-name></italic> sp. nov.; Fig. <xref ref-type="fig" rid="F4">4G</xref>), and the posterior surstylar lobe angulate ventrally (Fig. <xref ref-type="fig" rid="F11">11A</xref>: pl) (rounded in <italic><tp:taxon-name><tp:taxon-name-part taxon-name-part-type="genus" reg="Merodon">M.</tp:taxon-name-part><tp:taxon-name-part taxon-name-part-type="species" reg="aenigmaticus">aenigmaticus</tp:taxon-name-part></tp:taxon-name></italic> sp. nov.; Fig. <xref ref-type="fig" rid="F9">9A</xref>: pl).</p><fig id="F20" position="float" orientation="portrait"><object-id xmlns:xlink="http://www.w3.org/1999/xlink" content-type="doi" xlink:type="simple">10.3897/zookeys.1203.118842.figure20</object-id><object-id xmlns:xlink="http://www.w3.org/1999/xlink" content-type="arpha" xlink:type="simple">DC30F41A-75C0-5343-BD3A-05DAE3F17571</object-id><label>Figure 20.</label><caption><p>Body of male <bold>A, B</bold><italic><tp:taxon-name><tp:taxon-name-part taxon-name-part-type="genus" reg="Merodon">M.</tp:taxon-name-part><tp:taxon-name-part taxon-name-part-type="species" reg="rufofemoris">rufofemoris</tp:taxon-name-part></tp:taxon-name></italic> sp. nov. <bold>C–D</bold><italic><tp:taxon-name><tp:taxon-name-part taxon-name-part-type="genus" reg="Merodon">M.</tp:taxon-name-part><tp:taxon-name-part taxon-name-part-type="species" reg="vandergooti">vandergooti</tp:taxon-name-part></tp:taxon-name></italic><bold>E, F</bold><italic><tp:taxon-name><tp:taxon-name-part taxon-name-part-type="genus" reg="Merodon">M.</tp:taxon-name-part><tp:taxon-name-part taxon-name-part-type="species" reg="velox">velox.</tp:taxon-name-part></tp:taxon-name></italic><bold>A, C, E</bold> dorsal view <bold>B, D, F</bold> lateral view. Scale bar: 1 mm.</p></caption><graphic xmlns:xlink="http://www.w3.org/1999/xlink" xlink:href="zookeys-1203-001_article-118842__-g020.jpg" position="float" orientation="portrait" xlink:type="simple" id="oo_1057093.jpg"><uri content-type="original_file" xlink:type="simple">https://binary.pensoft.net/fig/1057093</uri></graphic></fig></tp:treatment-sec><tp:treatment-sec sec-type="description" id="SECID0E22CI"><title>Description.</title><p>Male. Head. Basoflagellomere orange-yellow (Fig. <xref ref-type="fig" rid="F2">2D</xref>), elongated, ~ 2× longer than wide, and ~ 1.9× longer than pedicel, convex dorsally; fossette dorsolateral; arista reddish to brown and thickened at basal third; arista ~ 1.5× longer than basoflagellomere; face and frons black, with whitish pollinosity; face covered with dense whitish pilosity; pile on frons dense, whitish; oral margin small, black, sparsely pollinose; lunula shining black to brown, bare; eye contiguity ~ 10 facets long; vertical triangle isosceles, black, shiny, except grey pollinose anterior corner, covered with greyish white pilosity; ocellar triangle equilateral; occiput with grey-yellow to reddish pile, densely covered with grey pollinosity along eyes; eyes covered with short, whitish grey pile (Fig. <xref ref-type="fig" rid="F12">12D</xref>).</p><p>Thorax. Scutum and scutellum black with bronze lustre, covered with short, greyish yellow pile; pilosity between wing basis mostly black; scutum with indistinct pollinose vittae; transverse suture with two medial pollinose maculae (Figs <xref ref-type="fig" rid="F3">3C</xref>, <xref ref-type="fig" rid="F20">20A</xref>); posterior margin of scutellum with very long grey-yellow to whitish pilosity, reduced medially (Fig. <xref ref-type="fig" rid="F3">3C</xref>); posterodorsal part of anterior anepisternum, posterior anepisternum (except anteroventral angle), anterior anepimeron, dorsomedial anepimeron, and posterodorsal and anteroventral parts of katepisternum with long, dense greyish white pile; wings mostly covered with microtrichia; wing veins yellowish to brown; calypteres whitish yellow; halteres yellow to white; legs reddish yellow; metafemur broad, ~ 3.5× longer than wide, covered with long, whitish yellow pilosity (Fig. <xref ref-type="fig" rid="F4">4E</xref>).</p><p>Abdomen. Elongated (Fig. <xref ref-type="fig" rid="F5">5C</xref>), ~ 1.3× longer than mesonotum; terga black, except lateral sides of tergum 2 with reddish yellow maculae; terga 3 and 4 with a pair of broad, distinct silver-grey pollinose fasciate maculae; pile on terga grey-yellow to whitish; sterna black, covered with whitish grey pile; posterior margin of sternum 4 with characteristic posteromedial incision (Fig. <xref ref-type="fig" rid="F7">7E</xref>).</p><p>Male genitalia (Fig. <xref ref-type="fig" rid="F11">11</xref>). Anterior surstylar lobe large, elongated (~ 3.5× longer than wide) and sickle-like (Fig. <xref ref-type="fig" rid="F11">11A</xref>: al); posterior surstylar lobe rectangular (Fig. <xref ref-type="fig" rid="F11">11A</xref>: pl, marked with red arrow); cercus rectangular (Fig. <xref ref-type="fig" rid="F11">11A</xref>: c); hypandrium sickle-shaped, without lateral projections; lingula short, with tapering but rounded tip (Fig. <xref ref-type="fig" rid="F11">11C</xref>: l).</p><p>Female. Unknown.</p></tp:treatment-sec><tp:treatment-sec sec-type="distribution" id="SECID0E34CI"><title>Distribution and biology.</title><p>This species is only found in the Fars Province of Iran (Fig. <xref ref-type="fig" rid="F13">13</xref>). This Iranian locality lies within the Zagros Mountains forest steppe ecoregion (<xref ref-type="bibr" rid="B44">Olson et al. 2001</xref>), representing an arid and semi-arid forest ecosystem with <italic><tp:taxon-name><tp:taxon-name-part taxon-name-part-type="genus" reg="Quercus">Quercus</tp:taxon-name-part><tp:taxon-name-part taxon-name-part-type="species" reg="brantii">brantii</tp:taxon-name-part></tp:taxon-name></italic> as the dominant vegetation type (<xref ref-type="bibr" rid="B5">Azizi Jalilian et al. 2020</xref>). Flight period: May. Developmental stages: undescribed.</p></tp:treatment-sec><tp:treatment-sec sec-type="etymology" id="SECID0EZ5CI"><title>Etymology.</title><p>The name is derived from the Latin adjective <italic><tp:taxon-name><tp:taxon-name-part taxon-name-part-type="genus" reg="Merodon"/><tp:taxon-name-part taxon-name-part-type="species" reg="rufus">rufus</tp:taxon-name-part></tp:taxon-name></italic> (red, reddish) and inflection of the noun femur in genitive singular (<italic>femoris</italic>) and refers to the reddish yellow colour of femora. Species epithet to be treated as an adjective.</p></tp:treatment-sec><tp:treatment-sec><!--Section generated to contain objects referenced in tp:taxon-treatment.--><fig id="F2" position="float" orientation="portrait"><object-id xmlns:xlink="http://www.w3.org/1999/xlink" content-type="doi" xlink:type="simple">10.3897/zookeys.1203.118842.figure2</object-id><object-id xmlns:xlink="http://www.w3.org/1999/xlink" content-type="arpha" xlink:type="simple">BAA62C69-CCBD-54A6-A356-59E683F98948</object-id><label>Figure 2.</label><caption><p>Basoflagellomere of male, lateral view <bold>A</bold><italic><tp:taxon-name><tp:taxon-name-part taxon-name-part-type="genus" reg="Merodon">M.</tp:taxon-name-part><tp:taxon-name-part taxon-name-part-type="species" reg="clavipes">clavipes</tp:taxon-name-part></tp:taxon-name></italic><bold>B</bold><italic><tp:taxon-name><tp:taxon-name-part taxon-name-part-type="genus" reg="Merodon">M.</tp:taxon-name-part><tp:taxon-name-part taxon-name-part-type="species" reg="latens">latens</tp:taxon-name-part></tp:taxon-name></italic> sp. nov. <bold>C</bold><italic><tp:taxon-name><tp:taxon-name-part taxon-name-part-type="genus" reg="Merodon">M.</tp:taxon-name-part><tp:taxon-name-part taxon-name-part-type="species" reg="quadrinotatus">quadrinotatus</tp:taxon-name-part></tp:taxon-name></italic><bold>D</bold><italic><tp:taxon-name><tp:taxon-name-part taxon-name-part-type="genus" reg="Merodon">M.</tp:taxon-name-part><tp:taxon-name-part taxon-name-part-type="species" reg="rufofemoris">rufofemoris</tp:taxon-name-part></tp:taxon-name></italic> sp. nov. <bold>E</bold><italic><tp:taxon-name><tp:taxon-name-part taxon-name-part-type="genus" reg="Merodon">M.</tp:taxon-name-part><tp:taxon-name-part taxon-name-part-type="species" reg="vandergooti">vandergooti.</tp:taxon-name-part></tp:taxon-name></italic> Scale bar: 0.5 mm.</p></caption><graphic xmlns:xlink="http://www.w3.org/1999/xlink" xlink:href="zookeys-1203-001_article-118842__-g002.jpg" position="float" orientation="portrait" xlink:type="simple" id="oo_1057075.jpg"><uri content-type="original_file" xlink:type="simple">https://binary.pensoft.net/fig/1057075</uri></graphic></fig><fig id="F3" position="float" orientation="portrait"><object-id xmlns:xlink="http://www.w3.org/1999/xlink" content-type="doi" xlink:type="simple">10.3897/zookeys.1203.118842.figure3</object-id><object-id xmlns:xlink="http://www.w3.org/1999/xlink" content-type="arpha" xlink:type="simple">B30042AF-4312-5827-95DC-10C90F401F80</object-id><label>Figure 3.</label><caption><p>Thorax of male, dorsal view <bold>A</bold><italic><tp:taxon-name><tp:taxon-name-part taxon-name-part-type="genus" reg="Merodon">M.</tp:taxon-name-part><tp:taxon-name-part taxon-name-part-type="species" reg="aenigmaticus">aenigmaticus</tp:taxon-name-part></tp:taxon-name></italic> sp. nov. <bold>B</bold><italic><tp:taxon-name><tp:taxon-name-part taxon-name-part-type="genus" reg="Merodon">M.</tp:taxon-name-part><tp:taxon-name-part taxon-name-part-type="species" reg="latens">latens</tp:taxon-name-part></tp:taxon-name></italic> sp. nov. <bold>C</bold><italic><tp:taxon-name><tp:taxon-name-part taxon-name-part-type="genus" reg="Merodon">M.</tp:taxon-name-part><tp:taxon-name-part taxon-name-part-type="species" reg="rufofemoris">rufofemoris</tp:taxon-name-part></tp:taxon-name></italic> sp. nov. Scale bar: 1 mm.</p></caption><graphic xmlns:xlink="http://www.w3.org/1999/xlink" xlink:href="zookeys-1203-001_article-118842__-g003.jpg" position="float" orientation="portrait" xlink:type="simple" id="oo_1057076.jpg"><uri content-type="original_file" xlink:type="simple">https://binary.pensoft.net/fig/1057076</uri></graphic></fig><fig id="F4" position="float" orientation="portrait"><object-id xmlns:xlink="http://www.w3.org/1999/xlink" content-type="doi" xlink:type="simple">10.3897/zookeys.1203.118842.figure4</object-id><object-id xmlns:xlink="http://www.w3.org/1999/xlink" content-type="arpha" xlink:type="simple">A565FF55-17D6-55AA-816D-6B35FFD02EDD</object-id><label>Figure 4.</label><caption><p>Metaleg of male, lateral view <bold>A</bold><italic><tp:taxon-name><tp:taxon-name-part taxon-name-part-type="genus" reg="Merodon">M.</tp:taxon-name-part><tp:taxon-name-part taxon-name-part-type="species" reg="clavipes">clavipes</tp:taxon-name-part></tp:taxon-name></italic><bold>B</bold><italic><tp:taxon-name><tp:taxon-name-part taxon-name-part-type="genus" reg="Merodon">M.</tp:taxon-name-part><tp:taxon-name-part taxon-name-part-type="species" reg="latens">latens</tp:taxon-name-part></tp:taxon-name></italic> sp. nov. <bold>C</bold><italic><tp:taxon-name><tp:taxon-name-part taxon-name-part-type="genus" reg="Merodon">M.</tp:taxon-name-part><tp:taxon-name-part taxon-name-part-type="species" reg="vandergooti">vandergooti</tp:taxon-name-part></tp:taxon-name></italic><bold>D</bold><italic><tp:taxon-name><tp:taxon-name-part taxon-name-part-type="genus" reg="Merodon">M.</tp:taxon-name-part><tp:taxon-name-part taxon-name-part-type="species" reg="quadrinotatus">quadrinotatus</tp:taxon-name-part></tp:taxon-name></italic><bold>E</bold><italic><tp:taxon-name><tp:taxon-name-part taxon-name-part-type="genus" reg="Merodon">M.</tp:taxon-name-part><tp:taxon-name-part taxon-name-part-type="species" reg="rufofemoris">rufofemoris</tp:taxon-name-part></tp:taxon-name></italic> sp. nov. <bold>F</bold><italic><tp:taxon-name><tp:taxon-name-part taxon-name-part-type="genus" reg="Merodon">M.</tp:taxon-name-part><tp:taxon-name-part taxon-name-part-type="species" reg="velox">velox</tp:taxon-name-part></tp:taxon-name></italic><bold>G</bold><italic><tp:taxon-name><tp:taxon-name-part taxon-name-part-type="genus" reg="Merodon">M.</tp:taxon-name-part><tp:taxon-name-part taxon-name-part-type="species" reg="aenigmaticus">aenigmaticus</tp:taxon-name-part></tp:taxon-name></italic> sp. nov. Scale bar: 1 mm.</p></caption><graphic xmlns:xlink="http://www.w3.org/1999/xlink" xlink:href="zookeys-1203-001_article-118842__-g004.jpg" position="float" orientation="portrait" xlink:type="simple" id="oo_1057077.jpg"><uri content-type="original_file" xlink:type="simple">https://binary.pensoft.net/fig/1057077</uri></graphic></fig><fig id="F5" position="float" orientation="portrait"><object-id xmlns:xlink="http://www.w3.org/1999/xlink" content-type="doi" xlink:type="simple">10.3897/zookeys.1203.118842.figure5</object-id><object-id xmlns:xlink="http://www.w3.org/1999/xlink" content-type="arpha" xlink:type="simple">02DEAE7D-922B-5BAA-9195-1C2BDAF9E1F6</object-id><label>Figure 5.</label><caption><p>Abdomen of male, dorsal view <bold>A</bold><italic><tp:taxon-name><tp:taxon-name-part taxon-name-part-type="genus" reg="Merodon">M.</tp:taxon-name-part><tp:taxon-name-part taxon-name-part-type="species" reg="clavipes">clavipes</tp:taxon-name-part></tp:taxon-name></italic><bold>B</bold><italic><tp:taxon-name><tp:taxon-name-part taxon-name-part-type="genus" reg="Merodon">M.</tp:taxon-name-part><tp:taxon-name-part taxon-name-part-type="species" reg="latens">latens</tp:taxon-name-part></tp:taxon-name></italic> sp. nov. <bold>C</bold><italic><tp:taxon-name><tp:taxon-name-part taxon-name-part-type="genus" reg="Merodon">M.</tp:taxon-name-part><tp:taxon-name-part taxon-name-part-type="species" reg="rufofemoris">rufofemoris</tp:taxon-name-part></tp:taxon-name></italic> sp. nov. <bold>D</bold><italic><tp:taxon-name><tp:taxon-name-part taxon-name-part-type="genus" reg="Merodon">M.</tp:taxon-name-part><tp:taxon-name-part taxon-name-part-type="species" reg="quadrinotatus">quadrinotatus</tp:taxon-name-part></tp:taxon-name></italic><bold>E</bold><italic><tp:taxon-name><tp:taxon-name-part taxon-name-part-type="genus" reg="Merodon">M.</tp:taxon-name-part><tp:taxon-name-part taxon-name-part-type="species" reg="vandergooti">vandergooti</tp:taxon-name-part></tp:taxon-name></italic><bold>F</bold><italic><tp:taxon-name><tp:taxon-name-part taxon-name-part-type="genus" reg="Merodon">M.</tp:taxon-name-part><tp:taxon-name-part taxon-name-part-type="species" reg="velox">velox.</tp:taxon-name-part></tp:taxon-name></italic> Scale bar: 2 mm.</p></caption><graphic xmlns:xlink="http://www.w3.org/1999/xlink" xlink:href="zookeys-1203-001_article-118842__-g005.jpg" position="float" orientation="portrait" xlink:type="simple" id="oo_1057078.jpg"><uri content-type="original_file" xlink:type="simple">https://binary.pensoft.net/fig/1057078</uri></graphic></fig><fig id="F7" position="float" orientation="portrait"><object-id xmlns:xlink="http://www.w3.org/1999/xlink" content-type="doi" xlink:type="simple">10.3897/zookeys.1203.118842.figure7</object-id><object-id xmlns:xlink="http://www.w3.org/1999/xlink" content-type="arpha" xlink:type="simple">B40C8E50-5EA2-58F0-8C4B-2113001518AB</object-id><label>Figure 7.</label><caption><p>Sternum 4 of male, dorsal view <bold>A</bold><italic><tp:taxon-name><tp:taxon-name-part taxon-name-part-type="genus" reg="Merodon">M.</tp:taxon-name-part><tp:taxon-name-part taxon-name-part-type="species" reg="aenigmaticus">aenigmaticus</tp:taxon-name-part></tp:taxon-name></italic> sp. nov. <bold>B</bold><italic><tp:taxon-name><tp:taxon-name-part taxon-name-part-type="genus" reg="Merodon">M.</tp:taxon-name-part><tp:taxon-name-part taxon-name-part-type="species" reg="clavipes">clavipes</tp:taxon-name-part></tp:taxon-name></italic><bold>C</bold><italic><tp:taxon-name><tp:taxon-name-part taxon-name-part-type="genus" reg="Merodon">M.</tp:taxon-name-part><tp:taxon-name-part taxon-name-part-type="species" reg="latens">latens</tp:taxon-name-part></tp:taxon-name></italic> sp. nov. <bold>D</bold><italic><tp:taxon-name><tp:taxon-name-part taxon-name-part-type="genus" reg="Merodon">M.</tp:taxon-name-part><tp:taxon-name-part taxon-name-part-type="species" reg="quadrinotatus">quadrinotatus</tp:taxon-name-part></tp:taxon-name></italic><bold>E</bold><italic><tp:taxon-name><tp:taxon-name-part taxon-name-part-type="genus" reg="Merodon">M.</tp:taxon-name-part><tp:taxon-name-part taxon-name-part-type="species" reg="rufofemoris">rufofemoris</tp:taxon-name-part></tp:taxon-name></italic> sp. nov. <bold>F</bold><italic><tp:taxon-name><tp:taxon-name-part taxon-name-part-type="genus" reg="Merodon">M.</tp:taxon-name-part><tp:taxon-name-part taxon-name-part-type="species" reg="vandergooti">vandergooti</tp:taxon-name-part></tp:taxon-name></italic><bold>G</bold><italic><tp:taxon-name><tp:taxon-name-part taxon-name-part-type="genus" reg="Merodon">M.</tp:taxon-name-part><tp:taxon-name-part taxon-name-part-type="species" reg="velox">velox</tp:taxon-name-part></tp:taxon-name></italic>. Scale bar: 1 mm.</p></caption><graphic xmlns:xlink="http://www.w3.org/1999/xlink" xlink:href="zookeys-1203-001_article-118842__-g007.jpg" position="float" orientation="portrait" xlink:type="simple" id="oo_1057080.jpg"><uri content-type="original_file" xlink:type="simple">https://binary.pensoft.net/fig/1057080</uri></graphic></fig><fig id="F11" position="float" orientation="portrait"><object-id xmlns:xlink="http://www.w3.org/1999/xlink" content-type="doi" xlink:type="simple">10.3897/zookeys.1203.118842.figure11</object-id><object-id xmlns:xlink="http://www.w3.org/1999/xlink" content-type="arpha" xlink:type="simple">40C8DC06-29D7-5424-8B20-400A47D92F4D</object-id><label>Figure 11.</label><caption><p>Male genitalia <italic><tp:taxon-name><tp:taxon-name-part taxon-name-part-type="genus" reg="Merodon">M.</tp:taxon-name-part><tp:taxon-name-part taxon-name-part-type="species" reg="rufofemoris">rufofemoris</tp:taxon-name-part></tp:taxon-name></italic> sp. nov. <bold>A, B</bold> epandrium <bold>C</bold> hypandrium <bold>A, C</bold> lateral view <bold>B</bold> ventral view. Strongly angulated ventral part of posterior surstylar lobe marked with red arrow. Abbreviations: al-anterior surstylar lobe, c-cercus, l-lingula, pl-posterior surstylar lobe. Scale bar: 0.5 mm.</p></caption><graphic xmlns:xlink="http://www.w3.org/1999/xlink" xlink:href="zookeys-1203-001_article-118842__-g011.jpg" position="float" orientation="portrait" xlink:type="simple" id="oo_1057084.jpg"><uri content-type="original_file" xlink:type="simple">https://binary.pensoft.net/fig/1057084</uri></graphic></fig><fig id="F12" position="float" orientation="portrait"><object-id xmlns:xlink="http://www.w3.org/1999/xlink" content-type="doi" xlink:type="simple">10.3897/zookeys.1203.118842.figure12</object-id><object-id xmlns:xlink="http://www.w3.org/1999/xlink" content-type="arpha" xlink:type="simple">35DA583F-A18D-5BC5-8AB7-0747E2C32C74</object-id><label>Figure 12.</label><caption><p>Head, frontal view <bold>A, B</bold><italic><tp:taxon-name><tp:taxon-name-part taxon-name-part-type="genus" reg="Merodon">M.</tp:taxon-name-part><tp:taxon-name-part taxon-name-part-type="species" reg="latens">latens</tp:taxon-name-part></tp:taxon-name></italic> sp. nov. <bold>C</bold><italic><tp:taxon-name><tp:taxon-name-part taxon-name-part-type="genus" reg="Merodon">M.</tp:taxon-name-part><tp:taxon-name-part taxon-name-part-type="species" reg="aenigmaticus">aenigmaticus</tp:taxon-name-part></tp:taxon-name></italic> sp. nov. <bold>D</bold><italic><tp:taxon-name><tp:taxon-name-part taxon-name-part-type="genus" reg="Merodon">M.</tp:taxon-name-part><tp:taxon-name-part taxon-name-part-type="species" reg="rufofemoris">rufofemoris</tp:taxon-name-part></tp:taxon-name></italic> sp. nov. <bold>A, C–D</bold> male <bold>B</bold> female. Scale bar: 1 mm.</p></caption><graphic xmlns:xlink="http://www.w3.org/1999/xlink" xlink:href="zookeys-1203-001_article-118842__-g012.jpg" position="float" orientation="portrait" xlink:type="simple" id="oo_1057085.jpg"><uri content-type="original_file" xlink:type="simple">https://binary.pensoft.net/fig/1057085</uri></graphic></fig><fig id="F13" position="float" orientation="portrait"><object-id xmlns:xlink="http://www.w3.org/1999/xlink" content-type="doi" xlink:type="simple">10.3897/zookeys.1203.118842.figure13</object-id><object-id xmlns:xlink="http://www.w3.org/1999/xlink" content-type="arpha" xlink:type="simple">A8AB6A7D-7EB2-5B80-BF36-7F2355C69E03</object-id><label>Figure 13.</label><caption><p>Distribution map of <italic><tp:taxon-name><tp:taxon-name-part taxon-name-part-type="genus" reg="Merodon">Merodon</tp:taxon-name-part><tp:taxon-name-part taxon-name-part-type="species" reg="clavipes">clavipes</tp:taxon-name-part></tp:taxon-name></italic>, <italic><tp:taxon-name><tp:taxon-name-part taxon-name-part-type="genus" reg="Merodon">M.</tp:taxon-name-part><tp:taxon-name-part taxon-name-part-type="species" reg="latens">latens</tp:taxon-name-part></tp:taxon-name></italic> sp. nov., <italic><tp:taxon-name><tp:taxon-name-part taxon-name-part-type="genus" reg="Merodon">M.</tp:taxon-name-part><tp:taxon-name-part taxon-name-part-type="species" reg="rufofemoris">rufofemoris</tp:taxon-name-part></tp:taxon-name></italic> sp. nov. and <italic><tp:taxon-name><tp:taxon-name-part taxon-name-part-type="genus" reg="Merodon">M.</tp:taxon-name-part><tp:taxon-name-part taxon-name-part-type="species" reg="vandergooti">vandergooti</tp:taxon-name-part></tp:taxon-name></italic>.</p></caption><graphic xmlns:xlink="http://www.w3.org/1999/xlink" xlink:href="zookeys-1203-001_article-118842__-g013.jpg" position="float" orientation="portrait" xlink:type="simple" id="oo_1057086.jpg"><uri content-type="original_file" xlink:type="simple">https://binary.pensoft.net/fig/1057086</uri></graphic></fig><fig id="F10" position="float" orientation="portrait"><object-id xmlns:xlink="http://www.w3.org/1999/xlink" content-type="doi" xlink:type="simple">10.3897/zookeys.1203.118842.figure10</object-id><object-id xmlns:xlink="http://www.w3.org/1999/xlink" content-type="arpha" xlink:type="simple">64379625-C24D-5D7D-AB6C-973A9334C030</object-id><label>Figure 10.</label><caption><p>Male genitalia <italic><tp:taxon-name><tp:taxon-name-part taxon-name-part-type="genus" reg="Merodon">M.</tp:taxon-name-part><tp:taxon-name-part taxon-name-part-type="species" reg="vandergooti">vandergooti</tp:taxon-name-part></tp:taxon-name></italic><bold>A, B</bold> epandrium, <bold>C</bold> hypandrium. <bold>A, C</bold> lateral view B ventral view. Strongly angulated ventral part of posterior surstylar lobe marked with red arrow. Abbreviations: al-anterior surstylar lobe, pl-posterior surstylar lobe. Scale bar: 0.5 mm.</p></caption><graphic xmlns:xlink="http://www.w3.org/1999/xlink" xlink:href="zookeys-1203-001_article-118842__-g010.jpg" position="float" orientation="portrait" xlink:type="simple" id="oo_1057083.jpg"><uri content-type="original_file" xlink:type="simple">https://binary.pensoft.net/fig/1057083</uri></graphic></fig><fig id="F9" position="float" orientation="portrait"><object-id xmlns:xlink="http://www.w3.org/1999/xlink" content-type="doi" xlink:type="simple">10.3897/zookeys.1203.118842.figure9</object-id><object-id xmlns:xlink="http://www.w3.org/1999/xlink" content-type="arpha" xlink:type="simple">D3C3AD70-699C-5CC8-9C2B-FB286E62A4B0</object-id><label>Figure 9.</label><caption><p>Male genitalia <italic><tp:taxon-name><tp:taxon-name-part taxon-name-part-type="genus" reg="Merodon">M.</tp:taxon-name-part><tp:taxon-name-part taxon-name-part-type="species" reg="aenigmaticus">aenigmaticus</tp:taxon-name-part></tp:taxon-name></italic> sp. nov. <bold>A</bold> surstylar lobe <bold>B</bold> cercus <bold>C</bold> posterior surstylar lobe <bold>D</bold> hypandrium. Rounded posterior surstylar lobe marked with red arrow. <bold>A, B, D</bold> lateral view <bold>C</bold> ventral view. Abbreviations: al-anterior surstylar lobe, c-cercus, l-lingula, pl-posterior surstylar lobe. Scale bar: 0.5 mm.</p></caption><graphic xmlns:xlink="http://www.w3.org/1999/xlink" xlink:href="zookeys-1203-001_article-118842__-g009.jpg" position="float" orientation="portrait" xlink:type="simple" id="oo_1057082.jpg"><uri content-type="original_file" xlink:type="simple">https://binary.pensoft.net/fig/1057082</uri></graphic></fig></tp:treatment-sec><ref-list><ref id="B44"><mixed-citation xmlns:xlink="http://www.w3.org/1999/xlink" xlink:type="simple"><person-group><name name-style="western"><surname>Olson</surname><given-names>DM</given-names></name><name name-style="western"><surname>Dinerstein</surname><given-names>E</given-names></name><name name-style="western"><surname>Wikramanayake</surname><given-names>ED</given-names></name><name name-style="western"><surname>Burgess</surname><given-names>ND</given-names></name><name name-style="western"><surname>Powell</surname><given-names>GV</given-names></name><name name-style="western"><surname>Underwood</surname><given-names>EC</given-names></name><name name-style="western"><surname>D’amico</surname><given-names>JA</given-names></name><name name-style="western"><surname>Itoua</surname><given-names>I</given-names></name><name name-style="western"><surname>Strand</surname><given-names>HE</given-names></name><name name-style="western"><surname>Morrison</surname><given-names>JC</given-names></name><name name-style="western"><surname>Loucks</surname><given-names>CJ</given-names></name><name name-style="western"><surname>Allnutt</surname><given-names>TF</given-names></name><name name-style="western"><surname>Ricketts</surname><given-names>TH</given-names></name><name name-style="western"><surname>Kura</surname><given-names>Y</given-names></name><name name-style="western"><surname>Lamoreux</surname><given-names>JF</given-names></name><name name-style="western"><surname>Wettengel</surname><given-names>WW</given-names></name><name name-style="western"><surname>Hedao</surname><given-names>P</given-names></name><name name-style="western"><surname>Kassem</surname><given-names>KR</given-names></name></person-group> (<year>2001</year>) Terrestrial Ecoregions of the World: A New Map of Life on Earth A new global map of terrestrial ecoregions provides an innovative tool for conserving biodiversity. Bioscience 51(11): 933–938. <ext-link xlink:href="10.1641/0006-3568(2001)051%5B0933:TEOTWA%5D2.0.CO;2" ext-link-type="doi" xlink:type="simple">https://doi.org/10.1641/0006-3568(2001)051[0933:TEOTWA]2.0.CO;2</ext-link></mixed-citation></ref><ref id="B5"><mixed-citation xmlns:xlink="http://www.w3.org/1999/xlink" xlink:type="simple"><person-group><name name-style="western"><surname>Azizi Jalilian</surname><given-names>M</given-names></name><name name-style="western"><surname>Shayesteh</surname><given-names>K</given-names></name><name name-style="western"><surname>Danehkar</surname><given-names>A</given-names></name><name name-style="western"><surname>Salmanmahiny</surname><given-names>A</given-names></name></person-group> (<year>2020</year>) <article-title>A new ecosystem-based land classification of Iran for conservation goals.</article-title><source>Environmental Monitoring and Assessment</source><volume>192</volume>(<issue>3</issue>): <fpage>1</fpage>–<lpage>17</lpage>. <ext-link xlink:href="10.1007/s10661-020-8145-1" ext-link-type="doi" xlink:type="simple">https://doi.org/10.1007/s10661-020-8145-1</ext-link></mixed-citation></ref></ref-list></tp:taxon-treatment>
