# Supplementary material for: ﻿Revisions of the clavipes and pruni species groups of the genus Merodon Meigen, 1803 (Diptera, Syrphidae)
Source: Zookeys. 2024 May 28;1203:1–69. doi: 10.3897/zookeys.1203.118842 (PMC11150873; doi:10.3897/zookeys.1203.118842)
Supplement: XML Treatment for Merodon vandergooti [file zookeys.1203.118842-treatment6.xml]

<!DOCTYPE tp:taxon-treatment
  PUBLIC "-//TaxonX//DTD Taxonomic Treatment Publishing DTD v0 20100105//EN" "tax-treatment-NSO.dtd">
<tp:taxon-treatment xmlns:tp="http://www.plazi.org/taxpub"><tp:treatment-meta><kwd-group><label>Taxon classification</label><kwd>
                  <named-content content-type="kingdom">Animalia</named-content>
                </kwd><kwd>
                  <named-content content-type="order">Diptera</named-content>
                </kwd><kwd>
                  <named-content content-type="family">Syrphidae</named-content>
                </kwd></kwd-group><mixed-citation publication-type="journal"><person-group><name><surname>Vujić</surname><given-names>Ante</given-names></name><name><surname>Radenković</surname><given-names>Snežana</given-names></name><name><surname>Likov</surname><given-names>Laura</given-names></name><name><surname>Tubić</surname><given-names>Nataša Kočiš</given-names></name><name><surname>Popov</surname><given-names>Grigory</given-names></name><name><surname>Gilasian</surname><given-names>Ebrahim</given-names></name><name><surname>Djan</surname><given-names>Mihajla</given-names></name><name><surname>Milosavljević</surname><given-names>Marina Janković</given-names></name><name><surname>Ačanski</surname><given-names>Jelena</given-names></name></person-group><article-title>﻿Revisions of the <italic><tp:taxon-name><tp:taxon-name-part taxon-name-part-type="genus" reg="Merodon"/><tp:taxon-name-part taxon-name-part-type="species" reg="clavipes">clavipes</tp:taxon-name-part></tp:taxon-name></italic> and <italic><tp:taxon-name><tp:taxon-name-part taxon-name-part-type="genus" reg="Merodon"/><tp:taxon-name-part taxon-name-part-type="species" reg="pruni">pruni</tp:taxon-name-part></tp:taxon-name></italic> species groups of the genus <italic><tp:taxon-name><tp:taxon-name-part taxon-name-part-type="genus" reg="Merodon">Merodon</tp:taxon-name-part></tp:taxon-name></italic> Meigen, 1803 (<tp:taxon-name><tp:taxon-name-part taxon-name-part-type="order">Diptera</tp:taxon-name-part></tp:taxon-name>, <tp:taxon-name><tp:taxon-name-part taxon-name-part-type="family">Syrphidae</tp:taxon-name-part></tp:taxon-name>)</article-title><source>Zookeys</source><day>28</day><month>05</month><year>2024</year><volume>1203</volume><fpage>1</fpage><lpage>69</lpage><pub-id pub-id-type="doi">10.3897/zookeys.1203.118842</pub-id></mixed-citation></tp:treatment-meta><tp:nomenclature><label>﻿</label><tp:taxon-name>
                <object-id xmlns:xlink="http://www.w3.org/1999/xlink" content-type="arpha" xlink:type="simple">AD4DD646-22DD-55B1-9578-E6A6671AEE1A</object-id>
                <tp:taxon-name-part taxon-name-part-type="genus" reg="Merodon">Merodon</tp:taxon-name-part>
                <tp:taxon-name-part taxon-name-part-type="species" reg="vandergooti">vandergooti</tp:taxon-name-part>
              </tp:taxon-name><tp:taxon-authority>Hurkmans, 1993</tp:taxon-authority><tp:nomenclature-citation-list><tp:nomenclature-citation><tp:taxon-name>
                    <tp:taxon-name-part taxon-name-part-type="genus" reg="Merodon">Merodon</tp:taxon-name-part>
                    <tp:taxon-name-part taxon-name-part-type="species" reg="aureotibia">aureotibia</tp:taxon-name-part>
                  </tp:taxon-name><comment>Hurkmans, 1993: 203.</comment></tp:nomenclature-citation><tp:nomenclature-citation><tp:taxon-name>
                    <tp:taxon-name-part taxon-name-part-type="genus" reg="Merodon">Merodon</tp:taxon-name-part>
                    <tp:taxon-name-part taxon-name-part-type="species" reg="vandergooti">vandergooti</tp:taxon-name-part>
                  </tp:taxon-name><comment>Hurkmans, 1993: 188.</comment></tp:nomenclature-citation></tp:nomenclature-citation-list></tp:nomenclature><tp:treatment-sec sec-type="type locality" id="SECID0EIBDI"><title>Type locality.</title><p>Turkey, “Hakkari”. The original description was based on a male holotype and ~ 40 male paratypes (all in <named-content xmlns:xlink="http://www.w3.org/1999/xlink" content-type="dwc:institutional_code" xlink:title="Naturalis Biodiversity Center, Leiden, the Netherlands" xlink:href="http://grbio.org/institution/national-museum-natural-history-naturalis" xlink:type="simple">RMNH</named-content>) (<xref ref-type="bibr" rid="B25">Hurkmans 1993</xref>). Holotype (designated by Hurkmans): male, Turkey, Hakkari (<named-content xmlns:xlink="http://www.w3.org/1999/xlink" content-type="dwc:institutional_code" xlink:title="Naturalis Biodiversity Center, Leiden, the Netherlands" xlink:href="http://grbio.org/institution/national-museum-natural-history-naturalis" xlink:type="simple">RMNH</named-content>), [specimen dry pinned]. Original labels: [Turkey, Hakkari, Süvarihalil geçidi, 1250 m W side near Halub Deresi, 13.vi.1984 leg. J. A. W. Lucas], [Holotype of <italic><tp:taxon-name><tp:taxon-name-part taxon-name-part-type="genus" reg="Merodon">Merodon</tp:taxon-name-part><tp:taxon-name-part taxon-name-part-type="species" reg="vandergooti">vandergooti</tp:taxon-name-part></tp:taxon-name></italic> Hurkmans] (examined).</p><p>
                <bold><italic><tp:taxon-name><tp:taxon-name-part taxon-name-part-type="genus" reg="Merodon">Merodon</tp:taxon-name-part><tp:taxon-name-part taxon-name-part-type="species" reg="aureotibia">aureotibia</tp:taxon-name-part></tp:taxon-name></italic> Hurkmans, 1993: 203</bold>
              </p><p><bold>Type locality.</bold> Turkey, “Adıyaman”. The original description was based on a female holotype and three female paratypes (all in <named-content xmlns:xlink="http://www.w3.org/1999/xlink" content-type="dwc:institutional_code" xlink:title="Naturalis Biodiversity Center, Leiden, the Netherlands" xlink:href="http://grbio.org/institution/national-museum-natural-history-naturalis" xlink:type="simple">RMNH</named-content>) (<xref ref-type="bibr" rid="B25">Hurkmans 1993</xref>). Holotype (designated by Hurkmans): female, Turkey, Adıyaman (<named-content xmlns:xlink="http://www.w3.org/1999/xlink" content-type="dwc:institutional_code" xlink:title="Naturalis Biodiversity Center, Leiden, the Netherlands" xlink:href="http://grbio.org/institution/national-museum-natural-history-naturalis" xlink:type="simple">RMNH</named-content>), [specimen dry pinned]. Original labels: [Turkey, Adıyaman, Nemrut Dağı, 1.vi.1983, leg. M. Kuhbandner], [Holotype of <italic><tp:taxon-name><tp:taxon-name-part taxon-name-part-type="genus" reg="Merodon">Merodon</tp:taxon-name-part><tp:taxon-name-part taxon-name-part-type="species" reg="aureotibia">aureotibia</tp:taxon-name-part></tp:taxon-name></italic> Hurkmans] (examined).</p><p><bold>Notes.</bold><italic><tp:taxon-name><tp:taxon-name-part taxon-name-part-type="genus" reg="Merodon">Merodon</tp:taxon-name-part><tp:taxon-name-part taxon-name-part-type="species" reg="vandergooti">vandergooti</tp:taxon-name-part></tp:taxon-name></italic> and <italic><tp:taxon-name><tp:taxon-name-part taxon-name-part-type="genus" reg="Merodon">M.</tp:taxon-name-part><tp:taxon-name-part taxon-name-part-type="species" reg="aureotibia">aureotibia</tp:taxon-name-part></tp:taxon-name></italic> were described in the same publication (<xref ref-type="bibr" rid="B25">Hurkmans 1993</xref>): <italic><tp:taxon-name><tp:taxon-name-part taxon-name-part-type="genus" reg="Merodon">M.</tp:taxon-name-part><tp:taxon-name-part taxon-name-part-type="species" reg="vandergooti">vandergooti</tp:taxon-name-part></tp:taxon-name></italic> from a large number of males and <italic><tp:taxon-name><tp:taxon-name-part taxon-name-part-type="genus" reg="Merodon">M.</tp:taxon-name-part><tp:taxon-name-part taxon-name-part-type="species" reg="aureotibia">aureotibia</tp:taxon-name-part></tp:taxon-name></italic> based only on females. <xref ref-type="bibr" rid="B25">Hurkmans (1993)</xref> considered <italic><tp:taxon-name><tp:taxon-name-part taxon-name-part-type="genus" reg="Merodon">M.</tp:taxon-name-part><tp:taxon-name-part taxon-name-part-type="species" reg="vandergooti">vandergooti</tp:taxon-name-part></tp:taxon-name></italic> is the only member of the <italic><tp:taxon-name><tp:taxon-name-part taxon-name-part-type="genus" reg="Merodon"/><tp:taxon-name-part taxon-name-part-type="species" reg="vandergooti">vandergooti</tp:taxon-name-part></tp:taxon-name></italic> group and <italic><tp:taxon-name><tp:taxon-name-part taxon-name-part-type="genus" reg="Merodon">M.</tp:taxon-name-part><tp:taxon-name-part taxon-name-part-type="species" reg="aureotibia">aureotibia</tp:taxon-name-part></tp:taxon-name></italic> as part of the <italic>alagoezicus</italic> group. The type material of the two taxa belongs to the same species, and <xref ref-type="bibr" rid="B76">Vujić et al. (2011)</xref> retained <italic><tp:taxon-name><tp:taxon-name-part taxon-name-part-type="genus" reg="Merodon">M.</tp:taxon-name-part><tp:taxon-name-part taxon-name-part-type="species" reg="vandergooti">vandergooti</tp:taxon-name-part></tp:taxon-name></italic> (<xref ref-type="bibr" rid="B25">Hurkmans 1993</xref>: 188) as the valid name for this species and designated <italic><tp:taxon-name><tp:taxon-name-part taxon-name-part-type="genus" reg="Merodon">M.</tp:taxon-name-part><tp:taxon-name-part taxon-name-part-type="species" reg="aureotibia">aureotibia</tp:taxon-name-part></tp:taxon-name></italic> (<xref ref-type="bibr" rid="B25">Hurkmans 1993</xref>: 203) as a synonym.</p><p><bold>Diagnosis.</bold> Tibiae and tarsi plus all femora in female (Fig. <xref ref-type="fig" rid="F14">14C</xref>) while pro- and mesofemora in males partly, orangish yellow (Fig. <xref ref-type="fig" rid="F20">20C, D</xref>); male metafemur very broad (~ 2.5× longer than wide) and strongly curved, covered with long and dense yellow pile ventrally (Fig. <xref ref-type="fig" rid="F4">4C</xref>). Male genitalia in Fig. <xref ref-type="fig" rid="F10">10</xref>.</p><p><bold>Distribution and biology.</bold> The species range includes Israel, Syria and Turkey (Fig. <xref ref-type="fig" rid="F13">13</xref>; Suppl. material <xref ref-type="supplementary-material" rid="S2">2</xref>). The preferred environment of <italic><tp:taxon-name><tp:taxon-name-part taxon-name-part-type="genus" reg="Merodon">Merodon</tp:taxon-name-part><tp:taxon-name-part taxon-name-part-type="species" reg="vandergooti">vandergooti</tp:taxon-name-part></tp:taxon-name></italic> is Eastern Mediterranean conifer-sclerophyllous-broadleaf forests. In Israel, this species has been registered from the Hermon and Meiron mountains where the montane forest is dominated by <tp:taxon-name><tp:taxon-name-part taxon-name-part-type="genus" reg="Quercus">Quercus</tp:taxon-name-part><tp:taxon-name-part taxon-name-part-type="species" reg="infectoria">infectoria</tp:taxon-name-part><tp:taxon-name-part taxon-name-part-type="infraspecific-rank">subsp.</tp:taxon-name-part><tp:taxon-name-part taxon-name-part-type="subspecies" reg="veneris">veneris</tp:taxon-name-part></tp:taxon-name> (A. Kern.) Meikle, <italic><tp:taxon-name><tp:taxon-name-part taxon-name-part-type="genus" reg="Quercus">Q.</tp:taxon-name-part><tp:taxon-name-part taxon-name-part-type="species" reg="libani">libani</tp:taxon-name-part></tp:taxon-name></italic> G. Olivier, <italic><tp:taxon-name><tp:taxon-name-part taxon-name-part-type="genus" reg="Juniperus">Juniperus</tp:taxon-name-part><tp:taxon-name-part taxon-name-part-type="species" reg="drupacea">drupacea</tp:taxon-name-part></tp:taxon-name></italic> Labill., and <tp:taxon-name><tp:taxon-name-part taxon-name-part-type="genus" reg="Acer">Acer</tp:taxon-name-part><tp:taxon-name-part taxon-name-part-type="species" reg="monspessulanum">monspessulanum</tp:taxon-name-part><tp:taxon-name-part taxon-name-part-type="infraspecific-rank">subsp.</tp:taxon-name-part><tp:taxon-name-part taxon-name-part-type="subspecies" reg="microphyllum">microphyllum</tp:taxon-name-part></tp:taxon-name> (Boiss.) Bornm., as well as in Mediterranean maquis and semi-steppe bathas (<xref ref-type="bibr" rid="B10">Danin 1988</xref>). In Turkey, the species range covers warm temperate grassland and shrubland/woodland (<xref ref-type="bibr" rid="B13">Evrendilek and Gulbeyaz 2008</xref>). Flight period: April/July. Developmental stages: undescribed.</p><p>
                <bold><italic><tp:taxon-name><tp:taxon-name-part taxon-name-part-type="genus" reg="Merodon">Merodon</tp:taxon-name-part><tp:taxon-name-part taxon-name-part-type="species" reg="velox">velox</tp:taxon-name-part></tp:taxon-name></italic> Loew, 1869</bold>
              </p><p><italic><tp:taxon-name><tp:taxon-name-part taxon-name-part-type="genus" reg="Merodon">Merodon</tp:taxon-name-part><tp:taxon-name-part taxon-name-part-type="species" reg="velox">velox</tp:taxon-name-part></tp:taxon-name></italic> Loew, 1869: 253.</p><p><tp:taxon-name><tp:taxon-name-part taxon-name-part-type="genus" reg="Merodon">Merodon</tp:taxon-name-part><tp:taxon-name-part taxon-name-part-type="species" reg="velox">velox</tp:taxon-name-part><tp:taxon-name-part taxon-name-part-type="infraspecific-rank">var.</tp:taxon-name-part><tp:taxon-name-part taxon-name-part-type="variety" reg="anathema">anathema</tp:taxon-name-part></tp:taxon-name> Paramonov, 1926: 149.</p><p><tp:taxon-name><tp:taxon-name-part taxon-name-part-type="genus" reg="Merodon">Merodon</tp:taxon-name-part><tp:taxon-name-part taxon-name-part-type="species" reg="velox">velox</tp:taxon-name-part><tp:taxon-name-part taxon-name-part-type="infraspecific-rank">var.</tp:taxon-name-part><tp:taxon-name-part taxon-name-part-type="variety" reg="armeniaca">armeniaca</tp:taxon-name-part></tp:taxon-name> Paramonov, 1926: 147.</p><p><italic><tp:taxon-name><tp:taxon-name-part taxon-name-part-type="genus" reg="Merodon">Merodon</tp:taxon-name-part><tp:taxon-name-part taxon-name-part-type="species" reg="velox">velox</tp:taxon-name-part><tp:taxon-name-part taxon-name-part-type="subspecies" reg="anathemus">anathemus</tp:taxon-name-part></tp:taxon-name></italic> Peck, 1988: 175 (sic! non Paramonov), syn. nov.</p><p><italic><tp:taxon-name><tp:taxon-name-part taxon-name-part-type="genus" reg="Merodon">Merodon</tp:taxon-name-part><tp:taxon-name-part taxon-name-part-type="species" reg="velox">velox</tp:taxon-name-part><tp:taxon-name-part taxon-name-part-type="subspecies" reg="armeniacus">armeniacus</tp:taxon-name-part></tp:taxon-name></italic> Peck, 1988: 175 (sic! non Paramonov), syn. nov.</p><p>
                <bold><italic><tp:taxon-name><tp:taxon-name-part taxon-name-part-type="genus" reg="Merodon">Merodon</tp:taxon-name-part><tp:taxon-name-part taxon-name-part-type="species" reg="velox">velox</tp:taxon-name-part></tp:taxon-name></italic> Loew, 1869: 253</bold>
              </p><p><bold>Type locality.</bold> Turkey, “Smyrna = Izmir” and Greece (Rhodus = Rhodos). The original description (<xref ref-type="bibr" rid="B37">Loew 1869</xref>) was based on seven males and an unspecified number of female syntypes from the Vienna collection (<named-content xmlns:xlink="http://www.w3.org/1999/xlink" content-type="dwc:institutional_code" xlink:title="Naturalis Biodiversity Center, Leiden, the Netherlands" xlink:href="http://grbio.org/institution/national-museum-natural-history-naturalis" xlink:type="simple">RMNH</named-content>). Lectotype (designated by <xref ref-type="bibr" rid="B25">Hurkmans 1993</xref>: 183): male, Greece, Rhodes (NHWM), [specimen dry pinned]. Original label: [Rhodus / Alte Sammlung] (examined).</p><p>
                <bold><tp:taxon-name><tp:taxon-name-part taxon-name-part-type="genus" reg="Merodon">Merodon</tp:taxon-name-part><tp:taxon-name-part taxon-name-part-type="species" reg="velox">velox</tp:taxon-name-part><tp:taxon-name-part taxon-name-part-type="infraspecific-rank">var.</tp:taxon-name-part><tp:taxon-name-part taxon-name-part-type="variety" reg="anathema">anathema</tp:taxon-name-part></tp:taxon-name><xref ref-type="bibr" rid="B46">Paramonov 1926b</xref>: 149</bold>
              </p><p><italic><tp:taxon-name><tp:taxon-name-part taxon-name-part-type="genus" reg="Merodon">Merodon</tp:taxon-name-part><tp:taxon-name-part taxon-name-part-type="species" reg="velox">velox</tp:taxon-name-part><tp:taxon-name-part taxon-name-part-type="subspecies" reg="anathemus">anathemus</tp:taxon-name-part></tp:taxon-name></italic> Peck, 1988: 175 (sic! non Paramonov), syn. nov.</p><p><bold>Holotype (examined).</bold> Female with labels: white, handwritten, bold ink [N 340]; printed [mons Takältu / prope Kulp. / 28...V.......13.], = Tekaltı Dağı mountain, near Kulp (Turkey), <named-content xmlns:xlink="http://www.w3.org/1999/xlink" content-type="dwc:verbatimCoordinates" xlink:type="simple"><named-content content-type="geo-json" specific-use="{&#34;type&#34;:&#34;Point&#34;,&#34;coordinates&#34;:[41.016667,38.516667]}" id="NCID0ETQDI" xlink:type="simple">38.516667; 41.016667</named-content></named-content>; pink, handwritten, pale ink, with double typographical frame [<italic><tp:taxon-name><tp:taxon-name-part taxon-name-part-type="genus" reg="Merodon">Merodon</tp:taxon-name-part></tp:taxon-name></italic> / <italic><tp:taxon-name><tp:taxon-name-part taxon-name-part-type="genus" reg="Merodon"/><tp:taxon-name-part taxon-name-part-type="species" reg="anathema">anathema</tp:taxon-name-part></tp:taxon-name></italic> / n. sp. ♀ Typus / Paramonov d.].</p><p><bold>Notes.</bold> The taxon was described as a “var.” from a single female, which is the holotype according to article 73.1.2 ICZN (1999). Paramonov indicated that the type is kept in his personal collection (<xref ref-type="bibr" rid="B46">Paramonov 1926b</xref>: 149). Type locality: Turkey. Later, S. Ya. Paramonov gave the species as “<italic><tp:taxon-name><tp:taxon-name-part taxon-name-part-type="genus" reg="Merodon">M.</tp:taxon-name-part><tp:taxon-name-part taxon-name-part-type="species" reg="anathema">anathema</tp:taxon-name-part></tp:taxon-name></italic> sp. n.” (<xref ref-type="bibr" rid="B47">Paramonov 1927</xref>: 15). Until recently, the type was believed to be lost (<xref ref-type="bibr" rid="B34">Liepa 1969</xref>: 4, 20; <xref ref-type="bibr" rid="B25">Hurkmans 1993</xref>: 183 “holotype ... not examined, probably lost”, 205 “lost”, 206), but it has since been found at the <named-content xmlns:xlink="http://www.w3.org/1999/xlink" content-type="dwc:institutional_code" xlink:title="I. I. Schmalhausen Institute of Zoology, National Academy of Sciences of Ukraine, Kyiv, Ukraine" xlink:href="http://grbio.org/institution/national-academy-sciences-ukraine" xlink:type="simple">SIZK</named-content> (<xref ref-type="bibr" rid="B49">Popov 2011</xref>). The name was correctly (see also <xref ref-type="bibr" rid="B36">Lingafelter and Nearns 2013</xref>) given a subspecific rank for the first time in Peck’s Catalogue (1988: 175), «<italic><tp:taxon-name><tp:taxon-name-part taxon-name-part-type="genus" reg="Merodon">Merodon</tp:taxon-name-part><tp:taxon-name-part taxon-name-part-type="species" reg="velox">velox</tp:taxon-name-part><tp:taxon-name-part taxon-name-part-type="subspecies" reg="anathemus">anathemus</tp:taxon-name-part></tp:taxon-name></italic> Paramonov», according to 45 (g) (ii) ICZN (1985), now 45.6.4 (ICZN 1999), but the original feminine name <italic><tp:taxon-name><tp:taxon-name-part taxon-name-part-type="genus" reg="Merodon"/><tp:taxon-name-part taxon-name-part-type="species" reg="anathema">anathema</tp:taxon-name-part></tp:taxon-name></italic> was incorrectly changed contrary to article 31 (b) (ii) (ICZN 1985), now 31.2.1, 34.2.1 (ICZN 1999). <xref ref-type="bibr" rid="B25">Hurkmans (1993</xref>: 184) left the rank variety for the name. The study of the <italic><tp:taxon-name><tp:taxon-name-part taxon-name-part-type="genus" reg="Merodon">Merodon</tp:taxon-name-part><tp:taxon-name-part taxon-name-part-type="species" reg="velox">velox</tp:taxon-name-part></tp:taxon-name></italic> material revealed that character of this subspecies are not outside the limits of species variability in other parts of the species’ range, so we consider <italic><tp:taxon-name><tp:taxon-name-part taxon-name-part-type="genus" reg="Merodon"/><tp:taxon-name-part taxon-name-part-type="species" reg="anathema">anathema</tp:taxon-name-part></tp:taxon-name></italic> syn. nov. for <italic><tp:taxon-name><tp:taxon-name-part taxon-name-part-type="genus" reg="Merodon">M.</tp:taxon-name-part><tp:taxon-name-part taxon-name-part-type="species" reg="velox">velox</tp:taxon-name-part></tp:taxon-name></italic> Loew, 1869.</p><p>
                <bold><tp:taxon-name><tp:taxon-name-part taxon-name-part-type="genus" reg="Merodon">Merodon</tp:taxon-name-part><tp:taxon-name-part taxon-name-part-type="species" reg="velox">velox</tp:taxon-name-part><tp:taxon-name-part taxon-name-part-type="infraspecific-rank">var.</tp:taxon-name-part><tp:taxon-name-part taxon-name-part-type="variety" reg="armeniaca">armeniaca</tp:taxon-name-part></tp:taxon-name><xref ref-type="bibr" rid="B46">Paramonov 1926b</xref>: 147</bold>
              </p><p><italic><tp:taxon-name><tp:taxon-name-part taxon-name-part-type="genus" reg="Merodon">Merodon</tp:taxon-name-part><tp:taxon-name-part taxon-name-part-type="species" reg="velox">velox</tp:taxon-name-part><tp:taxon-name-part taxon-name-part-type="subspecies" reg="armeniacus">armeniacus</tp:taxon-name-part></tp:taxon-name></italic> Peck, 1988: 175 (sic! non Paramonov), syn. nov.</p><p><bold>Lectotype (examined).</bold> Male with labels: white, handwritten, bold ink [N 341]; pale ink [Армения / Эривань / 24.v.24.], = Yerevan (Armenia), <named-content xmlns:xlink="http://www.w3.org/1999/xlink" content-type="dwc:verbatimCoordinates" xlink:type="simple"><named-content content-type="geo-json" specific-use="{&#34;type&#34;:&#34;Point&#34;,&#34;coordinates&#34;:[44.516667,40.166667]}" id="NCID0EEWDI" xlink:type="simple">40.166667; 44.516667</named-content></named-content>; pink, handwritten, pale ink, with double typographical frame [<italic><tp:taxon-name><tp:taxon-name-part taxon-name-part-type="genus" reg="Merodon">Merodon</tp:taxon-name-part></tp:taxon-name></italic> / <italic><tp:taxon-name><tp:taxon-name-part taxon-name-part-type="genus" reg="Merodon"/><tp:taxon-name-part taxon-name-part-type="species" reg="velox">velox</tp:taxon-name-part></tp:taxon-name></italic> Lw. ♂ / var. <tp:taxon-name><tp:taxon-name-part taxon-name-part-type="genus" reg="Merodon"/><tp:taxon-name-part taxon-name-part-type="species" reg="velox"/><tp:taxon-name-part taxon-name-part-type="variety" reg="armeniaca">armeniaca</tp:taxon-name-part></tp:taxon-name> / var. nov. / Paramonov det.] (<named-content xmlns:xlink="http://www.w3.org/1999/xlink" content-type="dwc:institutional_code" xlink:title="I. I. Schmalhausen Institute of Zoology, National Academy of Sciences of Ukraine, Kyiv, Ukraine" xlink:href="http://grbio.org/institution/national-academy-sciences-ukraine" xlink:type="simple">SIZK</named-content>).</p><p><bold>Paralectotype (examined)</bold>: female with labels: white, handwritten, bold ink [N 342]; pale ink [Армения / Ордубад / 7.VI.24.], = Ordubad (Azerbaijan), <named-content xmlns:xlink="http://www.w3.org/1999/xlink" content-type="dwc:verbatimCoordinates" xlink:type="simple"><named-content content-type="geo-json" specific-use="{&#34;type&#34;:&#34;Point&#34;,&#34;coordinates&#34;:[46.027778,38.908056]}" id="NCID0EVXDI" xlink:type="simple">38.908056N 46.027778E</named-content></named-content>; pink, handwritten, pale ink, with double typographical frame [<italic><tp:taxon-name><tp:taxon-name-part taxon-name-part-type="genus" reg="Merodon">Merodon</tp:taxon-name-part></tp:taxon-name></italic> / <italic><tp:taxon-name><tp:taxon-name-part taxon-name-part-type="genus" reg="Merodon"/><tp:taxon-name-part taxon-name-part-type="species" reg="velox">velox</tp:taxon-name-part></tp:taxon-name></italic> Lw ♀ / var. <tp:taxon-name><tp:taxon-name-part taxon-name-part-type="genus" reg="Merodon"/><tp:taxon-name-part taxon-name-part-type="species" reg="velox"/><tp:taxon-name-part taxon-name-part-type="variety" reg="armeniaca">armeniaca</tp:taxon-name-part></tp:taxon-name> / var. nov. / Paramonov det.].</p><p><bold>Notes.</bold> Paramonov indicated that the male types (12 specimens) are kept in two localities, “Typus in meiner Sammlung und im Museum von Armenien” (<xref ref-type="bibr" rid="B46">Paramonov 1926b</xref>: 148), with the only female type being kept in his personal collection (ibid.: 149). The exact location of the types was not known, and it was thought that they had possibly been lost (<xref ref-type="bibr" rid="B34">Liepa 1969</xref>: 4, 20; <xref ref-type="bibr" rid="B25">Hurkmans 1993</xref>: 183 “syntypes ... not examined, probably lost”, 205 “lost”, 206). Two syntypes of 13 have been preserved in <named-content xmlns:xlink="http://www.w3.org/1999/xlink" content-type="dwc:institutional_code" xlink:title="I. I. Schmalhausen Institute of Zoology, National Academy of Sciences of Ukraine, Kyiv, Ukraine" xlink:href="http://grbio.org/institution/national-academy-sciences-ukraine" xlink:type="simple">SIZK</named-content> (<xref ref-type="bibr" rid="B49">Popov 2011</xref>). It was assumed that some of the syntypes had been preserved at the current <abbrev xmlns:xlink="http://www.w3.org/1999/xlink" content-type="institution" xlink:title="Institute of Zoology, Scientific Center of Zoology and Hydroecology, National Academy of Sciences of the Republic of Armenia, Yerevan, Armenia" id="ABBRID0ETZDI" xlink:type="simple">IZY</abbrev> (<xref ref-type="bibr" rid="B34">Liepa 1969</xref>: 4, 20 “Museum of Natural History of the Armenian SSR, Yerevan”; <xref ref-type="bibr" rid="B25">Hurkmans 1993</xref>: 184 “possibly some of the material might be present in the collection of the Museum of Armenia, Erivan”). According to personal communication with Mark G. Kalashyan (Yerevan), a single specimen of <italic><tp:taxon-name><tp:taxon-name-part taxon-name-part-type="genus" reg="Merodon">Merodon</tp:taxon-name-part><tp:taxon-name-part taxon-name-part-type="species" reg="velox">velox</tp:taxon-name-part></tp:taxon-name></italic> is deposited in the <abbrev xmlns:xlink="http://www.w3.org/1999/xlink" content-type="institution" xlink:title="Institute of Zoology, Scientific Center of Zoology and Hydroecology, National Academy of Sciences of the Republic of Armenia, Yerevan, Armenia" id="ABBRID0EL1DI" xlink:type="simple">IZY</abbrev> collection and was examined by S. Ya. Paramonov, hosting two labels, [Armenia, prope Beuk-Vedi, 1.vi.1926, A. Schelk.] = Vedi, Armenia, 39.910556; 44.727778, and [<italic><tp:taxon-name><tp:taxon-name-part taxon-name-part-type="genus" reg="Merodon">Merodon</tp:taxon-name-part><tp:taxon-name-part taxon-name-part-type="species" reg="velox">velox</tp:taxon-name-part></tp:taxon-name></italic> Lw., ♂, Paramonov d.]. This specimen is not the type. The name was correctly given a subspecific rank for the first time in Peck’s Catalogue (1988: 175) (see also <xref ref-type="bibr" rid="B36">Lingafelter and Nearns 2013</xref>), «<italic><tp:taxon-name><tp:taxon-name-part taxon-name-part-type="genus" reg="Merodon">Merodon</tp:taxon-name-part><tp:taxon-name-part taxon-name-part-type="species" reg="velox">velox</tp:taxon-name-part><tp:taxon-name-part taxon-name-part-type="subspecies" reg="armeniacus">armeniacus</tp:taxon-name-part></tp:taxon-name></italic> Paramonov», according to article 45 (g) (ii) ICZN (1985), now corresponding to 45.6.4 (ICZN, 1999). <xref ref-type="bibr" rid="B25">Hurkmans (1993</xref>: 184) left the rank of variety for the name. According to article 74 ICZN (1999), we designate the male as the lectotype and the female as the paralectotype. Type locality: Armenia (76.2 ICZN 1999). Paramonov later mentioned this name (<xref ref-type="bibr" rid="B47">Paramonov 1927</xref>: 15), but erroneously indicated the wrong year of collection for the types (1925). In fact, 1924 is specified in the original description and indicated on the type labels. The study of the <italic><tp:taxon-name><tp:taxon-name-part taxon-name-part-type="genus" reg="Merodon">M.</tp:taxon-name-part><tp:taxon-name-part taxon-name-part-type="species" reg="velox">velox</tp:taxon-name-part></tp:taxon-name></italic> material revealed that characters of this subspecies are not outside the limits of the species variability in other parts of the species range, so we consider <italic><tp:taxon-name><tp:taxon-name-part taxon-name-part-type="genus" reg="Merodon"/><tp:taxon-name-part taxon-name-part-type="species" reg="armeniacus">armeniacus</tp:taxon-name-part></tp:taxon-name></italic> syn. nov. for <italic><tp:taxon-name><tp:taxon-name-part taxon-name-part-type="genus" reg="Merodon">M.</tp:taxon-name-part><tp:taxon-name-part taxon-name-part-type="species" reg="velox">velox</tp:taxon-name-part></tp:taxon-name></italic> Loew, 1869.</p><p><bold>Diagnosis.</bold> Male: wings brown-black except extreme apical part (Figs <xref ref-type="fig" rid="F20">20E, F</xref>, <xref ref-type="fig" rid="F21">21A</xref>); female: wing in basal half with yellow, while in apical half with brown veins; wing covered along veins with dark brown microtrichia (Fig. <xref ref-type="fig" rid="F21">21B</xref>). Male genitalia as in Fig. <xref ref-type="fig" rid="F22">22</xref>. Similar to <italic><tp:taxon-name><tp:taxon-name-part taxon-name-part-type="genus" reg="Merodon">Merodon</tp:taxon-name-part><tp:taxon-name-part taxon-name-part-type="species" reg="clavipes">clavipes</tp:taxon-name-part></tp:taxon-name></italic> and <italic><tp:taxon-name><tp:taxon-name-part taxon-name-part-type="genus" reg="Merodon">M.</tp:taxon-name-part><tp:taxon-name-part taxon-name-part-type="species" reg="latens">latens</tp:taxon-name-part></tp:taxon-name></italic> sp. nov. from which male differs by brown-black wing (hyaline wing in <italic><tp:taxon-name><tp:taxon-name-part taxon-name-part-type="genus" reg="Merodon">M.</tp:taxon-name-part><tp:taxon-name-part taxon-name-part-type="species" reg="clavipes">clavipes</tp:taxon-name-part></tp:taxon-name></italic> and <italic><tp:taxon-name><tp:taxon-name-part taxon-name-part-type="genus" reg="Merodon">M.</tp:taxon-name-part><tp:taxon-name-part taxon-name-part-type="species" reg="latens">latens</tp:taxon-name-part></tp:taxon-name></italic> sp. nov.) and a narrower metafemur (Fig. <xref ref-type="fig" rid="F4">4F</xref>), &lt; 2× broader than the metatibia (metafemur is &gt; 2× broader than the metatibia in <italic><tp:taxon-name><tp:taxon-name-part taxon-name-part-type="genus" reg="Merodon">M.</tp:taxon-name-part><tp:taxon-name-part taxon-name-part-type="species" reg="clavipes">clavipes</tp:taxon-name-part></tp:taxon-name></italic> (Fig. <xref ref-type="fig" rid="F4">4A</xref>) and <italic><tp:taxon-name><tp:taxon-name-part taxon-name-part-type="genus" reg="Merodon">M.</tp:taxon-name-part><tp:taxon-name-part taxon-name-part-type="species" reg="latens">latens</tp:taxon-name-part></tp:taxon-name></italic> sp. nov. (Fig. <xref ref-type="fig" rid="F4">4B</xref>)); female differs by wing covered along veins with dark brown microtrichia (Fig. <xref ref-type="fig" rid="F21">21B</xref>), clear in <italic><tp:taxon-name><tp:taxon-name-part taxon-name-part-type="genus" reg="Merodon">M.</tp:taxon-name-part><tp:taxon-name-part taxon-name-part-type="species" reg="clavipes">clavipes</tp:taxon-name-part></tp:taxon-name></italic> and <italic><tp:taxon-name><tp:taxon-name-part taxon-name-part-type="genus" reg="Merodon">M.</tp:taxon-name-part><tp:taxon-name-part taxon-name-part-type="species" reg="latens">latens</tp:taxon-name-part></tp:taxon-name></italic> sp. nov.</p><fig id="F21" position="float" orientation="portrait"><object-id xmlns:xlink="http://www.w3.org/1999/xlink" content-type="doi" xlink:type="simple">10.3897/zookeys.1203.118842.figure21</object-id><object-id xmlns:xlink="http://www.w3.org/1999/xlink" content-type="arpha" xlink:type="simple">3FF74DA9-4AA9-5B29-9E93-90C74038EE8E</object-id><label>Figure 21.</label><caption><p>Wing of <italic><tp:taxon-name><tp:taxon-name-part taxon-name-part-type="genus" reg="Merodon">Merodon</tp:taxon-name-part><tp:taxon-name-part taxon-name-part-type="species" reg="velox">velox</tp:taxon-name-part></tp:taxon-name></italic>, dorsal view <bold>A</bold> male <bold>B</bold> female. Scale bar: 1 mm.</p></caption><graphic xmlns:xlink="http://www.w3.org/1999/xlink" xlink:href="zookeys-1203-001_article-118842__-g021.jpg" position="float" orientation="portrait" xlink:type="simple" id="oo_1057094.jpg"><uri content-type="original_file" xlink:type="simple">https://binary.pensoft.net/fig/1057094</uri></graphic></fig><fig id="F22" position="float" orientation="portrait"><object-id xmlns:xlink="http://www.w3.org/1999/xlink" content-type="doi" xlink:type="simple">10.3897/zookeys.1203.118842.figure22</object-id><object-id xmlns:xlink="http://www.w3.org/1999/xlink" content-type="arpha" xlink:type="simple">6F331225-522A-5C78-9D3D-42A48F9551C6</object-id><label>Figure 22.</label><caption><p>Male genitalia <italic><tp:taxon-name><tp:taxon-name-part taxon-name-part-type="genus" reg="Merodon">M.</tp:taxon-name-part><tp:taxon-name-part taxon-name-part-type="species" reg="velox">velox</tp:taxon-name-part></tp:taxon-name></italic><bold>A, B</bold> epandrium <bold>C</bold> hypandrium. <bold>A, C</bold> lateral view <bold>B</bold> ventral view. Scale bar: 0.5 mm.</p></caption><graphic xmlns:xlink="http://www.w3.org/1999/xlink" xlink:href="zookeys-1203-001_article-118842__-g022.jpg" position="float" orientation="portrait" xlink:type="simple" id="oo_1057095.jpg"><uri content-type="original_file" xlink:type="simple">https://binary.pensoft.net/fig/1057095</uri></graphic></fig><p><bold>Distribution and biology.</bold> The species range includes Armenia, Azerbaijan, Georgia, Greece, Italy, and Turkey. <xref ref-type="bibr" rid="B25">Hurkmans (1993)</xref> also lists Yugoslavia, but those records could not be confirmed (Fig. <xref ref-type="fig" rid="F20">20</xref>; Suppl. material <xref ref-type="supplementary-material" rid="S2">2</xref>). The preferred environment of <italic><tp:taxon-name><tp:taxon-name-part taxon-name-part-type="genus" reg="Merodon">Merodon</tp:taxon-name-part><tp:taxon-name-part taxon-name-part-type="species" reg="velox">velox</tp:taxon-name-part></tp:taxon-name></italic> is forest or open ground, typically thinly-vegetated and stony semi-arid areas, unimproved grasslands, and open areas in <italic><tp:taxon-name><tp:taxon-name-part taxon-name-part-type="genus" reg="Abies">Abies</tp:taxon-name-part></tp:taxon-name></italic> forest, as well as <italic><tp:taxon-name><tp:taxon-name-part taxon-name-part-type="genus" reg="Castanea">Castanea</tp:taxon-name-part></tp:taxon-name></italic> forest (<xref ref-type="bibr" rid="B68">Speight 2020</xref>). This species apparently resembles a small <italic><tp:taxon-name><tp:taxon-name-part taxon-name-part-type="genus" reg="Xylocopa">Xylocopa</tp:taxon-name-part></tp:taxon-name></italic> in the field and continues to fly at temperatures above 35 °C. Males are strongly territorial, and both sexes fly low and fast through ground vegetation (<xref ref-type="bibr" rid="B26">Hurkmans and Hayat 1997</xref>). The species has been found drinking at the edge of a small stream in the evening on a hot day (<xref ref-type="bibr" rid="B56">Reemer and Smit 2007</xref>). Flowers visited: umbellifers; <italic><tp:taxon-name><tp:taxon-name-part taxon-name-part-type="genus" reg="Euphorbia">Euphorbia</tp:taxon-name-part></tp:taxon-name></italic> (<xref ref-type="bibr" rid="B93">Zimina 1960</xref>; <xref ref-type="bibr" rid="B26">Hurkmans and Hayat 1997</xref>). Flight period: March/September. Developmental stages: not described (<xref ref-type="bibr" rid="B68">Speight 2020</xref>).</p></tp:treatment-sec><tp:treatment-sec><!--Section generated to contain objects referenced in tp:taxon-treatment.--><fig id="F14" position="float" orientation="portrait"><object-id xmlns:xlink="http://www.w3.org/1999/xlink" content-type="doi" xlink:type="simple">10.3897/zookeys.1203.118842.figure14</object-id><object-id xmlns:xlink="http://www.w3.org/1999/xlink" content-type="arpha" xlink:type="simple">6B492472-17A1-5514-A33D-68232FF52AAB</object-id><label>Figure 14.</label><caption><p>Metaleg of female, lateral view <bold>A</bold><italic><tp:taxon-name><tp:taxon-name-part taxon-name-part-type="genus" reg="Merodon">M.</tp:taxon-name-part><tp:taxon-name-part taxon-name-part-type="species" reg="clavipes">clavipes</tp:taxon-name-part></tp:taxon-name></italic><bold>B</bold><italic><tp:taxon-name><tp:taxon-name-part taxon-name-part-type="genus" reg="Merodon">M.</tp:taxon-name-part><tp:taxon-name-part taxon-name-part-type="species" reg="latens">latens</tp:taxon-name-part></tp:taxon-name></italic> sp. nov. <bold>C</bold><italic><tp:taxon-name><tp:taxon-name-part taxon-name-part-type="genus" reg="Merodon">M.</tp:taxon-name-part><tp:taxon-name-part taxon-name-part-type="species" reg="vandergooti">vandergooti</tp:taxon-name-part></tp:taxon-name></italic>. Scale bar: 1 mm.</p></caption><graphic xmlns:xlink="http://www.w3.org/1999/xlink" xlink:href="zookeys-1203-001_article-118842__-g014.jpg" position="float" orientation="portrait" xlink:type="simple" id="oo_1057087.jpg"><uri content-type="original_file" xlink:type="simple">https://binary.pensoft.net/fig/1057087</uri></graphic></fig><fig id="F20" position="float" orientation="portrait"><object-id xmlns:xlink="http://www.w3.org/1999/xlink" content-type="doi" xlink:type="simple">10.3897/zookeys.1203.118842.figure20</object-id><object-id xmlns:xlink="http://www.w3.org/1999/xlink" content-type="arpha" xlink:type="simple">DC30F41A-75C0-5343-BD3A-05DAE3F17571</object-id><label>Figure 20.</label><caption><p>Body of male <bold>A, B</bold><italic><tp:taxon-name><tp:taxon-name-part taxon-name-part-type="genus" reg="Merodon">M.</tp:taxon-name-part><tp:taxon-name-part taxon-name-part-type="species" reg="rufofemoris">rufofemoris</tp:taxon-name-part></tp:taxon-name></italic> sp. nov. <bold>C–D</bold><italic><tp:taxon-name><tp:taxon-name-part taxon-name-part-type="genus" reg="Merodon">M.</tp:taxon-name-part><tp:taxon-name-part taxon-name-part-type="species" reg="vandergooti">vandergooti</tp:taxon-name-part></tp:taxon-name></italic><bold>E, F</bold><italic><tp:taxon-name><tp:taxon-name-part taxon-name-part-type="genus" reg="Merodon">M.</tp:taxon-name-part><tp:taxon-name-part taxon-name-part-type="species" reg="velox">velox.</tp:taxon-name-part></tp:taxon-name></italic><bold>A, C, E</bold> dorsal view <bold>B, D, F</bold> lateral view. Scale bar: 1 mm.</p></caption><graphic xmlns:xlink="http://www.w3.org/1999/xlink" xlink:href="zookeys-1203-001_article-118842__-g020.jpg" position="float" orientation="portrait" xlink:type="simple" id="oo_1057093.jpg"><uri content-type="original_file" xlink:type="simple">https://binary.pensoft.net/fig/1057093</uri></graphic></fig><fig id="F4" position="float" orientation="portrait"><object-id xmlns:xlink="http://www.w3.org/1999/xlink" content-type="doi" xlink:type="simple">10.3897/zookeys.1203.118842.figure4</object-id><object-id xmlns:xlink="http://www.w3.org/1999/xlink" content-type="arpha" xlink:type="simple">A565FF55-17D6-55AA-816D-6B35FFD02EDD</object-id><label>Figure 4.</label><caption><p>Metaleg of male, lateral view <bold>A</bold><italic><tp:taxon-name><tp:taxon-name-part taxon-name-part-type="genus" reg="Merodon">M.</tp:taxon-name-part><tp:taxon-name-part taxon-name-part-type="species" reg="clavipes">clavipes</tp:taxon-name-part></tp:taxon-name></italic><bold>B</bold><italic><tp:taxon-name><tp:taxon-name-part taxon-name-part-type="genus" reg="Merodon">M.</tp:taxon-name-part><tp:taxon-name-part taxon-name-part-type="species" reg="latens">latens</tp:taxon-name-part></tp:taxon-name></italic> sp. nov. <bold>C</bold><italic><tp:taxon-name><tp:taxon-name-part taxon-name-part-type="genus" reg="Merodon">M.</tp:taxon-name-part><tp:taxon-name-part taxon-name-part-type="species" reg="vandergooti">vandergooti</tp:taxon-name-part></tp:taxon-name></italic><bold>D</bold><italic><tp:taxon-name><tp:taxon-name-part taxon-name-part-type="genus" reg="Merodon">M.</tp:taxon-name-part><tp:taxon-name-part taxon-name-part-type="species" reg="quadrinotatus">quadrinotatus</tp:taxon-name-part></tp:taxon-name></italic><bold>E</bold><italic><tp:taxon-name><tp:taxon-name-part taxon-name-part-type="genus" reg="Merodon">M.</tp:taxon-name-part><tp:taxon-name-part taxon-name-part-type="species" reg="rufofemoris">rufofemoris</tp:taxon-name-part></tp:taxon-name></italic> sp. nov. <bold>F</bold><italic><tp:taxon-name><tp:taxon-name-part taxon-name-part-type="genus" reg="Merodon">M.</tp:taxon-name-part><tp:taxon-name-part taxon-name-part-type="species" reg="velox">velox</tp:taxon-name-part></tp:taxon-name></italic><bold>G</bold><italic><tp:taxon-name><tp:taxon-name-part taxon-name-part-type="genus" reg="Merodon">M.</tp:taxon-name-part><tp:taxon-name-part taxon-name-part-type="species" reg="aenigmaticus">aenigmaticus</tp:taxon-name-part></tp:taxon-name></italic> sp. nov. Scale bar: 1 mm.</p></caption><graphic xmlns:xlink="http://www.w3.org/1999/xlink" xlink:href="zookeys-1203-001_article-118842__-g004.jpg" position="float" orientation="portrait" xlink:type="simple" id="oo_1057077.jpg"><uri content-type="original_file" xlink:type="simple">https://binary.pensoft.net/fig/1057077</uri></graphic></fig><fig id="F10" position="float" orientation="portrait"><object-id xmlns:xlink="http://www.w3.org/1999/xlink" content-type="doi" xlink:type="simple">10.3897/zookeys.1203.118842.figure10</object-id><object-id xmlns:xlink="http://www.w3.org/1999/xlink" content-type="arpha" xlink:type="simple">64379625-C24D-5D7D-AB6C-973A9334C030</object-id><label>Figure 10.</label><caption><p>Male genitalia <italic><tp:taxon-name><tp:taxon-name-part taxon-name-part-type="genus" reg="Merodon">M.</tp:taxon-name-part><tp:taxon-name-part taxon-name-part-type="species" reg="vandergooti">vandergooti</tp:taxon-name-part></tp:taxon-name></italic><bold>A, B</bold> epandrium, <bold>C</bold> hypandrium. <bold>A, C</bold> lateral view B ventral view. Strongly angulated ventral part of posterior surstylar lobe marked with red arrow. Abbreviations: al-anterior surstylar lobe, pl-posterior surstylar lobe. Scale bar: 0.5 mm.</p></caption><graphic xmlns:xlink="http://www.w3.org/1999/xlink" xlink:href="zookeys-1203-001_article-118842__-g010.jpg" position="float" orientation="portrait" xlink:type="simple" id="oo_1057083.jpg"><uri content-type="original_file" xlink:type="simple">https://binary.pensoft.net/fig/1057083</uri></graphic></fig><fig id="F13" position="float" orientation="portrait"><object-id xmlns:xlink="http://www.w3.org/1999/xlink" content-type="doi" xlink:type="simple">10.3897/zookeys.1203.118842.figure13</object-id><object-id xmlns:xlink="http://www.w3.org/1999/xlink" content-type="arpha" xlink:type="simple">A8AB6A7D-7EB2-5B80-BF36-7F2355C69E03</object-id><label>Figure 13.</label><caption><p>Distribution map of <italic><tp:taxon-name><tp:taxon-name-part taxon-name-part-type="genus" reg="Merodon">Merodon</tp:taxon-name-part><tp:taxon-name-part taxon-name-part-type="species" reg="clavipes">clavipes</tp:taxon-name-part></tp:taxon-name></italic>, <italic><tp:taxon-name><tp:taxon-name-part taxon-name-part-type="genus" reg="Merodon">M.</tp:taxon-name-part><tp:taxon-name-part taxon-name-part-type="species" reg="latens">latens</tp:taxon-name-part></tp:taxon-name></italic> sp. nov., <italic><tp:taxon-name><tp:taxon-name-part taxon-name-part-type="genus" reg="Merodon">M.</tp:taxon-name-part><tp:taxon-name-part taxon-name-part-type="species" reg="rufofemoris">rufofemoris</tp:taxon-name-part></tp:taxon-name></italic> sp. nov. and <italic><tp:taxon-name><tp:taxon-name-part taxon-name-part-type="genus" reg="Merodon">M.</tp:taxon-name-part><tp:taxon-name-part taxon-name-part-type="species" reg="vandergooti">vandergooti</tp:taxon-name-part></tp:taxon-name></italic>.</p></caption><graphic xmlns:xlink="http://www.w3.org/1999/xlink" xlink:href="zookeys-1203-001_article-118842__-g013.jpg" position="float" orientation="portrait" xlink:type="simple" id="oo_1057086.jpg"><uri content-type="original_file" xlink:type="simple">https://binary.pensoft.net/fig/1057086</uri></graphic></fig><supplementary-material xmlns:xlink="http://www.w3.org/1999/xlink" id="S2" position="float" orientation="portrait" xlink:type="simple"><object-id content-type="doi" xlink:type="simple">10.3897/zookeys.1203.118842.suppl2</object-id><object-id content-type="arpha" xlink:type="simple">D2B0E43A-A8DB-5374-9066-560042874BAA</object-id><label>Supplementary material 2</label><caption><p>Material listed with occurences</p></caption><statement content-type="dataType"><label>Data type</label><p>xlsx</p></statement><statement content-type="notes"><label>Explanation note</label><p>List of studied specimens, except type material cited in main document.</p></statement><media xlink:href="zookeys-1203-001_article-118842__-s002.xlsx" mimetype="application" mime-subtype="vnd.openxmlformats-officedocument.spreadsheetml.sheet" position="float" orientation="portrait" xlink:type="simple" id="oo_1057115.xlsx"><uri content-type="original_file" xlink:type="simple">https://binary.pensoft.net/file/1057115</uri></media><permissions><license xlink:type="simple"><license-p>This dataset is made available under the Open Database License (http://opendatacommons.org/licenses/odbl/1.0/). The Open Database License (ODbL) is a license agreement intended to allow users to freely share, modify, and use this Dataset while maintaining this same freedom for others, provided that the original source and author(s) are credited.</license-p></license></permissions><attrib specific-use="authors">Ante Vujić, Snežana Radenković, Laura Likov, Nataša Kočiš Tubić, Grigory Popov, Ebrahim Gilasian, Mihajla Djan, Marina Janković Milosavljević, Jelena Ačanski</attrib></supplementary-material></tp:treatment-sec><ref-list><ref id="B25"><mixed-citation xmlns:xlink="http://www.w3.org/1999/xlink" xlink:type="simple"><person-group><name name-style="western"><surname>Hurkmans</surname><given-names>W</given-names></name></person-group> (<year>1993</year>) <article-title>A monograph of <italic><tp:taxon-name><tp:taxon-name-part taxon-name-part-type="genus">Merodon</tp:taxon-name-part></tp:taxon-name></italic> (<tp:taxon-name><tp:taxon-name-part taxon-name-part-type="order">Diptera</tp:taxon-name-part></tp:taxon-name>: <tp:taxon-name><tp:taxon-name-part taxon-name-part-type="family">Syrphidae</tp:taxon-name-part></tp:taxon-name>). Part 1.</article-title><source>Tijdschrift voor Entomologie</source><volume>136</volume>(<issue>2</issue>): <fpage>147</fpage>–<lpage>234</lpage>.</mixed-citation></ref><ref id="B76"><mixed-citation xmlns:xlink="http://www.w3.org/1999/xlink" xlink:type="simple"><person-group><name name-style="western"><surname>Vujić</surname><given-names>A</given-names></name><name name-style="western"><surname>Marcos-García</surname><given-names>MÁ</given-names></name><name name-style="western"><surname>Sarıbıyık</surname><given-names>S</given-names></name><name name-style="western"><surname>Ricarte</surname><given-names>A</given-names></name></person-group> (<year>2011</year>) <article-title>New data on the <italic><tp:taxon-name><tp:taxon-name-part taxon-name-part-type="genus">Merodon</tp:taxon-name-part></tp:taxon-name></italic> Meigen, 1803 fauna (<tp:taxon-name><tp:taxon-name-part taxon-name-part-type="order">Diptera</tp:taxon-name-part></tp:taxon-name>: <tp:taxon-name><tp:taxon-name-part taxon-name-part-type="family">Syrphidae</tp:taxon-name-part></tp:taxon-name>) of Turkey, including description of a new species and changes in the nomenclatural status of several taxa.</article-title><source>Annales de la Société Entomologique de France</source><volume>47</volume>(<issue>1–2</issue>): <fpage>78</fpage>–<lpage>88</lpage>. <ext-link xlink:href="10.1080/00379271.2011.10697699" ext-link-type="doi" xlink:type="simple">https://doi.org/10.1080/00379271.2011.10697699</ext-link></mixed-citation></ref><ref id="B10"><mixed-citation xmlns:xlink="http://www.w3.org/1999/xlink" xlink:type="simple"><person-group><name name-style="western"><surname>Danin</surname><given-names>A</given-names></name></person-group> (<year>1988</year>) <article-title>Flora and vegetation of Israel and adjacent areas.</article-title><source>The zoogeography of Israel</source><volume>30</volume>: <fpage>251</fpage>–<lpage>276</lpage>.</mixed-citation></ref><ref id="B13"><mixed-citation xmlns:xlink="http://www.w3.org/1999/xlink" xlink:type="simple"><person-group><name name-style="western"><surname>Evrendilek</surname><given-names>F</given-names></name><name name-style="western"><surname>Gulbeyaz</surname><given-names>O</given-names></name></person-group> (<year>2008</year>) <article-title>Deriving vegetation dynamics of natural terrestrial ecosystems from MODIS NDVI/EVI data over Turkey.</article-title><source>Sensors</source><volume>8</volume>(<issue>9</issue>): <fpage>5270</fpage>–<lpage>5302</lpage>. <ext-link xlink:href="10.3390/s8095270" ext-link-type="doi" xlink:type="simple">https://doi.org/10.3390/s8095270</ext-link></mixed-citation></ref><ref id="B37"><mixed-citation xmlns:xlink="http://www.w3.org/1999/xlink" xlink:type="simple"><person-group><name name-style="western"><surname>Loew</surname><given-names>H</given-names></name></person-group> (<year>1869</year>) <source>Beshreibung europäischer Dipteren.</source><publisher-name>Systematische Beschreibung der bekannten europäischen zweiflügeligen Insecten</publisher-name>, <publisher-loc>von Johann Wilhelm Meigen. Vol. 1. Halle</publisher-loc>, <size units="page">310 pp</size>.</mixed-citation></ref><ref id="B46"><mixed-citation xmlns:xlink="http://www.w3.org/1999/xlink" xlink:type="simple"><person-group><name name-style="western"><surname>Paramonov</surname><given-names>SJ</given-names></name></person-group> (<year>1926b</year>) <article-title>Zur Kenntnis der Gattung <italic><tp:taxon-name><tp:taxon-name-part taxon-name-part-type="genus">Merodon</tp:taxon-name-part></tp:taxon-name></italic>.</article-title><source>Encyclopédie Entomologique <tp:taxon-name><tp:taxon-name-part taxon-name-part-type="order">Diptera</tp:taxon-name-part></tp:taxon-name> (B II)</source><volume>2</volume>(<issue>3</issue>): <fpage>143</fpage>–<lpage>160</lpage>. [was dated 1925]</mixed-citation></ref><ref id="B47"><mixed-citation xmlns:xlink="http://www.w3.org/1999/xlink" xlink:type="simple"><person-group><name name-style="western"><surname>Paramonov</surname><given-names>SJ</given-names></name></person-group> (<year>1927</year>) <article-title>Fragmente zur Kenntnis der Dipteren-fauna Armeniens. Societas entomologica.</article-title><source>Internationale entomologische Fachzeitschrift</source><volume>42</volume>(<issue>4</issue>): <fpage>15</fpage>–<lpage>16</lpage>.</mixed-citation></ref><ref id="B34"><mixed-citation xmlns:xlink="http://www.w3.org/1999/xlink" xlink:type="simple"><person-group><name name-style="western"><surname>Liepa</surname><given-names>ZR</given-names></name></person-group> (<year>1969</year>) <article-title>Lists of the scientific works and described species of the late Dr. S. J. Paramonov, with locations of types. Journal of the Entomological Society of Australia N.S.W.</article-title><volume>5</volume>: <fpage>3</fpage>–<lpage>22</lpage>.</mixed-citation></ref><ref id="B49"><mixed-citation xmlns:xlink="http://www.w3.org/1999/xlink" xlink:type="simple"><person-group><name name-style="western"><surname>Popov</surname><given-names>GV</given-names></name></person-group> (<year>2011</year>) The type specimens of <tp:taxon-name><tp:taxon-name-part taxon-name-part-type="family">Syrphidae</tp:taxon-name-part></tp:taxon-name> in Ukraine. Sixth International Symposium on the <tp:taxon-name><tp:taxon-name-part taxon-name-part-type="family">Syrphidae</tp:taxon-name-part></tp:taxon-name>, 5–7<sup>th</sup> August 2011, the Hunterian (Zoology Museum), University of Glasgow. The book of abstracts, Glasgow, 28–29.</mixed-citation></ref><ref id="B36"><mixed-citation xmlns:xlink="http://www.w3.org/1999/xlink" xlink:type="simple"><person-group><name name-style="western"><surname>Lingafelter</surname><given-names>SW</given-names></name><name name-style="western"><surname>Nearns</surname><given-names>EH</given-names></name></person-group> (<year>2013</year>) <article-title>Elucidating Article 45.6 of the International Code of Zoological Nomenclature: A dichotomous key for the determination of subspecific or infrasubspecific rank.</article-title><source>Zootaxa</source><volume>3709</volume>(<issue>6</issue>): <fpage>597</fpage>–<lpage>600</lpage>. <ext-link xlink:href="10.11646/zootaxa.3709.6.9" ext-link-type="doi" xlink:type="simple">https://doi.org/10.11646/zootaxa.3709.6.9</ext-link></mixed-citation></ref><ref id="B68"><mixed-citation xmlns:xlink="http://www.w3.org/1999/xlink" xlink:type="simple"><person-group><name name-style="western"><surname>Speight</surname><given-names>MCD</given-names></name></person-group> (<year>2020</year>) <source>Species accounts of European <tp:taxon-name><tp:taxon-name-part taxon-name-part-type="family">Syrphidae</tp:taxon-name-part></tp:taxon-name>, 2020. Syrph the Net, the database of European <tp:taxon-name><tp:taxon-name-part taxon-name-part-type="family">Syrphidae</tp:taxon-name-part></tp:taxon-name> (<tp:taxon-name><tp:taxon-name-part taxon-name-part-type="order">Diptera</tp:taxon-name-part></tp:taxon-name>).</source><publisher-name>Syrph the Net publications</publisher-name>, <publisher-loc>Dublin</publisher-loc>, <size units="page">314 pp</size>.</mixed-citation></ref><ref id="B26"><mixed-citation xmlns:xlink="http://www.w3.org/1999/xlink" xlink:type="simple"><person-group><name name-style="western"><surname>Hurkmans</surname><given-names>W</given-names></name><name name-style="western"><surname>Hayat</surname><given-names>R</given-names></name></person-group> (<year>1997</year>) <article-title>Ethology and ecology of <italic><tp:taxon-name><tp:taxon-name-part taxon-name-part-type="genus">Merodon</tp:taxon-name-part></tp:taxon-name></italic> (<tp:taxon-name><tp:taxon-name-part taxon-name-part-type="order">Diptera</tp:taxon-name-part></tp:taxon-name>, <tp:taxon-name><tp:taxon-name-part taxon-name-part-type="family">Syrphidae</tp:taxon-name-part></tp:taxon-name>) in Turkey II: Descriptions of new species and notes on other syrphid flies.</article-title><source>Dipterists Digest</source><volume>3</volume>: <fpage>62</fpage>–<lpage>79</lpage>.</mixed-citation></ref><ref id="B56"><mixed-citation xmlns:xlink="http://www.w3.org/1999/xlink" xlink:type="simple"><person-group><name name-style="western"><surname>Reemer</surname><given-names>M</given-names></name><name name-style="western"><surname>Smit</surname><given-names>JT</given-names></name></person-group> (<year>2007</year>) <article-title>Some hoverfly records from Turkey (<tp:taxon-name><tp:taxon-name-part taxon-name-part-type="order">Diptera</tp:taxon-name-part></tp:taxon-name>, <tp:taxon-name><tp:taxon-name-part taxon-name-part-type="family">Syrphidae</tp:taxon-name-part></tp:taxon-name>).</article-title><source>Volucella</source><volume>8</volume>: <fpage>135</fpage>–<lpage>146</lpage>.</mixed-citation></ref><ref id="B93"><mixed-citation xmlns:xlink="http://www.w3.org/1999/xlink" xlink:type="simple"><person-group><name name-style="western"><surname>Zimina</surname><given-names>LV</given-names></name></person-group> (<year>1960</year>) <article-title>On the hoverfly (<tp:taxon-name><tp:taxon-name-part taxon-name-part-type="order">Diptera</tp:taxon-name-part></tp:taxon-name>, <tp:taxon-name><tp:taxon-name-part taxon-name-part-type="family">Syrphidae</tp:taxon-name-part></tp:taxon-name>) fauna of the Transcaucasia.</article-title><source>Entomological Review</source><volume>39</volume>(<issue>3</issue>): <fpage>662</fpage>–<lpage>665</lpage>. [In Russian]</mixed-citation></ref></ref-list></tp:taxon-treatment>
