# Supplementary material for: ﻿Revisions of the clavipes and pruni species groups of the genus Merodon Meigen, 1803 (Diptera, Syrphidae)
Source: Zookeys. 2024 May 28;1203:1–69. doi: 10.3897/zookeys.1203.118842 (PMC11150873; doi:10.3897/zookeys.1203.118842)
Supplement: XML Treatment for Merodon aequalis [file zookeys.1203.118842-treatment7.xml]

<!DOCTYPE tp:taxon-treatment
  PUBLIC "-//TaxonX//DTD Taxonomic Treatment Publishing DTD v0 20100105//EN" "tax-treatment-NSO.dtd">
<tp:taxon-treatment xmlns:tp="http://www.plazi.org/taxpub"><tp:treatment-meta><kwd-group><label>Taxon classification</label><kwd>
                <named-content content-type="kingdom">Animalia</named-content>
              </kwd><kwd>
                <named-content content-type="order">Diptera</named-content>
              </kwd><kwd>
                <named-content content-type="family">Syrphidae</named-content>
              </kwd></kwd-group><mixed-citation publication-type="journal"><person-group><name><surname>Vujić</surname><given-names>Ante</given-names></name><name><surname>Radenković</surname><given-names>Snežana</given-names></name><name><surname>Likov</surname><given-names>Laura</given-names></name><name><surname>Tubić</surname><given-names>Nataša Kočiš</given-names></name><name><surname>Popov</surname><given-names>Grigory</given-names></name><name><surname>Gilasian</surname><given-names>Ebrahim</given-names></name><name><surname>Djan</surname><given-names>Mihajla</given-names></name><name><surname>Milosavljević</surname><given-names>Marina Janković</given-names></name><name><surname>Ačanski</surname><given-names>Jelena</given-names></name></person-group><article-title>﻿Revisions of the <italic><tp:taxon-name><tp:taxon-name-part taxon-name-part-type="genus" reg="Merodon"/><tp:taxon-name-part taxon-name-part-type="species" reg="clavipes">clavipes</tp:taxon-name-part></tp:taxon-name></italic> and <italic><tp:taxon-name><tp:taxon-name-part taxon-name-part-type="genus" reg="Merodon"/><tp:taxon-name-part taxon-name-part-type="species" reg="pruni">pruni</tp:taxon-name-part></tp:taxon-name></italic> species groups of the genus <italic><tp:taxon-name><tp:taxon-name-part taxon-name-part-type="genus" reg="Merodon">Merodon</tp:taxon-name-part></tp:taxon-name></italic> Meigen, 1803 (<tp:taxon-name><tp:taxon-name-part taxon-name-part-type="order">Diptera</tp:taxon-name-part></tp:taxon-name>, <tp:taxon-name><tp:taxon-name-part taxon-name-part-type="family">Syrphidae</tp:taxon-name-part></tp:taxon-name>)</article-title><source>Zookeys</source><day>28</day><month>05</month><year>2024</year><volume>1203</volume><fpage>1</fpage><lpage>69</lpage><pub-id pub-id-type="doi">10.3897/zookeys.1203.118842</pub-id></mixed-citation></tp:treatment-meta><tp:nomenclature><label>﻿</label><tp:taxon-name>
              <object-id xmlns:xlink="http://www.w3.org/1999/xlink" content-type="arpha" xlink:type="simple">1633D180-05BB-5E44-9967-F9DFBE95BB36</object-id>
              <tp:taxon-name-part taxon-name-part-type="genus" reg="Merodon">Merodon</tp:taxon-name-part>
              <tp:taxon-name-part taxon-name-part-type="species" reg="aequalis">aequalis</tp:taxon-name-part>
              <object-id xmlns:xlink="http://www.w3.org/1999/xlink" content-type="zoobank" xlink:type="simple">https://zoobank.org/204E1669-2E84-4938-A8B4-C30015D9B6BE</object-id>
            </tp:taxon-name><tp:taxon-authority>Vujić, Radenković &amp; Likov</tp:taxon-authority><tp:taxon-status xmlns:xlink="http://www.w3.org/1999/xlink" xlink:type="simple">sp. nov.</tp:taxon-status><xref ref-type="fig" rid="F23">Figs 23</xref><xref ref-type="fig" rid="F24">, 24A, E, F</xref><xref ref-type="fig" rid="F25">, 25A</xref><xref ref-type="fig" rid="F26">, 26A, B</xref><xref ref-type="fig" rid="F28">, 28A</xref><xref ref-type="fig" rid="F30">, 30A</xref><xref ref-type="fig" rid="F31">, 31A</xref><xref ref-type="fig" rid="F32">, 32</xref><xref ref-type="fig" rid="F33">, 33</xref><xref ref-type="fig" rid="F34">, 34</xref></tp:nomenclature><tp:treatment-sec sec-type="type material" id="SECID0E4GBK"><title>Type material examined.</title><p><bold><italic>Holotype</italic>.</bold> State of Palestine • 1 ♂; Wadi Kabala Judean hills; 30 Apr. 1947; in <named-content xmlns:xlink="http://www.w3.org/1999/xlink" content-type="dwc:institutional_code" xlink:title="Tel Aviv University, Tel Aviv, Israel" xlink:href="http://grbio.org/institution/tel-aviv-university" xlink:type="simple">TAU</named-content>. <bold><italic>Paratypes</italic>.</bold> Israel • 1 ♂; Golan, Qunaitra; 19 May 1983; leg. F. Kaplan; in <named-content xmlns:xlink="http://www.w3.org/1999/xlink" content-type="dwc:institutional_code" xlink:title="Naturalis Biodiversity Center, Leiden, the Netherlands" xlink:href="http://grbio.org/institution/national-museum-natural-history-naturalis" xlink:type="simple">RMNH</named-content> • 1 ♂; Golan, 5 km south Qunaitra; 19.v.1983; leg. F. Kaplan; in <named-content xmlns:xlink="http://www.w3.org/1999/xlink" content-type="dwc:institutional_code" xlink:title="Tel Aviv University, Tel Aviv, Israel" xlink:href="http://grbio.org/institution/tel-aviv-university" xlink:type="simple">TAU</named-content> • 1 ♀; Ekron; 28 May 1921; in <named-content xmlns:xlink="http://www.w3.org/1999/xlink" content-type="dwc:institutional_code" xlink:title="Tel Aviv University, Tel Aviv, Israel" xlink:href="http://grbio.org/institution/tel-aviv-university" xlink:type="simple">TAU</named-content> • 1 ♀; Jerusalem; 6 May 1922; leg. P.A. Buxton; in <named-content xmlns:xlink="http://www.w3.org/1999/xlink" content-type="dwc:institutional_code" xlink:title="Naturalis Biodiversity Center, Leiden, the Netherlands" xlink:href="http://grbio.org/institution/national-museum-natural-history-naturalis" xlink:type="simple">RMNH</named-content> • 1 ♂; Mrar; 14 May 1974; leg. M. Kaplan; in <named-content xmlns:xlink="http://www.w3.org/1999/xlink" content-type="dwc:institutional_code" xlink:title="Tel Aviv University, Tel Aviv, Israel" xlink:href="http://grbio.org/institution/tel-aviv-university" xlink:type="simple">TAU</named-content> • 1 ♀; Rehovot; 28 Sep. 1920; in <named-content xmlns:xlink="http://www.w3.org/1999/xlink" content-type="dwc:institutional_code" xlink:title="Naturalis Biodiversity Center, Leiden, the Netherlands" xlink:href="http://grbio.org/institution/national-museum-natural-history-naturalis" xlink:type="simple">RMNH</named-content> • 1 ♀; Rehovot, 28 Apr. 1920; in <named-content xmlns:xlink="http://www.w3.org/1999/xlink" content-type="dwc:institutional_code" xlink:title="Tel Aviv University, Tel Aviv, Israel" xlink:href="http://grbio.org/institution/tel-aviv-university" xlink:type="simple">TAU</named-content> • 1 ♂, 2 ♀♀; in <named-content xmlns:xlink="http://www.w3.org/1999/xlink" content-type="dwc:institutional_code" xlink:title="Tel Aviv University, Tel Aviv, Israel" xlink:href="http://grbio.org/institution/tel-aviv-university" xlink:type="simple">TAU</named-content> • 1 ♂; 9 May 1925; in <named-content xmlns:xlink="http://www.w3.org/1999/xlink" content-type="dwc:institutional_code" xlink:title="Naturalis Biodiversity Center, Leiden, the Netherlands" xlink:href="http://grbio.org/institution/national-museum-natural-history-naturalis" xlink:type="simple">RMNH</named-content>. State of Palestine • 1 ♂; Tikenias; 13 Oct. 1931; leg. U. Suenberg; in <named-content xmlns:xlink="http://www.w3.org/1999/xlink" content-type="dwc:institutional_code" xlink:title="Natural History Museum, London, UK" xlink:href="http://grbio.org/institution/natural-history-museum-london" xlink:type="simple">NHMUK</named-content> • 1 ♂; 8 May; O. Theodor; in <named-content xmlns:xlink="http://www.w3.org/1999/xlink" content-type="dwc:institutional_code" xlink:title="Tel Aviv University, Tel Aviv, Israel" xlink:href="http://grbio.org/institution/tel-aviv-university" xlink:type="simple">TAU</named-content>.</p></tp:treatment-sec><tp:treatment-sec sec-type="diagnosis" id="SECID0EIJBK"><title>Diagnosis.</title><p>Sternum 3 with long, equally distributed pilosity (Fig. <xref ref-type="fig" rid="F30">30A</xref>). In male the metatrochanter has a small calcar, almost absent (Fig. <xref ref-type="fig" rid="F25">25A</xref>); metafemur broad, ~ 3.5× longer than wide, strongly curved, covered with long and dense pilosity ventrally (Fig. <xref ref-type="fig" rid="F25">25A</xref>); sternum 4 on Fig. <xref ref-type="fig" rid="F28">28A</xref>. Female with rounded metatrochanter (Fig. <xref ref-type="fig" rid="F31">31A</xref>) and shorter but dense pilosity on metafemur ventrally than in male (Fig. <xref ref-type="fig" rid="F31">31A</xref>). Similar to <italic><tp:taxon-name><tp:taxon-name-part taxon-name-part-type="genus" reg="Merodon">Merodon</tp:taxon-name-part><tp:taxon-name-part taxon-name-part-type="species" reg="pallidus">pallidus</tp:taxon-name-part></tp:taxon-name></italic> stat. rev. from which differs by sternum 3 with equally distributed pilosity of the same length (Fig. <xref ref-type="fig" rid="F30">30A</xref>) (in <italic><tp:taxon-name><tp:taxon-name-part taxon-name-part-type="genus" reg="Merodon">M.</tp:taxon-name-part><tp:taxon-name-part taxon-name-part-type="species" reg="pallidus">pallidus</tp:taxon-name-part></tp:taxon-name></italic> stat. rev. with a conspicuous area of very long pilosity medially; Fig. <xref ref-type="fig" rid="F30">30D</xref>: marked with arrow), the shape of sternum 4 of male (Fig. <xref ref-type="fig" rid="F28">28A</xref>) (slightly different in <italic><tp:taxon-name><tp:taxon-name-part taxon-name-part-type="genus" reg="Merodon">M.</tp:taxon-name-part><tp:taxon-name-part taxon-name-part-type="species" reg="pallidus">pallidus</tp:taxon-name-part></tp:taxon-name></italic> stat. rev.; Fig. <xref ref-type="fig" rid="F28">28D</xref>), small calcar on metatrochanter in male, almost absent (Fig. <xref ref-type="fig" rid="F25">25A</xref>) (male of <italic><tp:taxon-name><tp:taxon-name-part taxon-name-part-type="genus" reg="Merodon">M.</tp:taxon-name-part><tp:taxon-name-part taxon-name-part-type="species" reg="pallidus">pallidus</tp:taxon-name-part></tp:taxon-name></italic> has a distinct calcar; Fig. <xref ref-type="fig" rid="F25">25D</xref>, while female of <italic><tp:taxon-name><tp:taxon-name-part taxon-name-part-type="genus" reg="Merodon">M.</tp:taxon-name-part><tp:taxon-name-part taxon-name-part-type="species" reg="pallidus">pallidus</tp:taxon-name-part></tp:taxon-name></italic> stat. rev. has the metatrochanter angular; Fig. <xref ref-type="fig" rid="F31">31C</xref>).</p><fig id="F30" position="float" orientation="portrait"><object-id xmlns:xlink="http://www.w3.org/1999/xlink" content-type="doi" xlink:type="simple">10.3897/zookeys.1203.118842.figure30</object-id><object-id xmlns:xlink="http://www.w3.org/1999/xlink" content-type="arpha" xlink:type="simple">A8B699C7-D76D-52E7-A33C-5F57AC41A2D8</object-id><label>Figure 30.</label><caption><p>S3 of male, dorsolateral view <bold>A</bold><italic><tp:taxon-name><tp:taxon-name-part taxon-name-part-type="genus" reg="Merodon">M.</tp:taxon-name-part><tp:taxon-name-part taxon-name-part-type="species" reg="aequalis">aequalis</tp:taxon-name-part></tp:taxon-name></italic> sp. nov. <bold>B</bold><italic><tp:taxon-name><tp:taxon-name-part taxon-name-part-type="genus" reg="Merodon">M.</tp:taxon-name-part><tp:taxon-name-part taxon-name-part-type="species" reg="cupreus">cupreus</tp:taxon-name-part></tp:taxon-name></italic><bold>C</bold><italic><tp:taxon-name><tp:taxon-name-part taxon-name-part-type="genus" reg="Merodon">M.</tp:taxon-name-part><tp:taxon-name-part taxon-name-part-type="species" reg="obscurus">obscurus</tp:taxon-name-part></tp:taxon-name></italic><bold>D</bold><italic><tp:taxon-name><tp:taxon-name-part taxon-name-part-type="genus" reg="Merodon">M.</tp:taxon-name-part><tp:taxon-name-part taxon-name-part-type="species" reg="pallidus">pallidus</tp:taxon-name-part></tp:taxon-name></italic><bold>E</bold><italic><tp:taxon-name><tp:taxon-name-part taxon-name-part-type="genus" reg="Merodon">M.</tp:taxon-name-part><tp:taxon-name-part taxon-name-part-type="species" reg="pruni">pruni</tp:taxon-name-part></tp:taxon-name></italic>. <bold>B, D</bold> area with distinct long pile marked with arrow. Scale bar: 1 mm.</p></caption><graphic xmlns:xlink="http://www.w3.org/1999/xlink" xlink:href="zookeys-1203-001_article-118842__-g030.jpg" position="float" orientation="portrait" xlink:type="simple" id="oo_1057103.jpg"><uri content-type="original_file" xlink:type="simple">https://binary.pensoft.net/fig/1057103</uri></graphic></fig><fig id="F31" position="float" orientation="portrait"><object-id xmlns:xlink="http://www.w3.org/1999/xlink" content-type="doi" xlink:type="simple">10.3897/zookeys.1203.118842.figure31</object-id><object-id xmlns:xlink="http://www.w3.org/1999/xlink" content-type="arpha" xlink:type="simple">FE3F442B-9632-5991-85EB-8D330CB6E4B7</object-id><label>Figure 31.</label><caption><p>Metaleg of female, lateral view <bold>A</bold><italic><tp:taxon-name><tp:taxon-name-part taxon-name-part-type="genus" reg="Merodon">M.</tp:taxon-name-part><tp:taxon-name-part taxon-name-part-type="species" reg="aequalis">aequalis</tp:taxon-name-part></tp:taxon-name></italic> sp. nov. <bold>B</bold><italic><tp:taxon-name><tp:taxon-name-part taxon-name-part-type="genus" reg="Merodon">M.</tp:taxon-name-part><tp:taxon-name-part taxon-name-part-type="species" reg="obscurus">obscurus</tp:taxon-name-part></tp:taxon-name></italic><bold>C</bold><italic><tp:taxon-name><tp:taxon-name-part taxon-name-part-type="genus" reg="Merodon">M.</tp:taxon-name-part><tp:taxon-name-part taxon-name-part-type="species" reg="pallidus">pallidus</tp:taxon-name-part></tp:taxon-name></italic><bold>D</bold><italic><tp:taxon-name><tp:taxon-name-part taxon-name-part-type="genus" reg="Merodon">M.</tp:taxon-name-part><tp:taxon-name-part taxon-name-part-type="species" reg="pruni">pruni</tp:taxon-name-part></tp:taxon-name></italic>. Scale bar: 1 mm.</p></caption><graphic xmlns:xlink="http://www.w3.org/1999/xlink" xlink:href="zookeys-1203-001_article-118842__-g031.jpg" position="float" orientation="portrait" xlink:type="simple" id="oo_1057104.jpg"><uri content-type="original_file" xlink:type="simple">https://binary.pensoft.net/fig/1057104</uri></graphic></fig></tp:treatment-sec><tp:treatment-sec sec-type="description" id="SECID0EKRBK"><title>Description.</title><p>Male. Head (Fig. <xref ref-type="fig" rid="F24">24A, E</xref>). Pedicel and scapus reddish yellow; basoflagellomere from reddish yellow to brown (Fig. <xref ref-type="fig" rid="F24">24A</xref>), short, oval, ~ 1.3× longer than wide, and ~ 2× longer than pedicel, concave dorsally; fossette large, dorsolateral; arista reddish to brown and thickened at basal third; arista ~ 2.5× longer than basoflagellomere; face and frons black, with dense whitish pollinosity; face covered with dense whitish pilosity; pile on frons yellow-whitish; oral margin shiny black, without pollinosity; lunula reddish to brown, bare; eye contiguity ~ 10–12 facets long; vertical triangle isosceles, shiny, black, covered with grey-yellowish pilosity mixed with black pile around equilateral ocellar triangle; occiput with grey-yellow to whitish pile, and grey pollinose; eyes covered with short, whitish grey pile (Fig. <xref ref-type="fig" rid="F24">24E</xref>).</p><p>Thorax (Fig. <xref ref-type="fig" rid="F32">32A</xref>). Scutum and scutellum black with brownish lustre, covered with short, grey-yellow to whitish pile; pilosity between wing basis mostly black, at least around wing basis; lateral sides of scutum, excluding wing basis covered with long, golden to yellowish pile; scutum with two narrow pollinose vittae; posterior margin of scutellum with long yellowish pilosity (Fig. <xref ref-type="fig" rid="F32">32A</xref>); posterodorsal part of anterior anepisternum, posterior anepisternum (except anteroventral angle), anterior anepimeron, dorsomedial anepimeron, and posterodorsal and anteroventral parts of katepisternum with longer, dense whitish to yellow pile; wings mostly covered with microtrichia; wing veins yellowish to light brown; calypteres and halteres whitish yellow; angular calcar on metatrochanter small, almost absent; femora black except yellowish apex; metafemur broad, ~ 3.5× longer than wide, sparsely covered with long ventral pilosity (Fig. <xref ref-type="fig" rid="F25">25A</xref>); tibiae yellow to reddish, except brown medial ring; tarsi yellowish red, in some specimens brown dorsally.</p><fig id="F32" position="float" orientation="portrait"><object-id xmlns:xlink="http://www.w3.org/1999/xlink" content-type="doi" xlink:type="simple">10.3897/zookeys.1203.118842.figure32</object-id><object-id xmlns:xlink="http://www.w3.org/1999/xlink" content-type="arpha" xlink:type="simple">76CD3200-85E1-5212-94C3-3FEE42F2BFE8</object-id><label>Figure 32.</label><caption><p>Thorax of <italic><tp:taxon-name><tp:taxon-name-part taxon-name-part-type="genus" reg="Merodon">M.</tp:taxon-name-part><tp:taxon-name-part taxon-name-part-type="species" reg="aequalis">aequalis</tp:taxon-name-part></tp:taxon-name></italic> sp. nov., dorsal view <bold>A</bold> male <bold>B</bold> female. Scale bar: 1 mm.</p></caption><graphic xmlns:xlink="http://www.w3.org/1999/xlink" xlink:href="zookeys-1203-001_article-118842__-g032.jpg" position="float" orientation="portrait" xlink:type="simple" id="oo_1057105.jpg"><uri content-type="original_file" xlink:type="simple">https://binary.pensoft.net/fig/1057105</uri></graphic></fig><p>Abdomen. Elongated, ~ 1.3× longer than mesonotum; tergum 1 black, terga 2–4 reddish yellow, medially partly brown; terga with a pair of broad, distinct silver-grey pollinose fasciate maculae; pile on terga yellow to whitish, medially short, adpressed, in some specimens black pile present on dark parts of terga 3 and 4 medially (Fig. <xref ref-type="fig" rid="F26">26A</xref>); sterna brown, covered with long, equally distributed whitish pile (Fig. <xref ref-type="fig" rid="F30">30A</xref>); posterior margin of sternum 4 with characteristic posteromedial circular incision (Fig. <xref ref-type="fig" rid="F28">28A</xref>).</p><p>Male genitalia (Fig. <xref ref-type="fig" rid="F33">33</xref>). Anterior surstylar lobe rectangular (Fig. <xref ref-type="fig" rid="F33">33A</xref>: al); posterior surstylar lobe large and broad, ~ 1.5× longer than wide (Fig. <xref ref-type="fig" rid="F33">33A</xref>: pl); cercus rectangular (Fig. <xref ref-type="fig" rid="F33">33A</xref>: c); hypandrium sickle-shaped, without lateral projections; lingula short (Fig. <xref ref-type="fig" rid="F33">33C</xref>: l).</p><fig id="F33" position="float" orientation="portrait"><object-id xmlns:xlink="http://www.w3.org/1999/xlink" content-type="doi" xlink:type="simple">10.3897/zookeys.1203.118842.figure33</object-id><object-id xmlns:xlink="http://www.w3.org/1999/xlink" content-type="arpha" xlink:type="simple">F9D33B33-4490-5852-8EF4-39C32A70069A</object-id><label>Figure 33.</label><caption><p>Male genitalia <italic><tp:taxon-name><tp:taxon-name-part taxon-name-part-type="genus" reg="Merodon">M.</tp:taxon-name-part><tp:taxon-name-part taxon-name-part-type="species" reg="aequalis">aequalis</tp:taxon-name-part></tp:taxon-name></italic> sp. nov. <bold>A, B</bold> epandrium <bold>C</bold> hypandrium. <bold>A, C</bold> lateral view <bold>B</bold> ventral view. Abbreviations: al-anterior surstylar lobe, c-cercus, l-lingula, pl-posterior surstylar lobe. Scale bar: 0.5 mm.</p></caption><graphic xmlns:xlink="http://www.w3.org/1999/xlink" xlink:href="zookeys-1203-001_article-118842__-g033.jpg" position="float" orientation="portrait" xlink:type="simple" id="oo_1057106.jpg"><uri content-type="original_file" xlink:type="simple">https://binary.pensoft.net/fig/1057106</uri></graphic></fig><p>Female. Similar to the male except for normal sexual dimorphism and the following characteristics: frons with broad pollinose vittae along eyes or completely pollinose, and reddish at the level of the ocellar triangle (Fig. <xref ref-type="fig" rid="F24">24F</xref>); scutum with five distinct pollinose vittae (Fig. <xref ref-type="fig" rid="F32">32B</xref>); metatrochanter rounded; pilosity on the ventral surface of metafemur shorter but denser than in male (Fig. <xref ref-type="fig" rid="F31">31A</xref>); tergum 2 all reddish, while terga 3–5 more brownish (Fig. <xref ref-type="fig" rid="F26">26B</xref>).</p></tp:treatment-sec><tp:treatment-sec sec-type="distribution" id="SECID0E3VBK"><title>Distribution and biology.</title><p>The range is restricted to Israel and the State of Palestine (Fig. <xref ref-type="fig" rid="F34">34</xref>). Its preferred environment is Eastern Mediterranean conifer-sclerophyllous-broadleaf forests. The vegetation of this ecoregion includes maquis, coniferous forests of <italic><tp:taxon-name><tp:taxon-name-part taxon-name-part-type="genus" reg="Pinus">Pinus</tp:taxon-name-part><tp:taxon-name-part taxon-name-part-type="species" reg="halepensis">halepensis</tp:taxon-name-part></tp:taxon-name></italic> Mill. and <italic><tp:taxon-name><tp:taxon-name-part taxon-name-part-type="genus" reg="Pinus">P.</tp:taxon-name-part><tp:taxon-name-part taxon-name-part-type="species" reg="brutia">brutia</tp:taxon-name-part></tp:taxon-name></italic> Ten., dry <italic><tp:taxon-name><tp:taxon-name-part taxon-name-part-type="genus" reg="Quercus">Quercus</tp:taxon-name-part></tp:taxon-name></italic> spp. woodlands and steppe formations (<xref ref-type="bibr" rid="B91">WWF 2022</xref>). Flight period: April/October. Developmental stages: not described.</p><fig id="F34" position="float" orientation="portrait"><object-id xmlns:xlink="http://www.w3.org/1999/xlink" content-type="doi" xlink:type="simple">10.3897/zookeys.1203.118842.figure34</object-id><object-id xmlns:xlink="http://www.w3.org/1999/xlink" content-type="arpha" xlink:type="simple">36CB071C-A184-5A40-8E24-AA43957ACA28</object-id><label>Figure 34.</label><caption><p>Distribution map of <italic><tp:taxon-name><tp:taxon-name-part taxon-name-part-type="genus" reg="Merodon">Merodon</tp:taxon-name-part><tp:taxon-name-part taxon-name-part-type="species" reg="aequalis">aequalis</tp:taxon-name-part></tp:taxon-name></italic> sp. nov. and <italic><tp:taxon-name><tp:taxon-name-part taxon-name-part-type="genus" reg="Merodon">M.</tp:taxon-name-part><tp:taxon-name-part taxon-name-part-type="species" reg="cupreus">cupreus</tp:taxon-name-part></tp:taxon-name></italic>.</p></caption><graphic xmlns:xlink="http://www.w3.org/1999/xlink" xlink:href="zookeys-1203-001_article-118842__-g034.jpg" position="float" orientation="portrait" xlink:type="simple" id="oo_1057107.jpg"><uri content-type="original_file" xlink:type="simple">https://binary.pensoft.net/fig/1057107</uri></graphic></fig><fig id="F35" position="float" orientation="portrait"><object-id xmlns:xlink="http://www.w3.org/1999/xlink" content-type="doi" xlink:type="simple">10.3897/zookeys.1203.118842.figure35</object-id><object-id xmlns:xlink="http://www.w3.org/1999/xlink" content-type="arpha" xlink:type="simple">9F9D1F60-889A-59D1-8FED-30C9E3F37D75</object-id><label>Figure 35.</label><caption><p>Male genitalia <italic><tp:taxon-name><tp:taxon-name-part taxon-name-part-type="genus" reg="Merodon">M.</tp:taxon-name-part><tp:taxon-name-part taxon-name-part-type="species" reg="cupreus">cupreus</tp:taxon-name-part></tp:taxon-name></italic><bold>A, B</bold> epandrium <bold>C</bold> hypandrium <bold>A, C</bold> lateral view <bold>B</bold> ventral view. Scale bar: 0.5 mm.</p></caption><graphic xmlns:xlink="http://www.w3.org/1999/xlink" xlink:href="zookeys-1203-001_article-118842__-g035.jpg" position="float" orientation="portrait" xlink:type="simple" id="oo_1057108.jpg"><uri content-type="original_file" xlink:type="simple">https://binary.pensoft.net/fig/1057108</uri></graphic></fig></tp:treatment-sec><tp:treatment-sec sec-type="etymology" id="SECID0EKZBK"><title>Etymology.</title><p>Adjective <italic><tp:taxon-name><tp:taxon-name-part taxon-name-part-type="genus" reg="Merodon"/><tp:taxon-name-part taxon-name-part-type="species" reg="aequalis">aequalis</tp:taxon-name-part></tp:taxon-name></italic> meaning equal, similar, refers to the equally distributed pilosity of the same length on sternum 3 in males opposite to the related species <italic><tp:taxon-name><tp:taxon-name-part taxon-name-part-type="genus" reg="Merodon">Merodon</tp:taxon-name-part><tp:taxon-name-part taxon-name-part-type="species" reg="pallidus">pallidus</tp:taxon-name-part></tp:taxon-name></italic> stat. rev. with a conspicuous area of very long pilosity medially. Species epithet to be treated as an adjective.</p></tp:treatment-sec><tp:treatment-sec><!--Section generated to contain objects referenced in tp:taxon-treatment.--><fig id="F23" position="float" orientation="portrait"><object-id xmlns:xlink="http://www.w3.org/1999/xlink" content-type="doi" xlink:type="simple">10.3897/zookeys.1203.118842.figure23</object-id><object-id xmlns:xlink="http://www.w3.org/1999/xlink" content-type="arpha" xlink:type="simple">7A85305F-12D2-5634-899A-8A993AE0FCA1</object-id><label>Figure 23.</label><caption><p>Body of <italic><tp:taxon-name><tp:taxon-name-part taxon-name-part-type="genus" reg="Merodon">M.</tp:taxon-name-part><tp:taxon-name-part taxon-name-part-type="species" reg="aequalis">aequalis</tp:taxon-name-part></tp:taxon-name></italic> sp. nov. <bold>A, B</bold> male <bold>C–D</bold> female. <bold>A, C</bold> dorsal view <bold>B, D</bold> lateral view. Scale bar: 2 mm.</p></caption><graphic xmlns:xlink="http://www.w3.org/1999/xlink" xlink:href="zookeys-1203-001_article-118842__-g023.jpg" position="float" orientation="portrait" xlink:type="simple" id="oo_1057096.jpg"><uri content-type="original_file" xlink:type="simple">https://binary.pensoft.net/fig/1057096</uri></graphic></fig><fig id="F24" position="float" orientation="portrait"><object-id xmlns:xlink="http://www.w3.org/1999/xlink" content-type="doi" xlink:type="simple">10.3897/zookeys.1203.118842.figure24</object-id><object-id xmlns:xlink="http://www.w3.org/1999/xlink" content-type="arpha" xlink:type="simple">A8690753-E4FC-5846-96C1-C828C101BC1B</object-id><label>Figure 24.</label><caption><p><bold>A–D</bold> basoflagellomera, lateral view <bold>A</bold><italic><tp:taxon-name><tp:taxon-name-part taxon-name-part-type="genus" reg="Merodon">M.</tp:taxon-name-part><tp:taxon-name-part taxon-name-part-type="species" reg="aequalis">aequalis</tp:taxon-name-part></tp:taxon-name></italic> sp. nov. <bold>B</bold><italic><tp:taxon-name><tp:taxon-name-part taxon-name-part-type="genus" reg="Merodon">M.</tp:taxon-name-part><tp:taxon-name-part taxon-name-part-type="species" reg="obscurus">obscurus</tp:taxon-name-part></tp:taxon-name></italic><bold>C</bold><italic><tp:taxon-name><tp:taxon-name-part taxon-name-part-type="genus" reg="Merodon">M.</tp:taxon-name-part><tp:taxon-name-part taxon-name-part-type="species" reg="pallidus">pallidus</tp:taxon-name-part></tp:taxon-name></italic><bold>D</bold><italic><tp:taxon-name><tp:taxon-name-part taxon-name-part-type="genus" reg="Merodon">M.</tp:taxon-name-part><tp:taxon-name-part taxon-name-part-type="species" reg="pruni">pruni</tp:taxon-name-part></tp:taxon-name></italic>. <bold>E, F</bold> head od <italic><tp:taxon-name><tp:taxon-name-part taxon-name-part-type="genus" reg="Merodon">M.</tp:taxon-name-part><tp:taxon-name-part taxon-name-part-type="species" reg="aequalis">aequalis</tp:taxon-name-part></tp:taxon-name></italic> sp. nov., frontal view <bold>A–E</bold> male <bold>F</bold> female. Scale bar: 0.5 mm (<bold>A–D</bold>); 1 mm (<bold>E, F</bold>).</p></caption><graphic xmlns:xlink="http://www.w3.org/1999/xlink" xlink:href="zookeys-1203-001_article-118842__-g024.jpg" position="float" orientation="portrait" xlink:type="simple" id="oo_1057097.jpg"><uri content-type="original_file" xlink:type="simple">https://binary.pensoft.net/fig/1057097</uri></graphic></fig><fig id="F25" position="float" orientation="portrait"><object-id xmlns:xlink="http://www.w3.org/1999/xlink" content-type="doi" xlink:type="simple">10.3897/zookeys.1203.118842.figure25</object-id><object-id xmlns:xlink="http://www.w3.org/1999/xlink" content-type="arpha" xlink:type="simple">C2E8FE83-B2BE-5C60-9A10-C528F2057AE5</object-id><label>Figure 25.</label><caption><p>Metaleg of male, lateral view <bold>A</bold><italic><tp:taxon-name><tp:taxon-name-part taxon-name-part-type="genus" reg="Merodon">M.</tp:taxon-name-part><tp:taxon-name-part taxon-name-part-type="species" reg="aequalis">aequalis</tp:taxon-name-part></tp:taxon-name></italic> sp. nov. <bold>B</bold><italic><tp:taxon-name><tp:taxon-name-part taxon-name-part-type="genus" reg="Merodon">M.</tp:taxon-name-part><tp:taxon-name-part taxon-name-part-type="species" reg="cupreus">cupreus</tp:taxon-name-part></tp:taxon-name></italic><bold>C</bold><italic><tp:taxon-name><tp:taxon-name-part taxon-name-part-type="genus" reg="Merodon">M.</tp:taxon-name-part><tp:taxon-name-part taxon-name-part-type="species" reg="pruni">pruni</tp:taxon-name-part></tp:taxon-name></italic><bold>D</bold><italic><tp:taxon-name><tp:taxon-name-part taxon-name-part-type="genus" reg="Merodon">M.</tp:taxon-name-part><tp:taxon-name-part taxon-name-part-type="species" reg="pallidus">pallidus</tp:taxon-name-part></tp:taxon-name></italic><bold>E</bold><italic><tp:taxon-name><tp:taxon-name-part taxon-name-part-type="genus" reg="Merodon">M.</tp:taxon-name-part><tp:taxon-name-part taxon-name-part-type="species" reg="obscurus">obscurus</tp:taxon-name-part></tp:taxon-name></italic>. Scale bar: 1 mm.</p></caption><graphic xmlns:xlink="http://www.w3.org/1999/xlink" xlink:href="zookeys-1203-001_article-118842__-g025.jpg" position="float" orientation="portrait" xlink:type="simple" id="oo_1057098.jpg"><uri content-type="original_file" xlink:type="simple">https://binary.pensoft.net/fig/1057098</uri></graphic></fig><fig id="F26" position="float" orientation="portrait"><object-id xmlns:xlink="http://www.w3.org/1999/xlink" content-type="doi" xlink:type="simple">10.3897/zookeys.1203.118842.figure26</object-id><object-id xmlns:xlink="http://www.w3.org/1999/xlink" content-type="arpha" xlink:type="simple">8D3BE2B6-B094-5F7F-ABBA-A19465644447</object-id><label>Figure 26.</label><caption><p>Abdomen, dorsal view <bold>A, B</bold><italic><tp:taxon-name><tp:taxon-name-part taxon-name-part-type="genus" reg="Merodon">M.</tp:taxon-name-part><tp:taxon-name-part taxon-name-part-type="species" reg="aequalis">aequalis</tp:taxon-name-part></tp:taxon-name></italic> sp. nov. <bold>C</bold><italic><tp:taxon-name><tp:taxon-name-part taxon-name-part-type="genus" reg="Merodon">M.</tp:taxon-name-part><tp:taxon-name-part taxon-name-part-type="species" reg="cupreus">cupreus</tp:taxon-name-part></tp:taxon-name></italic><bold>D</bold><italic><tp:taxon-name><tp:taxon-name-part taxon-name-part-type="genus" reg="Merodon">M.</tp:taxon-name-part><tp:taxon-name-part taxon-name-part-type="species" reg="pruni">pruni</tp:taxon-name-part></tp:taxon-name></italic><bold>A, C–D</bold> male <bold>B</bold> female. Scale bar: 1 mm.</p></caption><graphic xmlns:xlink="http://www.w3.org/1999/xlink" xlink:href="zookeys-1203-001_article-118842__-g026.jpg" position="float" orientation="portrait" xlink:type="simple" id="oo_1057099.jpg"><uri content-type="original_file" xlink:type="simple">https://binary.pensoft.net/fig/1057099</uri></graphic></fig><fig id="F28" position="float" orientation="portrait"><object-id xmlns:xlink="http://www.w3.org/1999/xlink" content-type="doi" xlink:type="simple">10.3897/zookeys.1203.118842.figure28</object-id><object-id xmlns:xlink="http://www.w3.org/1999/xlink" content-type="arpha" xlink:type="simple">0274433C-50B2-5636-8921-574C67B46FDC</object-id><label>Figure 28.</label><caption><p>S4 of male, dorsal view <bold>A</bold><italic><tp:taxon-name><tp:taxon-name-part taxon-name-part-type="genus" reg="Merodon">M.</tp:taxon-name-part><tp:taxon-name-part taxon-name-part-type="species" reg="aequalis">aequalis</tp:taxon-name-part></tp:taxon-name></italic> sp. nov. <bold>B</bold><italic><tp:taxon-name><tp:taxon-name-part taxon-name-part-type="genus" reg="Merodon">M.</tp:taxon-name-part><tp:taxon-name-part taxon-name-part-type="species" reg="cupreus">cupreus</tp:taxon-name-part></tp:taxon-name></italic><bold>C</bold><italic><tp:taxon-name><tp:taxon-name-part taxon-name-part-type="genus" reg="Merodon">M.</tp:taxon-name-part><tp:taxon-name-part taxon-name-part-type="species" reg="obscurus">obscurus</tp:taxon-name-part></tp:taxon-name></italic><bold>D</bold><italic><tp:taxon-name><tp:taxon-name-part taxon-name-part-type="genus" reg="Merodon">M.</tp:taxon-name-part><tp:taxon-name-part taxon-name-part-type="species" reg="pallidus">pallidus</tp:taxon-name-part></tp:taxon-name></italic><bold>E</bold><italic><tp:taxon-name><tp:taxon-name-part taxon-name-part-type="genus" reg="Merodon">M.</tp:taxon-name-part><tp:taxon-name-part taxon-name-part-type="species" reg="pruni">pruni</tp:taxon-name-part></tp:taxon-name></italic>. Abbreviations: al-anterior surstylar lobe, c-cercus, l-lingula, pl-posterior surstylar lobe. Scale bar: 1 mm.</p></caption><graphic xmlns:xlink="http://www.w3.org/1999/xlink" xlink:href="zookeys-1203-001_article-118842__-g028.jpg" position="float" orientation="portrait" xlink:type="simple" id="oo_1057101.jpg"><uri content-type="original_file" xlink:type="simple">https://binary.pensoft.net/fig/1057101</uri></graphic></fig></tp:treatment-sec><ref-list><ref id="B91"><mixed-citation xmlns:xlink="http://www.w3.org/1999/xlink" xlink:type="simple">WWF (<year>2022</year>) Ecoregions. <ext-link xlink:href="https://www.worldwildlife.org/" ext-link-type="uri" xlink:type="simple">https://www.worldwildlife.org/</ext-link></mixed-citation></ref></ref-list></tp:taxon-treatment>
