# Supplementary material for: ﻿Revisions of the clavipes and pruni species groups of the genus Merodon Meigen, 1803 (Diptera, Syrphidae)
Source: Zookeys. 2024 May 28;1203:1–69. doi: 10.3897/zookeys.1203.118842 (PMC11150873; doi:10.3897/zookeys.1203.118842)
Supplement: XML Treatment for Merodon cupreus [file zookeys.1203.118842-treatment8.xml]

<!DOCTYPE tp:taxon-treatment
  PUBLIC "-//TaxonX//DTD Taxonomic Treatment Publishing DTD v0 20100105//EN" "tax-treatment-NSO.dtd">
<tp:taxon-treatment xmlns:tp="http://www.plazi.org/taxpub"><tp:treatment-meta><kwd-group><label>Taxon classification</label><kwd>
                <named-content content-type="kingdom">Animalia</named-content>
              </kwd><kwd>
                <named-content content-type="order">Diptera</named-content>
              </kwd><kwd>
                <named-content content-type="family">Syrphidae</named-content>
              </kwd></kwd-group><mixed-citation publication-type="journal"><person-group><name><surname>Vujić</surname><given-names>Ante</given-names></name><name><surname>Radenković</surname><given-names>Snežana</given-names></name><name><surname>Likov</surname><given-names>Laura</given-names></name><name><surname>Tubić</surname><given-names>Nataša Kočiš</given-names></name><name><surname>Popov</surname><given-names>Grigory</given-names></name><name><surname>Gilasian</surname><given-names>Ebrahim</given-names></name><name><surname>Djan</surname><given-names>Mihajla</given-names></name><name><surname>Milosavljević</surname><given-names>Marina Janković</given-names></name><name><surname>Ačanski</surname><given-names>Jelena</given-names></name></person-group><article-title>﻿Revisions of the <italic><tp:taxon-name><tp:taxon-name-part taxon-name-part-type="genus" reg="Merodon"/><tp:taxon-name-part taxon-name-part-type="species" reg="clavipes">clavipes</tp:taxon-name-part></tp:taxon-name></italic> and <italic><tp:taxon-name><tp:taxon-name-part taxon-name-part-type="genus" reg="Merodon"/><tp:taxon-name-part taxon-name-part-type="species" reg="pruni">pruni</tp:taxon-name-part></tp:taxon-name></italic> species groups of the genus <italic><tp:taxon-name><tp:taxon-name-part taxon-name-part-type="genus" reg="Merodon">Merodon</tp:taxon-name-part></tp:taxon-name></italic> Meigen, 1803 (<tp:taxon-name><tp:taxon-name-part taxon-name-part-type="order">Diptera</tp:taxon-name-part></tp:taxon-name>, <tp:taxon-name><tp:taxon-name-part taxon-name-part-type="family">Syrphidae</tp:taxon-name-part></tp:taxon-name>)</article-title><source>Zookeys</source><day>28</day><month>05</month><year>2024</year><volume>1203</volume><fpage>1</fpage><lpage>69</lpage><pub-id pub-id-type="doi">10.3897/zookeys.1203.118842</pub-id></mixed-citation></tp:treatment-meta><tp:nomenclature><label>﻿</label><tp:taxon-name>
              <object-id xmlns:xlink="http://www.w3.org/1999/xlink" content-type="arpha" xlink:type="simple">EA5FF18B-8936-52B8-8AC7-B7928DE3CFBE</object-id>
              <tp:taxon-name-part taxon-name-part-type="genus" reg="Merodon">Merodon</tp:taxon-name-part>
              <tp:taxon-name-part taxon-name-part-type="species" reg="cupreus">cupreus</tp:taxon-name-part>
            </tp:taxon-name><tp:taxon-authority>Hurkmans, 1993</tp:taxon-authority><tp:nomenclature-citation-list><tp:nomenclature-citation><tp:taxon-name>
                  <tp:taxon-name-part taxon-name-part-type="genus" reg="Merodon">Merodon</tp:taxon-name-part>
                  <tp:taxon-name-part taxon-name-part-type="species" reg="cupreus">cupreus</tp:taxon-name-part>
                </tp:taxon-name><comment>Hurkmans, 1993: 179.</comment></tp:nomenclature-citation></tp:nomenclature-citation-list></tp:nomenclature><tp:treatment-sec sec-type="type locality" id="SECID0EW2BK"><title>Type locality.</title><p>Turkey, “Kars”. Original description was based on a male holotype and a high number of male and female paratypes (all in <named-content xmlns:xlink="http://www.w3.org/1999/xlink" content-type="dwc:institutional_code" xlink:title="Naturalis Biodiversity Center, Leiden, the Netherlands" xlink:href="http://grbio.org/institution/national-museum-natural-history-naturalis" xlink:type="simple">RMNH</named-content>) (<xref ref-type="bibr" rid="B25">Hurkmans 1993</xref>: 179). Holotype (designated by Hurkmans): male, Turkey, Kars (<named-content xmlns:xlink="http://www.w3.org/1999/xlink" content-type="dwc:institutional_code" xlink:title="Naturalis Biodiversity Center, Leiden, the Netherlands" xlink:href="http://grbio.org/institution/national-museum-natural-history-naturalis" xlink:type="simple">RMNH</named-content>), [specimen dry pinned]. Original labels: [Turkey, Kars, Handere 2100–2200 m, 20 km W of Saricamiş, 1.viii.1983, leg. J. A. W. Lucas], [Holotype of <italic><tp:taxon-name><tp:taxon-name-part taxon-name-part-type="genus" reg="Merodon">Merodon</tp:taxon-name-part><tp:taxon-name-part taxon-name-part-type="species" reg="cupreus">cupreus</tp:taxon-name-part></tp:taxon-name></italic> Hurkmans] (examined).</p></tp:treatment-sec><tp:treatment-sec sec-type="diagnosis" id="SECID0EV3BK"><title>Diagnosis.</title><p>Bumble bee mimic species (similar to species from <italic><tp:taxon-name><tp:taxon-name-part taxon-name-part-type="genus" reg="Merodon"/><tp:taxon-name-part taxon-name-part-type="species" reg="clavipes">clavipes</tp:taxon-name-part></tp:taxon-name></italic> species group) with pile on scutum longer than basoflagellomere (shorter in other species of the <italic><tp:taxon-name><tp:taxon-name-part taxon-name-part-type="genus" reg="Merodon"/><tp:taxon-name-part taxon-name-part-type="species" reg="pruni">pruni</tp:taxon-name-part></tp:taxon-name></italic> species group); mesonotum with whitish pile except for broad black-pilose fascia between wing bases (Fig. <xref ref-type="fig" rid="F27">27B</xref>); tergum 2 black (mostly reddish yellow in other species of the <italic><tp:taxon-name><tp:taxon-name-part taxon-name-part-type="genus" reg="Merodon"/><tp:taxon-name-part taxon-name-part-type="species" reg="pruni">pruni</tp:taxon-name-part></tp:taxon-name></italic> group); tergum 2 with whitish to yellow pile, and terga 3 and 4 covered with yellow to reddish pilosity (Fig. <xref ref-type="fig" rid="F26">26C</xref>); legs black; calcar on metatrochanter distinct; metafemur curved and covered with long, dense pilosity (Fig. <xref ref-type="fig" rid="F25">25B</xref>); sternum 3 medially with distinct pilosity (Fig. <xref ref-type="fig" rid="F30">30B</xref>: marked with arrow); sternum 4 in Fig. <xref ref-type="fig" rid="F28">28B</xref>. Male genitalia in Fig. <xref ref-type="fig" rid="F35">35</xref>. Similar to <italic><tp:taxon-name><tp:taxon-name-part taxon-name-part-type="genus" reg="Merodon">Merodon</tp:taxon-name-part><tp:taxon-name-part taxon-name-part-type="species" reg="clavipes">clavipes</tp:taxon-name-part></tp:taxon-name></italic> and <italic><tp:taxon-name><tp:taxon-name-part taxon-name-part-type="genus" reg="Merodon">M.</tp:taxon-name-part><tp:taxon-name-part taxon-name-part-type="species" reg="quadrinotatus">quadrinotatus</tp:taxon-name-part></tp:taxon-name></italic> from which it clearly differs by its short basoflagellomere, which is as long as broad (as on Fig. <xref ref-type="fig" rid="F24">24A</xref>) (basoflagellomere &gt; 2× longer than wide in <italic><tp:taxon-name><tp:taxon-name-part taxon-name-part-type="genus" reg="Merodon">M.</tp:taxon-name-part><tp:taxon-name-part taxon-name-part-type="species" reg="clavipes">clavipes</tp:taxon-name-part></tp:taxon-name></italic> (Fig. <xref ref-type="fig" rid="F2">2A</xref>) and <italic><tp:taxon-name><tp:taxon-name-part taxon-name-part-type="genus" reg="Merodon">M.</tp:taxon-name-part><tp:taxon-name-part taxon-name-part-type="species" reg="quadrinotatus">quadrinotatus</tp:taxon-name-part></tp:taxon-name></italic> (Fig. <xref ref-type="fig" rid="F2">2C</xref>)).</p></tp:treatment-sec><tp:treatment-sec sec-type="distribution" id="SECID0EJACK"><title>Distribution and biology.</title><p>The species is solely distributed in Turkey (Fig. <xref ref-type="fig" rid="F34">34</xref>; Suppl. material <xref ref-type="supplementary-material" rid="S2">2</xref>), including the eastern Pontic and Taurus mountains belonging to the Irano-Anatolian hotspot. These chains of high mountains form a natural barrier between the Mediterranean Basin and the dry plateaux of Western Asia. This topographically complex and extensive system of mountains and closed basins includes major parts of central and eastern Turkey. Historically, the mountains have served both as refuge and corridor between the eastern Mediterranean and western Asia, giving rise to multiple patches of local endemism. The principal habitat of the species inside the hotspot is mountainous forest steppe, supporting oak-dominant (<italic><tp:taxon-name><tp:taxon-name-part taxon-name-part-type="genus" reg="Quercus">Quercus</tp:taxon-name-part></tp:taxon-name></italic> spp.) deciduous forests (<xref ref-type="bibr" rid="B6">CEPF 2022</xref>). Flight period: June/August. Developmental stages: not described.</p></tp:treatment-sec><tp:treatment-sec><!--Section generated to contain objects referenced in tp:taxon-treatment.--><fig id="F27" position="float" orientation="portrait"><object-id xmlns:xlink="http://www.w3.org/1999/xlink" content-type="doi" xlink:type="simple">10.3897/zookeys.1203.118842.figure27</object-id><object-id xmlns:xlink="http://www.w3.org/1999/xlink" content-type="arpha" xlink:type="simple">47F7A2F5-4BC7-516B-A018-FAB9CC64BA4F</object-id><label>Figure 27.</label><caption><p>Body of male <bold>A</bold><italic><tp:taxon-name><tp:taxon-name-part taxon-name-part-type="genus" reg="Merodon">M.</tp:taxon-name-part><tp:taxon-name-part taxon-name-part-type="species" reg="pallidus">pallidus</tp:taxon-name-part></tp:taxon-name></italic><bold>B</bold><italic><tp:taxon-name><tp:taxon-name-part taxon-name-part-type="genus" reg="Merodon">M.</tp:taxon-name-part><tp:taxon-name-part taxon-name-part-type="species" reg="cupreus">cupreus</tp:taxon-name-part></tp:taxon-name></italic><bold>C–D</bold><italic><tp:taxon-name><tp:taxon-name-part taxon-name-part-type="genus" reg="Merodon">M.</tp:taxon-name-part><tp:taxon-name-part taxon-name-part-type="species" reg="obscurus">obscurus</tp:taxon-name-part></tp:taxon-name></italic><bold>E, F</bold><italic><tp:taxon-name><tp:taxon-name-part taxon-name-part-type="genus" reg="Merodon">M.</tp:taxon-name-part><tp:taxon-name-part taxon-name-part-type="species" reg="pruni">pruni</tp:taxon-name-part></tp:taxon-name></italic><bold>A, C, E</bold> dorsal view <bold>B, D, F</bold> lateral view. Scale bar: 3 mm.</p></caption><graphic xmlns:xlink="http://www.w3.org/1999/xlink" xlink:href="zookeys-1203-001_article-118842__-g027.jpg" position="float" orientation="portrait" xlink:type="simple" id="oo_1057100.jpg"><uri content-type="original_file" xlink:type="simple">https://binary.pensoft.net/fig/1057100</uri></graphic></fig><fig id="F26" position="float" orientation="portrait"><object-id xmlns:xlink="http://www.w3.org/1999/xlink" content-type="doi" xlink:type="simple">10.3897/zookeys.1203.118842.figure26</object-id><object-id xmlns:xlink="http://www.w3.org/1999/xlink" content-type="arpha" xlink:type="simple">8D3BE2B6-B094-5F7F-ABBA-A19465644447</object-id><label>Figure 26.</label><caption><p>Abdomen, dorsal view <bold>A, B</bold><italic><tp:taxon-name><tp:taxon-name-part taxon-name-part-type="genus" reg="Merodon">M.</tp:taxon-name-part><tp:taxon-name-part taxon-name-part-type="species" reg="aequalis">aequalis</tp:taxon-name-part></tp:taxon-name></italic> sp. nov. <bold>C</bold><italic><tp:taxon-name><tp:taxon-name-part taxon-name-part-type="genus" reg="Merodon">M.</tp:taxon-name-part><tp:taxon-name-part taxon-name-part-type="species" reg="cupreus">cupreus</tp:taxon-name-part></tp:taxon-name></italic><bold>D</bold><italic><tp:taxon-name><tp:taxon-name-part taxon-name-part-type="genus" reg="Merodon">M.</tp:taxon-name-part><tp:taxon-name-part taxon-name-part-type="species" reg="pruni">pruni</tp:taxon-name-part></tp:taxon-name></italic><bold>A, C–D</bold> male <bold>B</bold> female. Scale bar: 1 mm.</p></caption><graphic xmlns:xlink="http://www.w3.org/1999/xlink" xlink:href="zookeys-1203-001_article-118842__-g026.jpg" position="float" orientation="portrait" xlink:type="simple" id="oo_1057099.jpg"><uri content-type="original_file" xlink:type="simple">https://binary.pensoft.net/fig/1057099</uri></graphic></fig><fig id="F25" position="float" orientation="portrait"><object-id xmlns:xlink="http://www.w3.org/1999/xlink" content-type="doi" xlink:type="simple">10.3897/zookeys.1203.118842.figure25</object-id><object-id xmlns:xlink="http://www.w3.org/1999/xlink" content-type="arpha" xlink:type="simple">C2E8FE83-B2BE-5C60-9A10-C528F2057AE5</object-id><label>Figure 25.</label><caption><p>Metaleg of male, lateral view <bold>A</bold><italic><tp:taxon-name><tp:taxon-name-part taxon-name-part-type="genus" reg="Merodon">M.</tp:taxon-name-part><tp:taxon-name-part taxon-name-part-type="species" reg="aequalis">aequalis</tp:taxon-name-part></tp:taxon-name></italic> sp. nov. <bold>B</bold><italic><tp:taxon-name><tp:taxon-name-part taxon-name-part-type="genus" reg="Merodon">M.</tp:taxon-name-part><tp:taxon-name-part taxon-name-part-type="species" reg="cupreus">cupreus</tp:taxon-name-part></tp:taxon-name></italic><bold>C</bold><italic><tp:taxon-name><tp:taxon-name-part taxon-name-part-type="genus" reg="Merodon">M.</tp:taxon-name-part><tp:taxon-name-part taxon-name-part-type="species" reg="pruni">pruni</tp:taxon-name-part></tp:taxon-name></italic><bold>D</bold><italic><tp:taxon-name><tp:taxon-name-part taxon-name-part-type="genus" reg="Merodon">M.</tp:taxon-name-part><tp:taxon-name-part taxon-name-part-type="species" reg="pallidus">pallidus</tp:taxon-name-part></tp:taxon-name></italic><bold>E</bold><italic><tp:taxon-name><tp:taxon-name-part taxon-name-part-type="genus" reg="Merodon">M.</tp:taxon-name-part><tp:taxon-name-part taxon-name-part-type="species" reg="obscurus">obscurus</tp:taxon-name-part></tp:taxon-name></italic>. Scale bar: 1 mm.</p></caption><graphic xmlns:xlink="http://www.w3.org/1999/xlink" xlink:href="zookeys-1203-001_article-118842__-g025.jpg" position="float" orientation="portrait" xlink:type="simple" id="oo_1057098.jpg"><uri content-type="original_file" xlink:type="simple">https://binary.pensoft.net/fig/1057098</uri></graphic></fig><fig id="F30" position="float" orientation="portrait"><object-id xmlns:xlink="http://www.w3.org/1999/xlink" content-type="doi" xlink:type="simple">10.3897/zookeys.1203.118842.figure30</object-id><object-id xmlns:xlink="http://www.w3.org/1999/xlink" content-type="arpha" xlink:type="simple">A8B699C7-D76D-52E7-A33C-5F57AC41A2D8</object-id><label>Figure 30.</label><caption><p>S3 of male, dorsolateral view <bold>A</bold><italic><tp:taxon-name><tp:taxon-name-part taxon-name-part-type="genus" reg="Merodon">M.</tp:taxon-name-part><tp:taxon-name-part taxon-name-part-type="species" reg="aequalis">aequalis</tp:taxon-name-part></tp:taxon-name></italic> sp. nov. <bold>B</bold><italic><tp:taxon-name><tp:taxon-name-part taxon-name-part-type="genus" reg="Merodon">M.</tp:taxon-name-part><tp:taxon-name-part taxon-name-part-type="species" reg="cupreus">cupreus</tp:taxon-name-part></tp:taxon-name></italic><bold>C</bold><italic><tp:taxon-name><tp:taxon-name-part taxon-name-part-type="genus" reg="Merodon">M.</tp:taxon-name-part><tp:taxon-name-part taxon-name-part-type="species" reg="obscurus">obscurus</tp:taxon-name-part></tp:taxon-name></italic><bold>D</bold><italic><tp:taxon-name><tp:taxon-name-part taxon-name-part-type="genus" reg="Merodon">M.</tp:taxon-name-part><tp:taxon-name-part taxon-name-part-type="species" reg="pallidus">pallidus</tp:taxon-name-part></tp:taxon-name></italic><bold>E</bold><italic><tp:taxon-name><tp:taxon-name-part taxon-name-part-type="genus" reg="Merodon">M.</tp:taxon-name-part><tp:taxon-name-part taxon-name-part-type="species" reg="pruni">pruni</tp:taxon-name-part></tp:taxon-name></italic>. <bold>B, D</bold> area with distinct long pile marked with arrow. Scale bar: 1 mm.</p></caption><graphic xmlns:xlink="http://www.w3.org/1999/xlink" xlink:href="zookeys-1203-001_article-118842__-g030.jpg" position="float" orientation="portrait" xlink:type="simple" id="oo_1057103.jpg"><uri content-type="original_file" xlink:type="simple">https://binary.pensoft.net/fig/1057103</uri></graphic></fig><fig id="F28" position="float" orientation="portrait"><object-id xmlns:xlink="http://www.w3.org/1999/xlink" content-type="doi" xlink:type="simple">10.3897/zookeys.1203.118842.figure28</object-id><object-id xmlns:xlink="http://www.w3.org/1999/xlink" content-type="arpha" xlink:type="simple">0274433C-50B2-5636-8921-574C67B46FDC</object-id><label>Figure 28.</label><caption><p>S4 of male, dorsal view <bold>A</bold><italic><tp:taxon-name><tp:taxon-name-part taxon-name-part-type="genus" reg="Merodon">M.</tp:taxon-name-part><tp:taxon-name-part taxon-name-part-type="species" reg="aequalis">aequalis</tp:taxon-name-part></tp:taxon-name></italic> sp. nov. <bold>B</bold><italic><tp:taxon-name><tp:taxon-name-part taxon-name-part-type="genus" reg="Merodon">M.</tp:taxon-name-part><tp:taxon-name-part taxon-name-part-type="species" reg="cupreus">cupreus</tp:taxon-name-part></tp:taxon-name></italic><bold>C</bold><italic><tp:taxon-name><tp:taxon-name-part taxon-name-part-type="genus" reg="Merodon">M.</tp:taxon-name-part><tp:taxon-name-part taxon-name-part-type="species" reg="obscurus">obscurus</tp:taxon-name-part></tp:taxon-name></italic><bold>D</bold><italic><tp:taxon-name><tp:taxon-name-part taxon-name-part-type="genus" reg="Merodon">M.</tp:taxon-name-part><tp:taxon-name-part taxon-name-part-type="species" reg="pallidus">pallidus</tp:taxon-name-part></tp:taxon-name></italic><bold>E</bold><italic><tp:taxon-name><tp:taxon-name-part taxon-name-part-type="genus" reg="Merodon">M.</tp:taxon-name-part><tp:taxon-name-part taxon-name-part-type="species" reg="pruni">pruni</tp:taxon-name-part></tp:taxon-name></italic>. Abbreviations: al-anterior surstylar lobe, c-cercus, l-lingula, pl-posterior surstylar lobe. Scale bar: 1 mm.</p></caption><graphic xmlns:xlink="http://www.w3.org/1999/xlink" xlink:href="zookeys-1203-001_article-118842__-g028.jpg" position="float" orientation="portrait" xlink:type="simple" id="oo_1057101.jpg"><uri content-type="original_file" xlink:type="simple">https://binary.pensoft.net/fig/1057101</uri></graphic></fig><fig id="F35" position="float" orientation="portrait"><object-id xmlns:xlink="http://www.w3.org/1999/xlink" content-type="doi" xlink:type="simple">10.3897/zookeys.1203.118842.figure35</object-id><object-id xmlns:xlink="http://www.w3.org/1999/xlink" content-type="arpha" xlink:type="simple">9F9D1F60-889A-59D1-8FED-30C9E3F37D75</object-id><label>Figure 35.</label><caption><p>Male genitalia <italic><tp:taxon-name><tp:taxon-name-part taxon-name-part-type="genus" reg="Merodon">M.</tp:taxon-name-part><tp:taxon-name-part taxon-name-part-type="species" reg="cupreus">cupreus</tp:taxon-name-part></tp:taxon-name></italic><bold>A, B</bold> epandrium <bold>C</bold> hypandrium <bold>A, C</bold> lateral view <bold>B</bold> ventral view. Scale bar: 0.5 mm.</p></caption><graphic xmlns:xlink="http://www.w3.org/1999/xlink" xlink:href="zookeys-1203-001_article-118842__-g035.jpg" position="float" orientation="portrait" xlink:type="simple" id="oo_1057108.jpg"><uri content-type="original_file" xlink:type="simple">https://binary.pensoft.net/fig/1057108</uri></graphic></fig><fig id="F24" position="float" orientation="portrait"><object-id xmlns:xlink="http://www.w3.org/1999/xlink" content-type="doi" xlink:type="simple">10.3897/zookeys.1203.118842.figure24</object-id><object-id xmlns:xlink="http://www.w3.org/1999/xlink" content-type="arpha" xlink:type="simple">A8690753-E4FC-5846-96C1-C828C101BC1B</object-id><label>Figure 24.</label><caption><p><bold>A–D</bold> basoflagellomera, lateral view <bold>A</bold><italic><tp:taxon-name><tp:taxon-name-part taxon-name-part-type="genus" reg="Merodon">M.</tp:taxon-name-part><tp:taxon-name-part taxon-name-part-type="species" reg="aequalis">aequalis</tp:taxon-name-part></tp:taxon-name></italic> sp. nov. <bold>B</bold><italic><tp:taxon-name><tp:taxon-name-part taxon-name-part-type="genus" reg="Merodon">M.</tp:taxon-name-part><tp:taxon-name-part taxon-name-part-type="species" reg="obscurus">obscurus</tp:taxon-name-part></tp:taxon-name></italic><bold>C</bold><italic><tp:taxon-name><tp:taxon-name-part taxon-name-part-type="genus" reg="Merodon">M.</tp:taxon-name-part><tp:taxon-name-part taxon-name-part-type="species" reg="pallidus">pallidus</tp:taxon-name-part></tp:taxon-name></italic><bold>D</bold><italic><tp:taxon-name><tp:taxon-name-part taxon-name-part-type="genus" reg="Merodon">M.</tp:taxon-name-part><tp:taxon-name-part taxon-name-part-type="species" reg="pruni">pruni</tp:taxon-name-part></tp:taxon-name></italic>. <bold>E, F</bold> head od <italic><tp:taxon-name><tp:taxon-name-part taxon-name-part-type="genus" reg="Merodon">M.</tp:taxon-name-part><tp:taxon-name-part taxon-name-part-type="species" reg="aequalis">aequalis</tp:taxon-name-part></tp:taxon-name></italic> sp. nov., frontal view <bold>A–E</bold> male <bold>F</bold> female. Scale bar: 0.5 mm (<bold>A–D</bold>); 1 mm (<bold>E, F</bold>).</p></caption><graphic xmlns:xlink="http://www.w3.org/1999/xlink" xlink:href="zookeys-1203-001_article-118842__-g024.jpg" position="float" orientation="portrait" xlink:type="simple" id="oo_1057097.jpg"><uri content-type="original_file" xlink:type="simple">https://binary.pensoft.net/fig/1057097</uri></graphic></fig><fig id="F2" position="float" orientation="portrait"><object-id xmlns:xlink="http://www.w3.org/1999/xlink" content-type="doi" xlink:type="simple">10.3897/zookeys.1203.118842.figure2</object-id><object-id xmlns:xlink="http://www.w3.org/1999/xlink" content-type="arpha" xlink:type="simple">BAA62C69-CCBD-54A6-A356-59E683F98948</object-id><label>Figure 2.</label><caption><p>Basoflagellomere of male, lateral view <bold>A</bold><italic><tp:taxon-name><tp:taxon-name-part taxon-name-part-type="genus" reg="Merodon">M.</tp:taxon-name-part><tp:taxon-name-part taxon-name-part-type="species" reg="clavipes">clavipes</tp:taxon-name-part></tp:taxon-name></italic><bold>B</bold><italic><tp:taxon-name><tp:taxon-name-part taxon-name-part-type="genus" reg="Merodon">M.</tp:taxon-name-part><tp:taxon-name-part taxon-name-part-type="species" reg="latens">latens</tp:taxon-name-part></tp:taxon-name></italic> sp. nov. <bold>C</bold><italic><tp:taxon-name><tp:taxon-name-part taxon-name-part-type="genus" reg="Merodon">M.</tp:taxon-name-part><tp:taxon-name-part taxon-name-part-type="species" reg="quadrinotatus">quadrinotatus</tp:taxon-name-part></tp:taxon-name></italic><bold>D</bold><italic><tp:taxon-name><tp:taxon-name-part taxon-name-part-type="genus" reg="Merodon">M.</tp:taxon-name-part><tp:taxon-name-part taxon-name-part-type="species" reg="rufofemoris">rufofemoris</tp:taxon-name-part></tp:taxon-name></italic> sp. nov. <bold>E</bold><italic><tp:taxon-name><tp:taxon-name-part taxon-name-part-type="genus" reg="Merodon">M.</tp:taxon-name-part><tp:taxon-name-part taxon-name-part-type="species" reg="vandergooti">vandergooti.</tp:taxon-name-part></tp:taxon-name></italic> Scale bar: 0.5 mm.</p></caption><graphic xmlns:xlink="http://www.w3.org/1999/xlink" xlink:href="zookeys-1203-001_article-118842__-g002.jpg" position="float" orientation="portrait" xlink:type="simple" id="oo_1057075.jpg"><uri content-type="original_file" xlink:type="simple">https://binary.pensoft.net/fig/1057075</uri></graphic></fig><fig id="F34" position="float" orientation="portrait"><object-id xmlns:xlink="http://www.w3.org/1999/xlink" content-type="doi" xlink:type="simple">10.3897/zookeys.1203.118842.figure34</object-id><object-id xmlns:xlink="http://www.w3.org/1999/xlink" content-type="arpha" xlink:type="simple">36CB071C-A184-5A40-8E24-AA43957ACA28</object-id><label>Figure 34.</label><caption><p>Distribution map of <italic><tp:taxon-name><tp:taxon-name-part taxon-name-part-type="genus" reg="Merodon">Merodon</tp:taxon-name-part><tp:taxon-name-part taxon-name-part-type="species" reg="aequalis">aequalis</tp:taxon-name-part></tp:taxon-name></italic> sp. nov. and <italic><tp:taxon-name><tp:taxon-name-part taxon-name-part-type="genus" reg="Merodon">M.</tp:taxon-name-part><tp:taxon-name-part taxon-name-part-type="species" reg="cupreus">cupreus</tp:taxon-name-part></tp:taxon-name></italic>.</p></caption><graphic xmlns:xlink="http://www.w3.org/1999/xlink" xlink:href="zookeys-1203-001_article-118842__-g034.jpg" position="float" orientation="portrait" xlink:type="simple" id="oo_1057107.jpg"><uri content-type="original_file" xlink:type="simple">https://binary.pensoft.net/fig/1057107</uri></graphic></fig><supplementary-material xmlns:xlink="http://www.w3.org/1999/xlink" id="S2" position="float" orientation="portrait" xlink:type="simple"><object-id content-type="doi" xlink:type="simple">10.3897/zookeys.1203.118842.suppl2</object-id><object-id content-type="arpha" xlink:type="simple">D2B0E43A-A8DB-5374-9066-560042874BAA</object-id><label>Supplementary material 2</label><caption><p>Material listed with occurences</p></caption><statement content-type="dataType"><label>Data type</label><p>xlsx</p></statement><statement content-type="notes"><label>Explanation note</label><p>List of studied specimens, except type material cited in main document.</p></statement><media xlink:href="zookeys-1203-001_article-118842__-s002.xlsx" mimetype="application" mime-subtype="vnd.openxmlformats-officedocument.spreadsheetml.sheet" position="float" orientation="portrait" xlink:type="simple" id="oo_1057115.xlsx"><uri content-type="original_file" xlink:type="simple">https://binary.pensoft.net/file/1057115</uri></media><permissions><license xlink:type="simple"><license-p>This dataset is made available under the Open Database License (http://opendatacommons.org/licenses/odbl/1.0/). The Open Database License (ODbL) is a license agreement intended to allow users to freely share, modify, and use this Dataset while maintaining this same freedom for others, provided that the original source and author(s) are credited.</license-p></license></permissions><attrib specific-use="authors">Ante Vujić, Snežana Radenković, Laura Likov, Nataša Kočiš Tubić, Grigory Popov, Ebrahim Gilasian, Mihajla Djan, Marina Janković Milosavljević, Jelena Ačanski</attrib></supplementary-material></tp:treatment-sec><ref-list><ref id="B25"><mixed-citation xmlns:xlink="http://www.w3.org/1999/xlink" xlink:type="simple"><person-group><name name-style="western"><surname>Hurkmans</surname><given-names>W</given-names></name></person-group> (<year>1993</year>) <article-title>A monograph of <italic><tp:taxon-name><tp:taxon-name-part taxon-name-part-type="genus">Merodon</tp:taxon-name-part></tp:taxon-name></italic> (<tp:taxon-name><tp:taxon-name-part taxon-name-part-type="order">Diptera</tp:taxon-name-part></tp:taxon-name>: <tp:taxon-name><tp:taxon-name-part taxon-name-part-type="family">Syrphidae</tp:taxon-name-part></tp:taxon-name>). Part 1.</article-title><source>Tijdschrift voor Entomologie</source><volume>136</volume>(<issue>2</issue>): <fpage>147</fpage>–<lpage>234</lpage>.</mixed-citation></ref><ref id="B6"><mixed-citation xmlns:xlink="http://www.w3.org/1999/xlink" xlink:type="simple">CEPF (<year>2022</year>) Irano-Anatolian Hotspot. <ext-link xlink:href="https://www.cepf.net/our-work/biodiversity-hotspots/irano-anatolian" ext-link-type="uri" xlink:type="simple">https://www.cepf.net/our-work/biodiversity-hotspots/irano-anatolian</ext-link></mixed-citation></ref></ref-list></tp:taxon-treatment>
