# Supplementary material for: ﻿Revisions of the clavipes and pruni species groups of the genus Merodon Meigen, 1803 (Diptera, Syrphidae)
Source: Zookeys. 2024 May 28;1203:1–69. doi: 10.3897/zookeys.1203.118842 (PMC11150873; doi:10.3897/zookeys.1203.118842)
Supplement: XML Treatment for Merodon pallidus [file zookeys.1203.118842-treatment10.xml]

<!DOCTYPE tp:taxon-treatment
  PUBLIC "-//TaxonX//DTD Taxonomic Treatment Publishing DTD v0 20100105//EN" "tax-treatment-NSO.dtd">
<tp:taxon-treatment xmlns:tp="http://www.plazi.org/taxpub"><tp:treatment-meta><kwd-group><label>Taxon classification</label><kwd>
                <named-content content-type="kingdom">Animalia</named-content>
              </kwd><kwd>
                <named-content content-type="order">Diptera</named-content>
              </kwd><kwd>
                <named-content content-type="family">Syrphidae</named-content>
              </kwd></kwd-group><mixed-citation publication-type="journal"><person-group><name><surname>Vujić</surname><given-names>Ante</given-names></name><name><surname>Radenković</surname><given-names>Snežana</given-names></name><name><surname>Likov</surname><given-names>Laura</given-names></name><name><surname>Tubić</surname><given-names>Nataša Kočiš</given-names></name><name><surname>Popov</surname><given-names>Grigory</given-names></name><name><surname>Gilasian</surname><given-names>Ebrahim</given-names></name><name><surname>Djan</surname><given-names>Mihajla</given-names></name><name><surname>Milosavljević</surname><given-names>Marina Janković</given-names></name><name><surname>Ačanski</surname><given-names>Jelena</given-names></name></person-group><article-title>﻿Revisions of the <italic><tp:taxon-name><tp:taxon-name-part taxon-name-part-type="genus" reg="Merodon"/><tp:taxon-name-part taxon-name-part-type="species" reg="clavipes">clavipes</tp:taxon-name-part></tp:taxon-name></italic> and <italic><tp:taxon-name><tp:taxon-name-part taxon-name-part-type="genus" reg="Merodon"/><tp:taxon-name-part taxon-name-part-type="species" reg="pruni">pruni</tp:taxon-name-part></tp:taxon-name></italic> species groups of the genus <italic><tp:taxon-name><tp:taxon-name-part taxon-name-part-type="genus" reg="Merodon">Merodon</tp:taxon-name-part></tp:taxon-name></italic> Meigen, 1803 (<tp:taxon-name><tp:taxon-name-part taxon-name-part-type="order">Diptera</tp:taxon-name-part></tp:taxon-name>, <tp:taxon-name><tp:taxon-name-part taxon-name-part-type="family">Syrphidae</tp:taxon-name-part></tp:taxon-name>)</article-title><source>Zookeys</source><day>28</day><month>05</month><year>2024</year><volume>1203</volume><fpage>1</fpage><lpage>69</lpage><pub-id pub-id-type="doi">10.3897/zookeys.1203.118842</pub-id></mixed-citation></tp:treatment-meta><tp:nomenclature><label>﻿</label><tp:taxon-name>
              <object-id xmlns:xlink="http://www.w3.org/1999/xlink" content-type="arpha" xlink:type="simple">E4B2B9DF-9C76-5C3E-94B5-5F60A43D3F0C</object-id>
              <tp:taxon-name-part taxon-name-part-type="genus" reg="Merodon">Merodon</tp:taxon-name-part>
              <tp:taxon-name-part taxon-name-part-type="species" reg="pallidus">pallidus</tp:taxon-name-part>
            </tp:taxon-name><tp:taxon-authority>Macquart, 1842</tp:taxon-authority><tp:taxon-status xmlns:xlink="http://www.w3.org/1999/xlink" xlink:type="simple">stat. rev.</tp:taxon-status><tp:nomenclature-citation-list><tp:nomenclature-citation><tp:taxon-name>
                  <tp:taxon-name-part taxon-name-part-type="genus" reg="Merodon">Merodon</tp:taxon-name-part>
                  <tp:taxon-name-part taxon-name-part-type="species" reg="pallidus">pallidus</tp:taxon-name-part>
                </tp:taxon-name><comment>Macquart, 1842: 70.</comment></tp:nomenclature-citation></tp:nomenclature-citation-list></tp:nomenclature><tp:treatment-sec sec-type="type locality" id="SECID0EXNCK"><title>Type locality.</title><p>Iraq (Baghdad). The original description was based on a single female specimen (holotype identified by Vockeroth in 1969, unpublished). The holotype is located in the Paris Museum (<named-content xmlns:xlink="http://www.w3.org/1999/xlink" content-type="dwc:institutional_code" xlink:title="Musee National d’Histoire Naturelle, Paris, France" xlink:href="http://grbio.org/institution/museum-national-dhistoire-naturelle-2" xlink:type="simple">MNHN</named-content>): female, Iraq, Baghdad, [specimen dry pinned]. Original labels: [No. 1187. / <italic><tp:taxon-name><tp:taxon-name-part taxon-name-part-type="genus" reg="Merodon">Merodon</tp:taxon-name-part></tp:taxon-name></italic> / <italic><tp:taxon-name><tp:taxon-name-part taxon-name-part-type="genus" reg="Merodon"/><tp:taxon-name-part taxon-name-part-type="species" reg="pallidus">pallidus</tp:taxon-name-part></tp:taxon-name></italic>] [label handwritten], [Bagdad] [label handwritten], [HOLOTYPE / Vockeroth ‘69’, ‘<italic><tp:taxon-name><tp:taxon-name-part taxon-name-part-type="genus" reg="Merodon">Merodon</tp:taxon-name-part><tp:taxon-name-part taxon-name-part-type="species" reg="pallidus">pallidus</tp:taxon-name-part></tp:taxon-name></italic> / Macquart 1842 / det. Vujić 2008] [red label] (examined).</p></tp:treatment-sec><tp:treatment-sec sec-type="notes" id="SECID0E5OCK"><title>Notes.</title><p><xref ref-type="bibr" rid="B48">Peck (1988</xref>: 173) and <xref ref-type="bibr" rid="B25">Hurkmans (1993</xref>: 185) cited <italic><tp:taxon-name><tp:taxon-name-part taxon-name-part-type="genus" reg="Merodon">Merodon</tp:taxon-name-part><tp:taxon-name-part taxon-name-part-type="species" reg="pallidus">pallidus</tp:taxon-name-part></tp:taxon-name></italic> as a synonym of <italic><tp:taxon-name><tp:taxon-name-part taxon-name-part-type="genus" reg="Merodon">M.</tp:taxon-name-part><tp:taxon-name-part taxon-name-part-type="species" reg="pruni">pruni</tp:taxon-name-part></tp:taxon-name></italic>. <xref ref-type="bibr" rid="B25">Hurkmans (1993</xref>: 185) designated a “lectotype” of <italic><tp:taxon-name><tp:taxon-name-part taxon-name-part-type="genus" reg="Merodon">M.</tp:taxon-name-part><tp:taxon-name-part taxon-name-part-type="species" reg="pallidus">pallidus</tp:taxon-name-part></tp:taxon-name></italic> based on incorrect interpretation of a male specimen from Baghdad deposited in an unknown collection. <italic><tp:taxon-name><tp:taxon-name-part taxon-name-part-type="genus" reg="Merodon">Merodon</tp:taxon-name-part><tp:taxon-name-part taxon-name-part-type="species" reg="pallidus">pallidus</tp:taxon-name-part></tp:taxon-name></italic> was described based on one female and there are no indications that the specimen mentioned in <xref ref-type="bibr" rid="B25">Hurkmans (1993)</xref> belongs to the type material. A lectotype may be designated from syntypes (ICZN 1999), but Hurkmans “lectotype” was erroneously designated as the type. The identity of the Hurkmans “lectotype” could not be validated because this specimen is not located in any museum. Based on our assessment of morphological data, <italic><tp:taxon-name><tp:taxon-name-part taxon-name-part-type="genus" reg="Merodon">M.</tp:taxon-name-part><tp:taxon-name-part taxon-name-part-type="species" reg="pallidus">pallidus</tp:taxon-name-part></tp:taxon-name></italic> is a valid taxon, which we redefine herein. Based on our analysis of material belonging to distinct individuals collected from Iran, Israel, Pakistan, Palestine and Turkey (10 females, 7 males), the females are conspecific with the holotype of <italic><tp:taxon-name><tp:taxon-name-part taxon-name-part-type="genus" reg="Merodon">M.</tp:taxon-name-part><tp:taxon-name-part taxon-name-part-type="species" reg="pallidus">pallidus</tp:taxon-name-part></tp:taxon-name></italic>, so we re-describe the male herein.</p></tp:treatment-sec><tp:treatment-sec sec-type="diagnosis" id="SECID0EWRCK"><title>Diagnosis.</title><p>Sternum 3 with long and dense pile medially (Fig. <xref ref-type="fig" rid="F30">30D</xref>: marked with arrow). In male the metatrochanter has a less distinct calcar (Fig. <xref ref-type="fig" rid="F25">25D</xref>); metafemur broad (~ 3× longer than wide), strongly curved, covered with long and dense pilosity ventrally (Fig. <xref ref-type="fig" rid="F25">25D</xref>); sternum 4 in Fig. <xref ref-type="fig" rid="F28">28D</xref>. Female with angular metatrochanter and long and sparse pile on metafemur ventrally (Fig. <xref ref-type="fig" rid="F31">31C</xref>). Male genitalia in Fig. <xref ref-type="fig" rid="F38">38</xref>. Similar to <italic><tp:taxon-name><tp:taxon-name-part taxon-name-part-type="genus" reg="Merodon">Merodon</tp:taxon-name-part><tp:taxon-name-part taxon-name-part-type="species" reg="aequalis">aequalis</tp:taxon-name-part></tp:taxon-name></italic> sp. nov. from which differs by sternum 3 with an area of long pilosity medially (Fig. <xref ref-type="fig" rid="F30">30D</xref>: marked with arrow) (in <italic><tp:taxon-name><tp:taxon-name-part taxon-name-part-type="genus" reg="Merodon">M.</tp:taxon-name-part><tp:taxon-name-part taxon-name-part-type="species" reg="aequalis">aequalis</tp:taxon-name-part></tp:taxon-name></italic> sp. nov. sternum 3 has equally distributed pilosity of the same length; Fig. <xref ref-type="fig" rid="F30">30A</xref>); the shape of sternum 4 of male (Fig. <xref ref-type="fig" rid="F28">28D</xref>), which is slightly different in <italic><tp:taxon-name><tp:taxon-name-part taxon-name-part-type="genus" reg="Merodon">M.</tp:taxon-name-part><tp:taxon-name-part taxon-name-part-type="species" reg="aequalis">aequalis</tp:taxon-name-part></tp:taxon-name></italic> sp. nov. (Fig. <xref ref-type="fig" rid="F28">28A</xref>); and a distinct calcar on the metatrochanter of the male (Fig. <xref ref-type="fig" rid="F25">25D</xref>) and female with an angular metatrochanter (Fig. <xref ref-type="fig" rid="F31">31C</xref>) (in <italic><tp:taxon-name><tp:taxon-name-part taxon-name-part-type="genus" reg="Merodon">M.</tp:taxon-name-part><tp:taxon-name-part taxon-name-part-type="species" reg="aequalis">aequalis</tp:taxon-name-part></tp:taxon-name></italic> sp. nov. the calcar is almost absent in both sexes; Figs <xref ref-type="fig" rid="F25">25A</xref>, <xref ref-type="fig" rid="F31">31A</xref>).</p></tp:treatment-sec><tp:treatment-sec sec-type="description" id="SECID0EAVCK"><title>Re-description.</title><p>Male. Head. Pedicel and scapus reddish yellow; basoflagellomere from reddish yellow to brown (Fig. <xref ref-type="fig" rid="F24">24C</xref>), short, oval, ~ 1.3× longer than wide, and ~ 2× longer than pedicel, concave dorsally; fossette large, dorsolateral; arista reddish to brown and thickened at basal third; arista ~ 2.5× longer than basoflagellomere; face and frons black, with dense whitish pollinosity; face covered with dense whitish pilosity; pile on frons yellow-whitish; oral margin shiny black, with sparse pollinosity; lunula reddish to brown, bare; eye contiguity ~ 12 facets long; vertical triangle isosceles, shiny, black, covered with grey-yellowish pilosity; ocellar triangle isosceles; occiput with grey-yellow to whitish pile, and grey pollinose; eyes covered with short, whitish grey pile.</p><p>Thorax. Scutum and scutellum black with brownish lustre, covered with short, greyish white pile; pilosity near wing bases mostly black; lateral sides of scutum covered with long, golden to the greyish white pile; scutum with five distinct pollinose vittae (Fig. <xref ref-type="fig" rid="F27">27A</xref>); posterior margin of scutellum with long pilosity; posterodorsal part of anterior anepisternum, posterior anepisternum (except anteroventral angle), anterior anepimeron, dorsomedial anepimeron, and posterodorsal and anteroventral parts of katepisternum with dense greyish white pile; wings mostly covered with microtrichia; wing veins yellowish to light brown; calypteres and halteres whitish yellow; angular calcar on metatrochanter distinct; femora black except yellowish apex; metafemur broad, ~ 3× longer than wide, covered with long whitish pilosity (Fig. <xref ref-type="fig" rid="F25">25D</xref>); tibiae yellow to reddish, except brown medial ring; tarsi yellowish red, in some specimens brown dorsally.</p><p>Abdomen. Elongated, ~ 1.3× longer than mesonotum; tergum 1 black, terga 2–4 usually reddish yellow, in some specimens medially partly black; terga with a pair of broad, distinct silver-grey pollinose fasciate maculae (Fig. <xref ref-type="fig" rid="F27">27A</xref>); pile on terga whitish, medially short, adpressed; sterna brown, covered with long, whitish pile; sternum 3 with an area of long pilosity medially (Fig. <xref ref-type="fig" rid="F30">30D</xref>: marked with arrow); posterior margin of sternum 4 with characteristic medial circular structure (Fig. <xref ref-type="fig" rid="F28">28D</xref>).</p><p>Male genitalia (Fig. <xref ref-type="fig" rid="F38">38</xref>). Anterior surstylar lobe triangular (Fig. <xref ref-type="fig" rid="F38">38A</xref>: al); posterior surstylar lobe large and broad (~ 2× longer than wide) (Fig. <xref ref-type="fig" rid="F38">38A</xref>: pl); cercus trapezoid (Fig. <xref ref-type="fig" rid="F38">38A</xref>: c); hypandrium sickle-shaped, without lateral projections; lingula long (Fig. <xref ref-type="fig" rid="F38">38C</xref>: l).</p><fig id="F38" position="float" orientation="portrait"><object-id xmlns:xlink="http://www.w3.org/1999/xlink" content-type="doi" xlink:type="simple">10.3897/zookeys.1203.118842.figure38</object-id><object-id xmlns:xlink="http://www.w3.org/1999/xlink" content-type="arpha" xlink:type="simple">E7C91A65-C425-55F8-89CB-614F40559246</object-id><label>Figure 38.</label><caption><p>Male genitalia <italic><tp:taxon-name><tp:taxon-name-part taxon-name-part-type="genus" reg="Merodon">M.</tp:taxon-name-part><tp:taxon-name-part taxon-name-part-type="species" reg="pallidus">pallidus</tp:taxon-name-part></tp:taxon-name></italic><bold>A, B</bold> epandrium <bold>C</bold> hypandrium <bold>A, C</bold> lateral view <bold>B</bold> ventral view. Abbreviations: al-anterior surstylar lobe, c-cercus, l-lingula, pl-posterior surstylar lobe. Scale bar: 0.5 mm.</p></caption><graphic xmlns:xlink="http://www.w3.org/1999/xlink" xlink:href="zookeys-1203-001_article-118842__-g038.jpg" position="float" orientation="portrait" xlink:type="simple" id="oo_1057111.jpg"><uri content-type="original_file" xlink:type="simple">https://binary.pensoft.net/fig/1057111</uri></graphic></fig><p>Female. Similar to the male except for normal sexual dimorphism and the following characteristics: frons covered with whitish pollinosity; scutum between wing bases with more black pilosity; metafemur narrower (~ 3.5× longer than wide), with ventral pilosity shorter than in male (Fig. <xref ref-type="fig" rid="F31">31C</xref>); terga 3 and 4 with short adpressed black pilosity medially on dark parts.</p></tp:treatment-sec><tp:treatment-sec sec-type="distribution" id="SECID0E5XCK"><title>Distribution and biology.</title><p>The species range includes Iran, Israel, Pakistan, the State of Palestine and Turkey (Fig. <xref ref-type="fig" rid="F39">39</xref>; Suppl. material <xref ref-type="supplementary-material" rid="S2">2</xref>). In Iran, it has been recorded within arid and semi-arid forest ecosystems where <italic><tp:taxon-name><tp:taxon-name-part taxon-name-part-type="genus" reg="Quercus">Quercus</tp:taxon-name-part><tp:taxon-name-part taxon-name-part-type="species" reg="brantii">brantii</tp:taxon-name-part></tp:taxon-name></italic> is the dominant vegetation type (<xref ref-type="bibr" rid="B5">Azizi Jalilian et al. 2020</xref>) belonging to the Elburz range forest steppe ecoregion (<xref ref-type="bibr" rid="B44">Olson et al. 2001</xref>). The western part of the range of <italic><tp:taxon-name><tp:taxon-name-part taxon-name-part-type="genus" reg="Merodon">Merodon</tp:taxon-name-part><tp:taxon-name-part taxon-name-part-type="species" reg="pallidus">pallidus</tp:taxon-name-part></tp:taxon-name></italic> (Turkey, State of Palestine and Israel) belongs to the Eastern Mediterranean conifer-sclerophyllous-broadleaf forests ecoregions The vegetation of this ecoregion includes maquis, coniferous forests of <italic><tp:taxon-name><tp:taxon-name-part taxon-name-part-type="genus" reg="Pinus">Pinus</tp:taxon-name-part><tp:taxon-name-part taxon-name-part-type="species" reg="halepensis">halepensis</tp:taxon-name-part></tp:taxon-name></italic> Mill. and <italic><tp:taxon-name><tp:taxon-name-part taxon-name-part-type="genus" reg="Pinus">P.</tp:taxon-name-part><tp:taxon-name-part taxon-name-part-type="species" reg="brutia">brutia</tp:taxon-name-part></tp:taxon-name></italic> Ten., dry <italic><tp:taxon-name><tp:taxon-name-part taxon-name-part-type="genus" reg="Quercus">Quercus</tp:taxon-name-part></tp:taxon-name></italic> spp. woodlands and steppe formations (<xref ref-type="bibr" rid="B91">WWF 2022</xref>). In Pakistan, <italic><tp:taxon-name><tp:taxon-name-part taxon-name-part-type="genus" reg="Merodon">M.</tp:taxon-name-part><tp:taxon-name-part taxon-name-part-type="species" reg="pallidus">pallidus</tp:taxon-name-part></tp:taxon-name></italic> occurs in warm conifer/mixed forests (<xref ref-type="bibr" rid="B66">Siddiqui et al. 1999</xref>). Flight period: April/August. Developmental stages: not described.</p><fig id="F39" position="float" orientation="portrait"><object-id xmlns:xlink="http://www.w3.org/1999/xlink" content-type="doi" xlink:type="simple">10.3897/zookeys.1203.118842.figure39</object-id><object-id xmlns:xlink="http://www.w3.org/1999/xlink" content-type="arpha" xlink:type="simple">0FB9A844-BA92-513B-AA79-9B44138E93BB</object-id><label>Figure 39.</label><caption><p>Distribution map of <italic><tp:taxon-name><tp:taxon-name-part taxon-name-part-type="genus" reg="Merodon">Merodon</tp:taxon-name-part><tp:taxon-name-part taxon-name-part-type="species" reg="pallidus">pallidus</tp:taxon-name-part></tp:taxon-name></italic>.</p></caption><graphic xmlns:xlink="http://www.w3.org/1999/xlink" xlink:href="zookeys-1203-001_article-118842__-g039.jpg" position="float" orientation="portrait" xlink:type="simple" id="oo_1057112.jpg"><uri content-type="original_file" xlink:type="simple">https://binary.pensoft.net/fig/1057112</uri></graphic></fig><p>
              <bold><italic><tp:taxon-name><tp:taxon-name-part taxon-name-part-type="genus" reg="Merodon">Merodon</tp:taxon-name-part><tp:taxon-name-part taxon-name-part-type="species" reg="pruni">pruni</tp:taxon-name-part></tp:taxon-name></italic> (Rossi, 1790)</bold>
            </p><p><italic><tp:taxon-name><tp:taxon-name-part taxon-name-part-type="genus" reg="Syrphus">Syrphus</tp:taxon-name-part><tp:taxon-name-part taxon-name-part-type="species" reg="pruni">pruni</tp:taxon-name-part></tp:taxon-name></italic> Rossi, 1790: 293.</p><p><italic><tp:taxon-name><tp:taxon-name-part taxon-name-part-type="genus" reg="Merodon">Merodon</tp:taxon-name-part><tp:taxon-name-part taxon-name-part-type="species" reg="fulvus">fulvus</tp:taxon-name-part></tp:taxon-name></italic> Macquart, 1834: 514.</p><p><italic><tp:taxon-name><tp:taxon-name-part taxon-name-part-type="genus" reg="Merodon">Merodon</tp:taxon-name-part><tp:taxon-name-part taxon-name-part-type="species" reg="sicanus">sicanus</tp:taxon-name-part></tp:taxon-name></italic> Rondani, 1845: 258, 264.</p><p><italic><tp:taxon-name><tp:taxon-name-part taxon-name-part-type="genus" reg="Merodon">Merodon</tp:taxon-name-part><tp:taxon-name-part taxon-name-part-type="species" reg="fuscinervis">fuscinervis</tp:taxon-name-part></tp:taxon-name></italic> Von Röder, 1887: 73.</p><p>
              <bold><italic><tp:taxon-name><tp:taxon-name-part taxon-name-part-type="genus" reg="Syrphus">Syrphus</tp:taxon-name-part><tp:taxon-name-part taxon-name-part-type="species" reg="pruni">pruni</tp:taxon-name-part></tp:taxon-name></italic> Rossi, 1790: 293</bold>
            </p><p><bold>Type locality.</bold> Italy (Toscana). The original description was based on an unspecified number of syntypes (<xref ref-type="bibr" rid="B62">Rossi 1790</xref>: 293). Type material could not be traced ‘in provinciis Florentina et Pisana’ [Firenze and Pizza, Italy] [not located, not examined]. Based on the description and figure from the original publication (<xref ref-type="bibr" rid="B62">Rossi 1790</xref>), the identity of types is clear and fits the actual concept of species presented in <xref ref-type="bibr" rid="B25">Hurkmans (1993</xref>: 185). This species was cited in recent European publications (e. g. <xref ref-type="bibr" rid="B68">Speight 2020</xref>; <xref ref-type="bibr" rid="B86">Vujić et al. 2021a</xref>).</p><p>
              <bold><italic><tp:taxon-name><tp:taxon-name-part taxon-name-part-type="genus" reg="Merodon">Merodon</tp:taxon-name-part><tp:taxon-name-part taxon-name-part-type="species" reg="fulvus">fulvus</tp:taxon-name-part></tp:taxon-name></italic> Macquart, 1834: 514</bold>
            </p><p><bold>Type locality.</bold> France (“France méridionale”). Synonymy with <italic><tp:taxon-name><tp:taxon-name-part taxon-name-part-type="genus" reg="Merodon">Merodon</tp:taxon-name-part><tp:taxon-name-part taxon-name-part-type="species" reg="pruni">pruni</tp:taxon-name-part></tp:taxon-name></italic> was cited in <xref ref-type="bibr" rid="B64">Sack (1931)</xref>, <xref ref-type="bibr" rid="B48">Peck (1988</xref>: 172) and <xref ref-type="bibr" rid="B25">Hurkmans (1993</xref>: 185). Type material presumably lost.</p><p>
              <bold><italic><tp:taxon-name><tp:taxon-name-part taxon-name-part-type="genus" reg="Merodon">Merodon</tp:taxon-name-part><tp:taxon-name-part taxon-name-part-type="species" reg="sicanus">sicanus</tp:taxon-name-part></tp:taxon-name></italic> Rondani, 1845: 258, 264</bold>
            </p><p><bold>Type locality.</bold> Italy, “Sicilia”. The original description was based on two female syntypes. One syntype was designated as a lectotype by <xref ref-type="bibr" rid="B25">Hurkmans (1993</xref>: 185): Original label [58] [number referring to the description of <italic><tp:taxon-name><tp:taxon-name-part taxon-name-part-type="genus" reg="Merodon">Merodon</tp:taxon-name-part><tp:taxon-name-part taxon-name-part-type="species" reg="sicanus">sicanus</tp:taxon-name-part></tp:taxon-name></italic> in the museum’s catalogue of Rondani collection]. This designation was based on syntype (examined) deposited in the <abbrev xmlns:xlink="http://www.w3.org/1999/xlink" content-type="institution" xlink:title="Museo Zoologico La Specola, Firenze, Italy" id="ABBRID0EMBDK" xlink:type="simple">LSF</abbrev>.</p><p>
              <bold><italic><tp:taxon-name><tp:taxon-name-part taxon-name-part-type="genus" reg="Merodon">Merodon</tp:taxon-name-part><tp:taxon-name-part taxon-name-part-type="species" reg="fuscinervis">fuscinervis</tp:taxon-name-part></tp:taxon-name></italic> Von Röder, 1887: 73</bold>
            </p><p><bold>Type locality.</bold> Greece (“Crete”). Synonymy with <italic><tp:taxon-name><tp:taxon-name-part taxon-name-part-type="genus" reg="Merodon">Merodon</tp:taxon-name-part><tp:taxon-name-part taxon-name-part-type="species" reg="pruni">pruni</tp:taxon-name-part></tp:taxon-name></italic> was cited in <xref ref-type="bibr" rid="B63">Sack (1913)</xref>, <xref ref-type="bibr" rid="B48">Peck (1988)</xref> and <xref ref-type="bibr" rid="B25">Hurkmans (1993)</xref>. Type material presumably lost.</p><p><bold>Diagnosis.</bold> Sternum 3 with more or less equally distributed pilosity (Fig. <xref ref-type="fig" rid="F30">30E</xref>). In male calcar at metatrochanter distinct (Fig. <xref ref-type="fig" rid="F25">25C</xref>); metafemur medium broad (~ 4.5× longer than wide), ventral margin slightly curved, and covered with sparse pilosity ventrally (Fig. <xref ref-type="fig" rid="F25">25C</xref>); sternum 4 in Fig. <xref ref-type="fig" rid="F28">28E</xref>. Female with angular metatrochanter and sparse pile on metafemur ventrally (Fig. <xref ref-type="fig" rid="F31">31D</xref>). Male genitalia in Fig. <xref ref-type="fig" rid="F29">29</xref>. Similar to <italic><tp:taxon-name><tp:taxon-name-part taxon-name-part-type="genus" reg="Merodon">Merodon</tp:taxon-name-part><tp:taxon-name-part taxon-name-part-type="species" reg="obscurus">obscurus</tp:taxon-name-part></tp:taxon-name></italic> stat. rev. from which differs by posterior surstylar lobe tapering to the tip (Fig. <xref ref-type="fig" rid="F29">29A</xref>: pl) (rounded apically in <italic><tp:taxon-name><tp:taxon-name-part taxon-name-part-type="genus" reg="Merodon">M.</tp:taxon-name-part><tp:taxon-name-part taxon-name-part-type="species" reg="obscurus">obscurus</tp:taxon-name-part></tp:taxon-name></italic> stat. rev.; Fig. <xref ref-type="fig" rid="F36">36A</xref>: pl) and its distribution in the Eastern Mediterranean (<italic><tp:taxon-name><tp:taxon-name-part taxon-name-part-type="genus" reg="Merodon">M.</tp:taxon-name-part><tp:taxon-name-part taxon-name-part-type="species" reg="obscurus">obscurus</tp:taxon-name-part></tp:taxon-name></italic> stat. rev. is restricted to North Africa).</p><p><bold>Distribution and biology.</bold> It occurs throughout much of southern Europe (Italy, Croatia, Greece, Cyprus, Romania), eastwards to Ukraine, Turkey, Armenia, Azerbaijan, Iran, Iraq, Israel, State of Palestine, Lebanon, Pakistan, Turkmenistan, and Tajikistan. <xref ref-type="bibr" rid="B25">Hurkmans (1993)</xref> lists North Africa as part of the species range, but those specimens most likely belong to <italic><tp:taxon-name><tp:taxon-name-part taxon-name-part-type="genus" reg="Merodon">Merodon</tp:taxon-name-part><tp:taxon-name-part taxon-name-part-type="species" reg="obscurus">obscurus</tp:taxon-name-part></tp:taxon-name></italic>. <xref ref-type="bibr" rid="B68">Speight (2020)</xref> also mentions Austria and southern France (with the remark that it is most probably extinct), but species presence in those countries could not be confirmed (Fig. <xref ref-type="fig" rid="F37">37</xref>; Suppl. material <xref ref-type="supplementary-material" rid="S2">2</xref>). The preferred environment of species <italic><tp:taxon-name><tp:taxon-name-part taxon-name-part-type="genus" reg="Merodon">M.</tp:taxon-name-part><tp:taxon-name-part taxon-name-part-type="species" reg="pruni">pruni</tp:taxon-name-part></tp:taxon-name></italic> is sparsely-vegetated open ground, dry/semi-arid grassland with scattered tall herbs, open areas in low-altitude <italic><tp:taxon-name><tp:taxon-name-part taxon-name-part-type="genus" reg="Abies">Abies</tp:taxon-name-part><tp:taxon-name-part taxon-name-part-type="species" reg="cephalonica">cephalonica</tp:taxon-name-part></tp:taxon-name></italic> forest on limestone, and <italic><tp:taxon-name><tp:taxon-name-part taxon-name-part-type="genus" reg="Castanea">Castanea</tp:taxon-name-part></tp:taxon-name></italic> forest (<xref ref-type="bibr" rid="B68">Speight 2020</xref>). At the northern edge of its range, i.e., in Ukraine, the species occurs in steppe habitats. <xref ref-type="bibr" rid="B23">Hurkmans (1985)</xref> provides some information on male territorial behaviour; also stating that females fly fast and very close to the ground and are much less noticeable than the males. Both sexes fly silently (<xref ref-type="bibr" rid="B68">Speight 2020</xref>). Flowers visited: <italic><tp:taxon-name><tp:taxon-name-part taxon-name-part-type="genus" reg="Ferula">Ferula</tp:taxon-name-part></tp:taxon-name></italic>, <italic><tp:taxon-name><tp:taxon-name-part taxon-name-part-type="genus" reg="Foeniculum">Foeniculum</tp:taxon-name-part></tp:taxon-name></italic>. Flight period: May/October, with peaks in May and September. Developmental stages: not described (<xref ref-type="bibr" rid="B68">Speight 2020</xref>).</p></tp:treatment-sec><tp:treatment-sec><!--Section generated to contain objects referenced in tp:taxon-treatment.--><fig id="F30" position="float" orientation="portrait"><object-id xmlns:xlink="http://www.w3.org/1999/xlink" content-type="doi" xlink:type="simple">10.3897/zookeys.1203.118842.figure30</object-id><object-id xmlns:xlink="http://www.w3.org/1999/xlink" content-type="arpha" xlink:type="simple">A8B699C7-D76D-52E7-A33C-5F57AC41A2D8</object-id><label>Figure 30.</label><caption><p>S3 of male, dorsolateral view <bold>A</bold><italic><tp:taxon-name><tp:taxon-name-part taxon-name-part-type="genus" reg="Merodon">M.</tp:taxon-name-part><tp:taxon-name-part taxon-name-part-type="species" reg="aequalis">aequalis</tp:taxon-name-part></tp:taxon-name></italic> sp. nov. <bold>B</bold><italic><tp:taxon-name><tp:taxon-name-part taxon-name-part-type="genus" reg="Merodon">M.</tp:taxon-name-part><tp:taxon-name-part taxon-name-part-type="species" reg="cupreus">cupreus</tp:taxon-name-part></tp:taxon-name></italic><bold>C</bold><italic><tp:taxon-name><tp:taxon-name-part taxon-name-part-type="genus" reg="Merodon">M.</tp:taxon-name-part><tp:taxon-name-part taxon-name-part-type="species" reg="obscurus">obscurus</tp:taxon-name-part></tp:taxon-name></italic><bold>D</bold><italic><tp:taxon-name><tp:taxon-name-part taxon-name-part-type="genus" reg="Merodon">M.</tp:taxon-name-part><tp:taxon-name-part taxon-name-part-type="species" reg="pallidus">pallidus</tp:taxon-name-part></tp:taxon-name></italic><bold>E</bold><italic><tp:taxon-name><tp:taxon-name-part taxon-name-part-type="genus" reg="Merodon">M.</tp:taxon-name-part><tp:taxon-name-part taxon-name-part-type="species" reg="pruni">pruni</tp:taxon-name-part></tp:taxon-name></italic>. <bold>B, D</bold> area with distinct long pile marked with arrow. Scale bar: 1 mm.</p></caption><graphic xmlns:xlink="http://www.w3.org/1999/xlink" xlink:href="zookeys-1203-001_article-118842__-g030.jpg" position="float" orientation="portrait" xlink:type="simple" id="oo_1057103.jpg"><uri content-type="original_file" xlink:type="simple">https://binary.pensoft.net/fig/1057103</uri></graphic></fig><fig id="F25" position="float" orientation="portrait"><object-id xmlns:xlink="http://www.w3.org/1999/xlink" content-type="doi" xlink:type="simple">10.3897/zookeys.1203.118842.figure25</object-id><object-id xmlns:xlink="http://www.w3.org/1999/xlink" content-type="arpha" xlink:type="simple">C2E8FE83-B2BE-5C60-9A10-C528F2057AE5</object-id><label>Figure 25.</label><caption><p>Metaleg of male, lateral view <bold>A</bold><italic><tp:taxon-name><tp:taxon-name-part taxon-name-part-type="genus" reg="Merodon">M.</tp:taxon-name-part><tp:taxon-name-part taxon-name-part-type="species" reg="aequalis">aequalis</tp:taxon-name-part></tp:taxon-name></italic> sp. nov. <bold>B</bold><italic><tp:taxon-name><tp:taxon-name-part taxon-name-part-type="genus" reg="Merodon">M.</tp:taxon-name-part><tp:taxon-name-part taxon-name-part-type="species" reg="cupreus">cupreus</tp:taxon-name-part></tp:taxon-name></italic><bold>C</bold><italic><tp:taxon-name><tp:taxon-name-part taxon-name-part-type="genus" reg="Merodon">M.</tp:taxon-name-part><tp:taxon-name-part taxon-name-part-type="species" reg="pruni">pruni</tp:taxon-name-part></tp:taxon-name></italic><bold>D</bold><italic><tp:taxon-name><tp:taxon-name-part taxon-name-part-type="genus" reg="Merodon">M.</tp:taxon-name-part><tp:taxon-name-part taxon-name-part-type="species" reg="pallidus">pallidus</tp:taxon-name-part></tp:taxon-name></italic><bold>E</bold><italic><tp:taxon-name><tp:taxon-name-part taxon-name-part-type="genus" reg="Merodon">M.</tp:taxon-name-part><tp:taxon-name-part taxon-name-part-type="species" reg="obscurus">obscurus</tp:taxon-name-part></tp:taxon-name></italic>. Scale bar: 1 mm.</p></caption><graphic xmlns:xlink="http://www.w3.org/1999/xlink" xlink:href="zookeys-1203-001_article-118842__-g025.jpg" position="float" orientation="portrait" xlink:type="simple" id="oo_1057098.jpg"><uri content-type="original_file" xlink:type="simple">https://binary.pensoft.net/fig/1057098</uri></graphic></fig><fig id="F28" position="float" orientation="portrait"><object-id xmlns:xlink="http://www.w3.org/1999/xlink" content-type="doi" xlink:type="simple">10.3897/zookeys.1203.118842.figure28</object-id><object-id xmlns:xlink="http://www.w3.org/1999/xlink" content-type="arpha" xlink:type="simple">0274433C-50B2-5636-8921-574C67B46FDC</object-id><label>Figure 28.</label><caption><p>S4 of male, dorsal view <bold>A</bold><italic><tp:taxon-name><tp:taxon-name-part taxon-name-part-type="genus" reg="Merodon">M.</tp:taxon-name-part><tp:taxon-name-part taxon-name-part-type="species" reg="aequalis">aequalis</tp:taxon-name-part></tp:taxon-name></italic> sp. nov. <bold>B</bold><italic><tp:taxon-name><tp:taxon-name-part taxon-name-part-type="genus" reg="Merodon">M.</tp:taxon-name-part><tp:taxon-name-part taxon-name-part-type="species" reg="cupreus">cupreus</tp:taxon-name-part></tp:taxon-name></italic><bold>C</bold><italic><tp:taxon-name><tp:taxon-name-part taxon-name-part-type="genus" reg="Merodon">M.</tp:taxon-name-part><tp:taxon-name-part taxon-name-part-type="species" reg="obscurus">obscurus</tp:taxon-name-part></tp:taxon-name></italic><bold>D</bold><italic><tp:taxon-name><tp:taxon-name-part taxon-name-part-type="genus" reg="Merodon">M.</tp:taxon-name-part><tp:taxon-name-part taxon-name-part-type="species" reg="pallidus">pallidus</tp:taxon-name-part></tp:taxon-name></italic><bold>E</bold><italic><tp:taxon-name><tp:taxon-name-part taxon-name-part-type="genus" reg="Merodon">M.</tp:taxon-name-part><tp:taxon-name-part taxon-name-part-type="species" reg="pruni">pruni</tp:taxon-name-part></tp:taxon-name></italic>. Abbreviations: al-anterior surstylar lobe, c-cercus, l-lingula, pl-posterior surstylar lobe. Scale bar: 1 mm.</p></caption><graphic xmlns:xlink="http://www.w3.org/1999/xlink" xlink:href="zookeys-1203-001_article-118842__-g028.jpg" position="float" orientation="portrait" xlink:type="simple" id="oo_1057101.jpg"><uri content-type="original_file" xlink:type="simple">https://binary.pensoft.net/fig/1057101</uri></graphic></fig><fig id="F31" position="float" orientation="portrait"><object-id xmlns:xlink="http://www.w3.org/1999/xlink" content-type="doi" xlink:type="simple">10.3897/zookeys.1203.118842.figure31</object-id><object-id xmlns:xlink="http://www.w3.org/1999/xlink" content-type="arpha" xlink:type="simple">FE3F442B-9632-5991-85EB-8D330CB6E4B7</object-id><label>Figure 31.</label><caption><p>Metaleg of female, lateral view <bold>A</bold><italic><tp:taxon-name><tp:taxon-name-part taxon-name-part-type="genus" reg="Merodon">M.</tp:taxon-name-part><tp:taxon-name-part taxon-name-part-type="species" reg="aequalis">aequalis</tp:taxon-name-part></tp:taxon-name></italic> sp. nov. <bold>B</bold><italic><tp:taxon-name><tp:taxon-name-part taxon-name-part-type="genus" reg="Merodon">M.</tp:taxon-name-part><tp:taxon-name-part taxon-name-part-type="species" reg="obscurus">obscurus</tp:taxon-name-part></tp:taxon-name></italic><bold>C</bold><italic><tp:taxon-name><tp:taxon-name-part taxon-name-part-type="genus" reg="Merodon">M.</tp:taxon-name-part><tp:taxon-name-part taxon-name-part-type="species" reg="pallidus">pallidus</tp:taxon-name-part></tp:taxon-name></italic><bold>D</bold><italic><tp:taxon-name><tp:taxon-name-part taxon-name-part-type="genus" reg="Merodon">M.</tp:taxon-name-part><tp:taxon-name-part taxon-name-part-type="species" reg="pruni">pruni</tp:taxon-name-part></tp:taxon-name></italic>. Scale bar: 1 mm.</p></caption><graphic xmlns:xlink="http://www.w3.org/1999/xlink" xlink:href="zookeys-1203-001_article-118842__-g031.jpg" position="float" orientation="portrait" xlink:type="simple" id="oo_1057104.jpg"><uri content-type="original_file" xlink:type="simple">https://binary.pensoft.net/fig/1057104</uri></graphic></fig><fig id="F24" position="float" orientation="portrait"><object-id xmlns:xlink="http://www.w3.org/1999/xlink" content-type="doi" xlink:type="simple">10.3897/zookeys.1203.118842.figure24</object-id><object-id xmlns:xlink="http://www.w3.org/1999/xlink" content-type="arpha" xlink:type="simple">A8690753-E4FC-5846-96C1-C828C101BC1B</object-id><label>Figure 24.</label><caption><p><bold>A–D</bold> basoflagellomera, lateral view <bold>A</bold><italic><tp:taxon-name><tp:taxon-name-part taxon-name-part-type="genus" reg="Merodon">M.</tp:taxon-name-part><tp:taxon-name-part taxon-name-part-type="species" reg="aequalis">aequalis</tp:taxon-name-part></tp:taxon-name></italic> sp. nov. <bold>B</bold><italic><tp:taxon-name><tp:taxon-name-part taxon-name-part-type="genus" reg="Merodon">M.</tp:taxon-name-part><tp:taxon-name-part taxon-name-part-type="species" reg="obscurus">obscurus</tp:taxon-name-part></tp:taxon-name></italic><bold>C</bold><italic><tp:taxon-name><tp:taxon-name-part taxon-name-part-type="genus" reg="Merodon">M.</tp:taxon-name-part><tp:taxon-name-part taxon-name-part-type="species" reg="pallidus">pallidus</tp:taxon-name-part></tp:taxon-name></italic><bold>D</bold><italic><tp:taxon-name><tp:taxon-name-part taxon-name-part-type="genus" reg="Merodon">M.</tp:taxon-name-part><tp:taxon-name-part taxon-name-part-type="species" reg="pruni">pruni</tp:taxon-name-part></tp:taxon-name></italic>. <bold>E, F</bold> head od <italic><tp:taxon-name><tp:taxon-name-part taxon-name-part-type="genus" reg="Merodon">M.</tp:taxon-name-part><tp:taxon-name-part taxon-name-part-type="species" reg="aequalis">aequalis</tp:taxon-name-part></tp:taxon-name></italic> sp. nov., frontal view <bold>A–E</bold> male <bold>F</bold> female. Scale bar: 0.5 mm (<bold>A–D</bold>); 1 mm (<bold>E, F</bold>).</p></caption><graphic xmlns:xlink="http://www.w3.org/1999/xlink" xlink:href="zookeys-1203-001_article-118842__-g024.jpg" position="float" orientation="portrait" xlink:type="simple" id="oo_1057097.jpg"><uri content-type="original_file" xlink:type="simple">https://binary.pensoft.net/fig/1057097</uri></graphic></fig><fig id="F27" position="float" orientation="portrait"><object-id xmlns:xlink="http://www.w3.org/1999/xlink" content-type="doi" xlink:type="simple">10.3897/zookeys.1203.118842.figure27</object-id><object-id xmlns:xlink="http://www.w3.org/1999/xlink" content-type="arpha" xlink:type="simple">47F7A2F5-4BC7-516B-A018-FAB9CC64BA4F</object-id><label>Figure 27.</label><caption><p>Body of male <bold>A</bold><italic><tp:taxon-name><tp:taxon-name-part taxon-name-part-type="genus" reg="Merodon">M.</tp:taxon-name-part><tp:taxon-name-part taxon-name-part-type="species" reg="pallidus">pallidus</tp:taxon-name-part></tp:taxon-name></italic><bold>B</bold><italic><tp:taxon-name><tp:taxon-name-part taxon-name-part-type="genus" reg="Merodon">M.</tp:taxon-name-part><tp:taxon-name-part taxon-name-part-type="species" reg="cupreus">cupreus</tp:taxon-name-part></tp:taxon-name></italic><bold>C–D</bold><italic><tp:taxon-name><tp:taxon-name-part taxon-name-part-type="genus" reg="Merodon">M.</tp:taxon-name-part><tp:taxon-name-part taxon-name-part-type="species" reg="obscurus">obscurus</tp:taxon-name-part></tp:taxon-name></italic><bold>E, F</bold><italic><tp:taxon-name><tp:taxon-name-part taxon-name-part-type="genus" reg="Merodon">M.</tp:taxon-name-part><tp:taxon-name-part taxon-name-part-type="species" reg="pruni">pruni</tp:taxon-name-part></tp:taxon-name></italic><bold>A, C, E</bold> dorsal view <bold>B, D, F</bold> lateral view. Scale bar: 3 mm.</p></caption><graphic xmlns:xlink="http://www.w3.org/1999/xlink" xlink:href="zookeys-1203-001_article-118842__-g027.jpg" position="float" orientation="portrait" xlink:type="simple" id="oo_1057100.jpg"><uri content-type="original_file" xlink:type="simple">https://binary.pensoft.net/fig/1057100</uri></graphic></fig><supplementary-material xmlns:xlink="http://www.w3.org/1999/xlink" id="S2" position="float" orientation="portrait" xlink:type="simple"><object-id content-type="doi" xlink:type="simple">10.3897/zookeys.1203.118842.suppl2</object-id><object-id content-type="arpha" xlink:type="simple">D2B0E43A-A8DB-5374-9066-560042874BAA</object-id><label>Supplementary material 2</label><caption><p>Material listed with occurences</p></caption><statement content-type="dataType"><label>Data type</label><p>xlsx</p></statement><statement content-type="notes"><label>Explanation note</label><p>List of studied specimens, except type material cited in main document.</p></statement><media xlink:href="zookeys-1203-001_article-118842__-s002.xlsx" mimetype="application" mime-subtype="vnd.openxmlformats-officedocument.spreadsheetml.sheet" position="float" orientation="portrait" xlink:type="simple" id="oo_1057115.xlsx"><uri content-type="original_file" xlink:type="simple">https://binary.pensoft.net/file/1057115</uri></media><permissions><license xlink:type="simple"><license-p>This dataset is made available under the Open Database License (http://opendatacommons.org/licenses/odbl/1.0/). The Open Database License (ODbL) is a license agreement intended to allow users to freely share, modify, and use this Dataset while maintaining this same freedom for others, provided that the original source and author(s) are credited.</license-p></license></permissions><attrib specific-use="authors">Ante Vujić, Snežana Radenković, Laura Likov, Nataša Kočiš Tubić, Grigory Popov, Ebrahim Gilasian, Mihajla Djan, Marina Janković Milosavljević, Jelena Ačanski</attrib></supplementary-material><fig id="F29" position="float" orientation="portrait"><object-id xmlns:xlink="http://www.w3.org/1999/xlink" content-type="doi" xlink:type="simple">10.3897/zookeys.1203.118842.figure29</object-id><object-id xmlns:xlink="http://www.w3.org/1999/xlink" content-type="arpha" xlink:type="simple">50C84734-76F6-5FD3-89D0-66147E6FECF5</object-id><label>Figure 29.</label><caption><p>Male genitalia <italic><tp:taxon-name><tp:taxon-name-part taxon-name-part-type="genus" reg="Merodon">M.</tp:taxon-name-part><tp:taxon-name-part taxon-name-part-type="species" reg="pruni">pruni</tp:taxon-name-part></tp:taxon-name></italic><bold>A, B</bold> epandrium <bold>C</bold> hypandrium <bold>A, C</bold> lateral view <bold>B</bold> ventral view. Filamentous prolongation on ejaculatory sack marked with red arrow. Scale bar: 0.5 mm.</p></caption><graphic xmlns:xlink="http://www.w3.org/1999/xlink" xlink:href="zookeys-1203-001_article-118842__-g029.jpg" position="float" orientation="portrait" xlink:type="simple" id="oo_1057102.jpg"><uri content-type="original_file" xlink:type="simple">https://binary.pensoft.net/fig/1057102</uri></graphic></fig><fig id="F36" position="float" orientation="portrait"><object-id xmlns:xlink="http://www.w3.org/1999/xlink" content-type="doi" xlink:type="simple">10.3897/zookeys.1203.118842.figure36</object-id><object-id xmlns:xlink="http://www.w3.org/1999/xlink" content-type="arpha" xlink:type="simple">FD259AD5-35AB-55A3-814E-AD1F94D9E745</object-id><label>Figure 36.</label><caption><p>Male genitalia <italic><tp:taxon-name><tp:taxon-name-part taxon-name-part-type="genus" reg="Merodon">M.</tp:taxon-name-part><tp:taxon-name-part taxon-name-part-type="species" reg="obscurus">obscurus</tp:taxon-name-part></tp:taxon-name></italic><bold>A, B</bold> epandrium <bold>C</bold> hypandrium <bold>A, C</bold> lateral view <bold>B</bold> ventral view. Abbreviations: pl-posterior surstylar lobe. Scale bar: 0.5 mm.</p></caption><graphic xmlns:xlink="http://www.w3.org/1999/xlink" xlink:href="zookeys-1203-001_article-118842__-g036.jpg" position="float" orientation="portrait" xlink:type="simple" id="oo_1057109.jpg"><uri content-type="original_file" xlink:type="simple">https://binary.pensoft.net/fig/1057109</uri></graphic></fig><fig id="F37" position="float" orientation="portrait"><object-id xmlns:xlink="http://www.w3.org/1999/xlink" content-type="doi" xlink:type="simple">10.3897/zookeys.1203.118842.figure37</object-id><object-id xmlns:xlink="http://www.w3.org/1999/xlink" content-type="arpha" xlink:type="simple">33E4DB27-0216-5BEC-A854-AA2C9CB0B878</object-id><label>Figure 37.</label><caption><p>Distribution map of <italic><tp:taxon-name><tp:taxon-name-part taxon-name-part-type="genus" reg="Merodon">Merodon</tp:taxon-name-part><tp:taxon-name-part taxon-name-part-type="species" reg="pruni">pruni</tp:taxon-name-part></tp:taxon-name></italic> and <italic><tp:taxon-name><tp:taxon-name-part taxon-name-part-type="genus" reg="Merodon">M.</tp:taxon-name-part><tp:taxon-name-part taxon-name-part-type="species" reg="obscurus">obscurus</tp:taxon-name-part></tp:taxon-name></italic>.</p></caption><graphic xmlns:xlink="http://www.w3.org/1999/xlink" xlink:href="zookeys-1203-001_article-118842__-g037.jpg" position="float" orientation="portrait" xlink:type="simple" id="oo_1057110.jpg"><uri content-type="original_file" xlink:type="simple">https://binary.pensoft.net/fig/1057110</uri></graphic></fig></tp:treatment-sec><ref-list><ref id="B48"><mixed-citation xmlns:xlink="http://www.w3.org/1999/xlink" xlink:type="simple"><person-group><name name-style="western"><surname>Peck</surname><given-names>LV</given-names></name></person-group> (<year>1988</year>) <article-title>Family <tp:taxon-name><tp:taxon-name-part taxon-name-part-type="family">Syrphidae</tp:taxon-name-part></tp:taxon-name>.</article-title> In: <person-group><name name-style="western"><surname>Soós</surname><given-names>Á</given-names></name><name name-style="western"><surname>Papp</surname><given-names>L</given-names></name></person-group> (<role>Eds</role>) <issue-title>Catalogue of Palaearctic Diptera, Vol.</issue-title><source>8 (<tp:taxon-name><tp:taxon-name-part taxon-name-part-type="family">Syrphidae</tp:taxon-name-part></tp:taxon-name> — <tp:taxon-name><tp:taxon-name-part taxon-name-part-type="family">Conopidae</tp:taxon-name-part></tp:taxon-name>). Elsevier Science Publishers &amp; Akadémiai Kiadó, Amsterdam, Budapest</source>, <fpage>11</fpage>–<lpage>230</lpage>.</mixed-citation></ref><ref id="B25"><mixed-citation xmlns:xlink="http://www.w3.org/1999/xlink" xlink:type="simple"><person-group><name name-style="western"><surname>Hurkmans</surname><given-names>W</given-names></name></person-group> (<year>1993</year>) <article-title>A monograph of <italic><tp:taxon-name><tp:taxon-name-part taxon-name-part-type="genus">Merodon</tp:taxon-name-part></tp:taxon-name></italic> (<tp:taxon-name><tp:taxon-name-part taxon-name-part-type="order">Diptera</tp:taxon-name-part></tp:taxon-name>: <tp:taxon-name><tp:taxon-name-part taxon-name-part-type="family">Syrphidae</tp:taxon-name-part></tp:taxon-name>). Part 1.</article-title><source>Tijdschrift voor Entomologie</source><volume>136</volume>(<issue>2</issue>): <fpage>147</fpage>–<lpage>234</lpage>.</mixed-citation></ref><ref id="B5"><mixed-citation xmlns:xlink="http://www.w3.org/1999/xlink" xlink:type="simple"><person-group><name name-style="western"><surname>Azizi Jalilian</surname><given-names>M</given-names></name><name name-style="western"><surname>Shayesteh</surname><given-names>K</given-names></name><name name-style="western"><surname>Danehkar</surname><given-names>A</given-names></name><name name-style="western"><surname>Salmanmahiny</surname><given-names>A</given-names></name></person-group> (<year>2020</year>) <article-title>A new ecosystem-based land classification of Iran for conservation goals.</article-title><source>Environmental Monitoring and Assessment</source><volume>192</volume>(<issue>3</issue>): <fpage>1</fpage>–<lpage>17</lpage>. <ext-link xlink:href="10.1007/s10661-020-8145-1" ext-link-type="doi" xlink:type="simple">https://doi.org/10.1007/s10661-020-8145-1</ext-link></mixed-citation></ref><ref id="B44"><mixed-citation xmlns:xlink="http://www.w3.org/1999/xlink" xlink:type="simple"><person-group><name name-style="western"><surname>Olson</surname><given-names>DM</given-names></name><name name-style="western"><surname>Dinerstein</surname><given-names>E</given-names></name><name name-style="western"><surname>Wikramanayake</surname><given-names>ED</given-names></name><name name-style="western"><surname>Burgess</surname><given-names>ND</given-names></name><name name-style="western"><surname>Powell</surname><given-names>GV</given-names></name><name name-style="western"><surname>Underwood</surname><given-names>EC</given-names></name><name name-style="western"><surname>D’amico</surname><given-names>JA</given-names></name><name name-style="western"><surname>Itoua</surname><given-names>I</given-names></name><name name-style="western"><surname>Strand</surname><given-names>HE</given-names></name><name name-style="western"><surname>Morrison</surname><given-names>JC</given-names></name><name name-style="western"><surname>Loucks</surname><given-names>CJ</given-names></name><name name-style="western"><surname>Allnutt</surname><given-names>TF</given-names></name><name name-style="western"><surname>Ricketts</surname><given-names>TH</given-names></name><name name-style="western"><surname>Kura</surname><given-names>Y</given-names></name><name name-style="western"><surname>Lamoreux</surname><given-names>JF</given-names></name><name name-style="western"><surname>Wettengel</surname><given-names>WW</given-names></name><name name-style="western"><surname>Hedao</surname><given-names>P</given-names></name><name name-style="western"><surname>Kassem</surname><given-names>KR</given-names></name></person-group> (<year>2001</year>) Terrestrial Ecoregions of the World: A New Map of Life on Earth A new global map of terrestrial ecoregions provides an innovative tool for conserving biodiversity. Bioscience 51(11): 933–938. <ext-link xlink:href="10.1641/0006-3568(2001)051%5B0933:TEOTWA%5D2.0.CO;2" ext-link-type="doi" xlink:type="simple">https://doi.org/10.1641/0006-3568(2001)051[0933:TEOTWA]2.0.CO;2</ext-link></mixed-citation></ref><ref id="B91"><mixed-citation xmlns:xlink="http://www.w3.org/1999/xlink" xlink:type="simple">WWF (<year>2022</year>) Ecoregions. <ext-link xlink:href="https://www.worldwildlife.org/" ext-link-type="uri" xlink:type="simple">https://www.worldwildlife.org/</ext-link></mixed-citation></ref><ref id="B66"><mixed-citation xmlns:xlink="http://www.w3.org/1999/xlink" xlink:type="simple"><person-group><name name-style="western"><surname>Siddiqui</surname><given-names>KM</given-names></name><name name-style="western"><surname>Mohammad</surname><given-names>I</given-names></name><name name-style="western"><surname>Ayaz</surname><given-names>M</given-names></name></person-group> (<year>1999</year>) <article-title>Forest ecosystem climate change impact assessment and adaptation strategies for Pakistan.</article-title><source>Climate Research</source><volume>12</volume>(<issue>2–3</issue>): <fpage>195</fpage>–<lpage>203</lpage>. <ext-link xlink:href="10.3354/cr012195" ext-link-type="doi" xlink:type="simple">https://doi.org/10.3354/cr012195</ext-link></mixed-citation></ref><ref id="B62"><mixed-citation xmlns:xlink="http://www.w3.org/1999/xlink" xlink:type="simple"><person-group><name name-style="western"><surname>Rossi</surname><given-names>P</given-names></name></person-group> (<year>1790</year>) <source>Fauna etrusca sistens <tp:taxon-name><tp:taxon-name-part taxon-name-part-type="class">Insecta</tp:taxon-name-part></tp:taxon-name> quae in provinciis Florentina et Pisana praesertim collegit. Tomus secundus.</source><publisher-name>Thomae Masi et Sociorum</publisher-name>, <publisher-loc>Liburni</publisher-loc>, <size units="page">348 pp</size>. [+ 10 pl.] <ext-link xlink:href="10.5962/bhl.title.15771" ext-link-type="doi" xlink:type="simple">https://doi.org/10.5962/bhl.title.15771</ext-link></mixed-citation></ref><ref id="B68"><mixed-citation xmlns:xlink="http://www.w3.org/1999/xlink" xlink:type="simple"><person-group><name name-style="western"><surname>Speight</surname><given-names>MCD</given-names></name></person-group> (<year>2020</year>) <source>Species accounts of European <tp:taxon-name><tp:taxon-name-part taxon-name-part-type="family">Syrphidae</tp:taxon-name-part></tp:taxon-name>, 2020. Syrph the Net, the database of European <tp:taxon-name><tp:taxon-name-part taxon-name-part-type="family">Syrphidae</tp:taxon-name-part></tp:taxon-name> (<tp:taxon-name><tp:taxon-name-part taxon-name-part-type="order">Diptera</tp:taxon-name-part></tp:taxon-name>).</source><publisher-name>Syrph the Net publications</publisher-name>, <publisher-loc>Dublin</publisher-loc>, <size units="page">314 pp</size>.</mixed-citation></ref><ref id="B86"><mixed-citation xmlns:xlink="http://www.w3.org/1999/xlink" xlink:type="simple"><person-group><name name-style="western"><surname>Vujić</surname><given-names>A</given-names></name><name name-style="western"><surname>Radenković</surname><given-names>S</given-names></name><name name-style="western"><surname>Likov</surname><given-names>L</given-names></name><name name-style="western"><surname>Veselić</surname><given-names>S</given-names></name></person-group> (<year>2021a</year>) <article-title>Taxonomic complexity in the genus <italic><tp:taxon-name><tp:taxon-name-part taxon-name-part-type="genus">Merodon</tp:taxon-name-part></tp:taxon-name></italic> Meigen, 1803 (<tp:taxon-name><tp:taxon-name-part taxon-name-part-type="order">Diptera</tp:taxon-name-part></tp:taxon-name>, <tp:taxon-name><tp:taxon-name-part taxon-name-part-type="family">Syrphidae</tp:taxon-name-part></tp:taxon-name>).</article-title><source>ZooKeys</source><volume>1031</volume>: <fpage>85</fpage>–<lpage>124</lpage>. <ext-link xlink:href="10.3897/zookeys.1031.62125" ext-link-type="doi" xlink:type="simple">https://doi.org/10.3897/zookeys.1031.62125</ext-link></mixed-citation></ref><ref id="B64"><mixed-citation xmlns:xlink="http://www.w3.org/1999/xlink" xlink:type="simple"><person-group><name name-style="western"><surname>Sack</surname><given-names>P</given-names></name></person-group> (<year>1931</year>) <article-title><tp:taxon-name><tp:taxon-name-part taxon-name-part-type="family">Syrphidae</tp:taxon-name-part></tp:taxon-name>.</article-title> In: <person-group><name name-style="western"><surname>Lindner</surname><given-names>E</given-names></name></person-group> (<role>Ed.</role>) <issue-title>Die Fliegen der paläarktischen Region.</issue-title><source>E. Schweizerbart’sche Verlagsbuchhandlung, Stuttgart, 4(6)</source>, <fpage>289</fpage>–<lpage>336</lpage>.</mixed-citation></ref><ref id="B63"><mixed-citation xmlns:xlink="http://www.w3.org/1999/xlink" xlink:type="simple"><person-group><name name-style="western"><surname>Sack</surname><given-names>P</given-names></name></person-group> (<year>1913</year>) <article-title>Die Gattung <italic><tp:taxon-name><tp:taxon-name-part taxon-name-part-type="genus">Merodon</tp:taxon-name-part></tp:taxon-name></italic> Meigen (<italic><tp:taxon-name><tp:taxon-name-part taxon-name-part-type="genus">Lampetia</tp:taxon-name-part></tp:taxon-name></italic> Meig. olim.).</article-title><source>Abhandlungen der Senckenbergischen Naturforschenden Gesellschaft</source><volume>31</volume>: <fpage>427</fpage>–<lpage>462</lpage>.</mixed-citation></ref><ref id="B23"><mixed-citation xmlns:xlink="http://www.w3.org/1999/xlink" xlink:type="simple"><person-group><name name-style="western"><surname>Hurkmans</surname><given-names>W</given-names></name></person-group> (<year>1985</year>) <article-title>Territorial behaviour of two <italic><tp:taxon-name><tp:taxon-name-part taxon-name-part-type="genus">Merodon</tp:taxon-name-part></tp:taxon-name></italic> species (<tp:taxon-name><tp:taxon-name-part taxon-name-part-type="order">Diptera</tp:taxon-name-part></tp:taxon-name>: <tp:taxon-name><tp:taxon-name-part taxon-name-part-type="family">Syrphidae</tp:taxon-name-part></tp:taxon-name>).</article-title><source>Entomologische Berichten</source><volume>45</volume>(<issue>6</issue>): <fpage>69</fpage>–<lpage>70</lpage>.</mixed-citation></ref></ref-list></tp:taxon-treatment>
