# Supplementary material for: ﻿Revisions of the clavipes and pruni species groups of the genus Merodon Meigen, 1803 (Diptera, Syrphidae)
Source: Zookeys. 2024 May 28;1203:1–69. doi: 10.3897/zookeys.1203.118842 (PMC11150873; doi:10.3897/zookeys.1203.118842)
Supplement: Supplementary material 1 — List of molecular samples [file zookeys-1203-001_article-118842__-s001.xlsx]

## Sheet: Sheet1
Table SI1. List of molecularly analysed samples with GenBank accession numbers (in boldface: newly generated sequences within this study).
Species	DNA labcode ID	Database ID specimen voucher	Locality	Gender	GenBank Accession 5′COI	GenBank Accession 3′COI	notes
Platynochaetus macquarti Loew, 1862	AU739	FSUNS:9204	Malta, near Ghajn Tiffieha	male ♂	MN401263	MN401263	outgroup
Eumerus grandis Meigen,1822	EU13	FSUNS:G1919	Serbia, Djerdap, Ciganski potok	female ♀	MN401271	KT157912	outgroup
Мerodon alagoezicus Paramonov, 1925	Y1272	MZH: id.luomus.fi/GJ.3272	Greece, Samos island, near Leka	female ♀	MN401264	MN401264	avidus-nigritarsis lineage
Мerodon albifrons Meigen, 1822	Y706	MZH: id.luomus.fi/GJ.2805	Greece, Lesvos, 4 km SSE Agiassos	female ♀	FM206510	HE653241	albifrons lineage
Мerodon aureus Fabricius, 1805	Y665	FSUNS:Y665	Iran, Esfahan Semirom, Dolat Gharin	male ♂	MN295640	HE653242	aureus lineage
Мerodon aurifer Loew, 1862	Y1183	MZH: id.luomus.fi/GJ.3155	Greece, Volos, Platania	female ♀	MN401265	MN401265	avidus-nigritarsis lineage
Мerodon avidus (Rossi, 1790)	S90	FSUNS:S90	Serbia, Djerdap, Ciganski potok	female ♀	MK655475	MK655475	avidus-nigritarsis lineage
Мerodon cabanerensis Marcos-Garcia, Vujić et Mengual, 2007	Y175	MZH: id.luomus.fi/GJ.2266	Spain, Ciudad Real, Cabaneros NP	male ♂	MH521953	DQ386316	desuturinus lineage
Мerodon clunipes Sack, 1913	Y1247	MZH: id.luomus.fi/GJ.3247	Greece, Samos, Kosmadei	male ♂	MH521920	HE653244	avidus-nigritarsis lineage
Мerodon crassifemoris Paramonov, 1925	Y2082	MZH: id.luomus.fi/GJ.3548	Turkey, Isparta, Kecborlu, Kozluca Köyu	female ♀	MN401266	MN401266	avidus-nigritarsis lineage
Мerodon desuturinus Vujić, Šimić et Radenković, 1995	Y2078	MZH: id.luomus.fi/GJ.3545	Serbia, Kopaonik, Jasle-Cukara	female ♀	LT882606	MH496003	desuturinus lineage
Мerodon equestris (Fabricius, 1794)	Y690	MZH: id.luomus.fi/GJ.2774	Finland, Askola	male ♂	EU431486	EU431486	albifrons lineage
Merodon fulcratus Becker, 1913	Y717	FSUNS:Y717	Iran, Juladak, Moalem Kelayeh, Almot Ghazvit province, mountain Rahgeland, 2.300-2.500m	male ♂	MN295648	MN264380	avidus-nigritarsis lineage
Мerodon italicus Rondani, 1845	Y851	MZH: id.luomus.fi/GJ.2943	Greece, Lesvos, Agiassos		MK655470	MK655470	avidus-nigritarsis lineage
Merodon natans (Fabricius, 1794)	AU613	FSUNS:I1	Greece, Olimp mountain, Litochoras-Prionia 3	female ♀	MH511653	MH511653	natans lineage
Мerodon nigritarsis Rondani, 1845	Y870	MZH: id.luomus.fi/GJ.2962	Greece, Lesvos, Agiassos	male ♂	MK655476	MK655476	avidus-nigritarsis lineage
Мerodon pulveris Vujić et Radenković, 2011	Y1366	MZH: id.luomus.fi/GJ.3346	Greece, Samos island, near Seitani beach	male ♂	MH496007	MH496002	natans lineage
Мerodon rufus Meigen, 1838	RU23	FSUNS:I85	Greece, Drama, Kato Nevrokopi	male ♂	MN295622	MN264359	albifrons lineage
Merodon chalybeus Wiedemann in Meigen, 1822	AU760	FSUNS:08917	Spain, El Portil	male ♂	MN623532	MN623532	aureus lineage
Merodon serrulatus Wiedemann in Meigen, 1825	MS6	FSUNS:I14	Greece, Mountain Olympus,Litochoras–Prionia 4	male ♂	MN623567	MN623567	avidus-nigritarsis lineage
Merodon aberrans Egger, 1860	Y949	MZH: id.luomus.fi/GJ.3025	Serbia, Fruska Gora NP, Andrevlje	male ♂	MN295638	MN264375	avidus-nigritarsis lineage
Мerodon hamifer Sack, 1913	Y1254	MZH: id.luomus.fi/GJ.3254	Greece, Samos, near Manolates	male ♂	MN401272	HE653251	avidus-nigritarsis lineage
Мerodon velox Loew, 1869	Y704	MZH: id.luomus.fi/GJ.2803	Greece, Lesvos, 4 km SSE Agiassos	female ♀	FM206506	HE653265	clavipes species group
Мerodon clavipes (Fabricius, 1781)	Y748	MZH: id.luomus.fi/GJ.2831	Italy, Sardinia, near Fonni	male ♂	MN295644	HE653247	clavipes species group
Мerodon clavipes (Fabricius, 1781)	AU567	FSUNS:08839	Greece, Peloponez, Argolida, Asprovrisi	male ♂	PP373432	PP373479	clavipes species group
Мerodon clavipes (Fabricius, 1781)	BN135	FSUNS:06653	Greece, Crete, Fotinos	female ♀	PP373433	PP373480	clavipes species group
Мerodon clavipes (Fabricius, 1781)	BN136	FSUNS:06343	Greece, Crete, Lasithi	male ♂	PP373434	PP373481	clavipes species group
Мerodon clavipes (Fabricius, 1781)	BN138	FSUNS:G1639	Montenegro, Durmitor, kanjon Komarnice	male ♂	PP373435	PP373482	clavipes species group
Мerodon clavipes (Fabricius, 1781)	BN140	FSUNS:G0714	Serbia, Titelski breg	female ♀	PP373436	PP373483	clavipes species group
Мerodon clavipes (Fabricius, 1781)	BN143	FSUNS:AK5	Greece, Rodopi, Agios Charalambos	male ♂	PP373437	PP373484	clavipes species group
Мerodon clavipes (Fabricius, 1781)	BN144	FSUNS:G0232	Serbia, Titelski breg	male ♂	PP373438	PP373485	clavipes species group
Мerodon clavipes (Fabricius, 1781)	BN145	FSUNS:G1601	Serbia, Pčinja, Trgovište	male ♂	PP373439	PP373486	clavipes species group
Мerodon clavipes (Fabricius, 1781)	BN146	FSUNS:G1602	Serbia, Pcinja	female ♀	PP373440	PP373487	clavipes species group
Мerodon clavipes (Fabricius, 1781)	BN149	FSUNS:G0231	Monetenegro, Orijen, planinarski dom	male ♂	PP373441	PP373488	clavipes species group
Мerodon clavipes (Fabricius, 1781)	BN150	FSUNS:06719	Greece, Crete, Omalos plain	male ♂	PP373442	PP373489	clavipes species group
Мerodon clavipes (Fabricius, 1781)	BN151	FSUNS:06703	Greece, Crete, Imbros	female ♀	PP373443	PP373490	clavipes species group
Мerodon clavipes (Fabricius, 1781)	BN152	FSUNS:11535	Greece, Corfu, near Strinilas	male ♂	PP373444	PP373491	clavipes species group
Мerodon clavipes (Fabricius, 1781)	BN153	FSUNS:11536	Greece, Corfu, near Strinilas	male ♂	PP373445	PP373492	clavipes species group
Мerodon clavipes (Fabricius, 1781)	BN154	FSUNS:11539	Greece, Corfu, near Strinilas	male ♂	PP373446	PP373493	clavipes species group
Мerodon clavipes (Fabricius, 1781)	BN155	FSUNS:18988	Montenegro, Lovcen 1	female ♀	PP373447	PP373494	clavipes species group
Мerodon clavipes (Fabricius, 1781)	BN156	FSUNS:18993	Montenegro, Lovcen 1	female ♀	PP373448	PP373495	clavipes species group
Мerodon clavipes (Fabricius, 1781)	TS767	FSUNS:25275	France, Saorge, Brain du Semite	female ♀	PP373449	PP373496	clavipes species group
Мerodon clavipes (Fabricius, 1781)	TS772	FSUSN:25272	France, Guillaumes, Aval Saussette	male ♂	PP373450	PP373497	clavipes species group
Мerodon clavipes (Fabricius, 1781)	TS794	FSUNS:24942	Italy, Colli Berici (VI) Villaga	male ♂	PP373451	PP373498	clavipes species group
Мerodon clavipes (Fabricius, 1781)	TS795	FSUNS:24943	Italy, Colli Berici (VI) M. Prete Meledo	male ♂	PP373452	PP373499	clavipes species group
Мerodon clavipes (Fabricius, 1781)	TS843	FSUNS:19040	Montenegro, Lovćen 5	male ♂	PP373453	PP373500	clavipes species group
Мerodon clavipes (Fabricius, 1781)	TS844	FSUNS:23981	Montenegro, Durmitor, Komarnica-Nevidio	male ♂	PP373454	PP373501	clavipes species group
Merodon latens Vujić, Radenković et Likov sp. nov.	AU336	FSUNS:07407	Spain, Sierra Nevada	male ♂	PP373455	PP373502	clavipes species group
Merodon latens Vujić, Radenković et Likov sp. nov.	AU337	FSUNS:07437	Spain, Lugros Sierra Nevada	male ♂	PP373456	PP373503	clavipes species group
Merodon latens Vujić, Radenković et Likov sp. nov.	AU338	FSUNS:07361	Spain, Sierra Nevada	male ♂	PP373457	PP373504	clavipes species group
Merodon latens Vujić, Radenković et Likov sp. nov.	AU339	FSUNS:07386	Spain, Sierra Nevada	female ♀	PP373458	PP373505	clavipes species group
Мerodon obsurus Gil Collado, 1929	BN115	FSUNS:07020	Morocco, Fes, Near Jbel Zalagh	male ♂	PP373459	PP373506	pruni species group
Мerodon obsurus Gil Collado, 1929	AU331	FSUNS:07014	Morocco, Fes,Near Jbel Zalagh	male ♂	PP373460	PP373507	pruni species group
Мerodon obsurus Gil Collado, 1929	AU332	FSUNS:07015	Morocco, Fes,Near Jbel Zalagh	male ♂	PP373461	PP373508	pruni species group
Мerodon obsurus Gil Collado, 1929	AU334	FSUNS:07022	Morocco, Fes,Near Jbel Zalagh	male ♂	PP373462	PP373509	pruni species group
Мerodon obsurus Gil Collado, 1929	AU335	FSUNS:07016	Morocco, Fes,Near Jbel Zalagh	female ♀	PP373463	PP373510	pruni species group
Мerodon pruni (Rossi, 1790)	AU686	FSUNS:07790	Greece, Corfu, Strinilas	male ♂	PP373464	PP373511	pruni species group
Мerodon pruni (Rossi, 1790)	AU687	FSUNS:07791	Greece, Corfu, Strinilas	male ♂	PP373465	PP373512	pruni species group
Мerodon pruni (Rossi, 1790)	AU688	FSUNS:07792	Greece, Corfu, Strinilas	male ♂	PP373466	PP373513	pruni species group
Мerodon pruni (Rossi, 1790)	AU689	FSUNS:07849	Greece, Corfu, Strinilas	female ♀	PP373467	PP373514	pruni species group
Мerodon pruni (Rossi, 1790)	AU690	FSUNS:07852	Greece, Corfu, Zigos	female ♀	PP373468	PP373515	pruni species group
Мerodon pruni (Rossi, 1790)	AU691	FSUNS:08527	Greece, Parnas, near Amfissa	female ♀	PP373469	PP373516	pruni species group
Мerodon pruni (Rossi, 1790)	AU692	FSUNS:07759	Greece, Attica,Aegina, Chrysoleontissa 1	female ♀	PP373470	PP373517	pruni species group
Мerodon pruni (Rossi, 1790)	AU693	FSUNS:07750	Greece, Attica, Aegina, Pach. Rac - Tzkdes	female ♀	PP373471	PP373518	pruni species group
Мerodon pruni (Rossi, 1790)	AU694	FSUNS:07767	Greece, Attica, Aegina, Kavouropetra	female ♀	PP373472	PP373519	pruni species group
Мerodon pruni (Rossi, 1790)	MS16	FSUNS:AB54	Italy, Castiglione dei Pepoli	male ♂	PP373473	PP373520	pruni species group
Мerodon pruni (Rossi, 1790)	MS23	FSUNS:G2575	Greece, Rhodes, Salakos	female ♀	PP373474	PP373521	pruni species group
Мerodon pruni (Rossi, 1790)	BN109	FSUNS:D88	Greece, Lesvos	male ♂	PP373475	PP373522	pruni species group
Мerodon pruni (Rossi, 1790)	TS820	FSUNS:24607	Cyprus, Limassol, Pera Pedi old grape plantation	male ♂	PP373476	PP373523	pruni species group
Мerodon pruni (Rossi, 1790)	TS821	FSUNS:24608	Cyprus, Limassol, between Kapilio and Limnatis	female ♀	PP373477	PP373524	pruni species group
Мerodon pruni (Rossi, 1790)	TS822	FSUNS:21040	Cyprus, Achaia, Anastasi	female ♀	PP373478	PP373525	pruni species group
Мerodon pruni (Rossi, 1790)	Y1242	MZH: id.luomus.fi/GJ.3242	Greece, Samos, near Pythagorio	male ♂	LN890881	HE653260	pruni species group
