# Supplementary material for: ﻿Revisions of the clavipes and pruni species groups of the genus Merodon Meigen, 1803 (Diptera, Syrphidae)
Source: Zookeys. 2024 May 28;1203:1–69. doi: 10.3897/zookeys.1203.118842 (PMC11150873; doi:10.3897/zookeys.1203.118842)
Supplement: Supplementary material 2 — Material listed with occurences [file zookeys-1203-001_article-118842__-s002.xlsx]

## Sheet: Sheet1
Table SI2. List of studied specimens, except type material cited in main document.
Genus	Species	Author	Sex	Date of Sampling	Collector	Country	Nearest Place	Locality	Latitude	Longitude	Collection
Merodon	clavipes	(Fabricius, 1781)	NA	NA	NA	Albania	Kukes	Kruma	42.1969	20.4133	RMNH
Merodon	clavipes	(Fabricius, 1781)	female	18-28.v.1918	NA	Albania		Kula Ljums	42.1021	20.3961	NHMW
Merodon	clavipes	(Fabricius, 1781)	male	10.v.1866	NA	Austria	Lower Austria	Bisamberg	48.3167	16.35	NHMW
Merodon	clavipes	(Fabricius, 1781)	male	03.vi.1886	NA	Austria	Lower Austria	Bisamberg	48.3167	16.35	NHMW
Merodon	clavipes	(Fabricius, 1781)	male	12.vi.1816	NA	Austria	Lower Austria	Ellender Wald	48.0833	16.7167	NHMW
Merodon	clavipes	(Fabricius, 1781)	male	1883	NA	Austria		Neusiedler See	47.8333	16.75	NHMW
Merodon	clavipes	(Fabricius, 1781)	male	vi.1892	NA	Austria		Spitz	48.3598	15.4039	NHMW
Merodon	clavipes	(Fabricius, 1781)	male	vi.1891	NA	Austria		Spitz	48.3598	15.4039	NHMW
Merodon	clavipes	(Fabricius, 1781)	male	vi.1888	NA	Austria		Spitz	48.3598	15.4039	NHMW
Merodon	clavipes	(Fabricius, 1781)	female	vi.1888	NA	Austria		Spitz	48.3598	15.4039	NHMW
Merodon	clavipes	(Fabricius, 1781)	male	vi.1888	NA	Austria		Spitz	48.3598	15.4039	NHMW
Merodon	clavipes	(Fabricius, 1781)	female	vi.1888	NA	Austria		Spitz	48.3598	15.4039	NHMW
Merodon	clavipes	(Fabricius, 1781)	male	vi.1882	NA	Austria		Spitz	48.3598	15.4039	NHMW
Merodon	clavipes	(Fabricius, 1781)	male	vi.1882	NA	Austria		Spitz	48.3598	15.4039	NHMW
Merodon	clavipes	(Fabricius, 1781)	male	vi.1882	NA	Austria		Spitz	48.3598	15.4039	NHMW
Merodon	clavipes	(Fabricius, 1781)	female	v.1882	NA	Austria		Spitz	48.3598	15.4039	NHMW
Merodon	clavipes	(Fabricius, 1781)	female	v.1882	NA	Austria		Spitz	48.3598	15.4039	NHMW
Merodon	clavipes	(Fabricius, 1781)	female	v.1882	NA	Austria		Spitz	48.3598	15.4039	NHMW
Merodon	clavipes	(Fabricius, 1781)	male	16.v.2020	Đukić Aleksandar	Bosnia and Herzegovina	Bijeljina	Visitor Center „Jezera“	44.7827	19.3067	FSUNS
Merodon	clavipes	(Fabricius, 1781)	male	1902	NA	Bosnia and Herzegovina		Jablanica	43.6495	17.7873	ZMBH
Merodon	clavipes	(Fabricius, 1781)	female	1902	NA	Bosnia and Herzegovina		Jablanica	43.6495	17.7873	ZMBH
Merodon	clavipes	(Fabricius, 1781)	male	NA	NA	Bosnia and Herzegovina		Stolac	43.0788	17.9585	FSUNS
Merodon	clavipes	(Fabricius, 1781)	male	03.v.1899	NA	Bosnia and Herzegovina		Stolac	43.0788	17.9585	ZMBH
Merodon	clavipes	(Fabricius, 1781)	male	08.vi.1936	Drensky P.	Bulgaria	Belasica	Ali Botusch	41.3833	23.6167	ZIS
Merodon	clavipes	(Fabricius, 1781)	male	11.v.1981	Gollner U.	Bulgaria	Rila	Rila Monastery	42.1327	23.3406	ZHMB
Merodon	clavipes	(Fabricius, 1781)	male	12.vi.2019	Vujić Ante, Šebić Anja, Velaja Lea	Croatia	Cres	Hrasta	44.8081	14.4261	FSUNS
Merodon	clavipes	(Fabricius, 1781)	male	12.vi.2019	Vujić Ante, Šebić Anja, Velaja Lea	Croatia	Cres	Hrasta	44.8081	14.4261	FSUNS
Merodon	clavipes	(Fabricius, 1781)	male	vi.1928	Zerny	Croatia	Dalmacija	Gruž	42.6642	18.0877	NHMW
Merodon	clavipes	(Fabricius, 1781)	male	vi.1923	Zerny	Croatia	Dalmacija	Gruž	42.6642	18.0877	NHMW
Merodon	clavipes	(Fabricius, 1781)	male	05.vi.1891	Mik	Croatia	Dalmacija	Kućište	42.9797	17.1233	NHMW
Merodon	clavipes	(Fabricius, 1781)	female	05.vi.1891	Mik	Croatia	Dalmacija	Kućište	42.9797	17.1233	NHMW
Merodon	clavipes	(Fabricius, 1781)	male	05.vi.1891	Mik	Croatia	Dalmacija	Kućište	42.9797	17.1233	NHMW
Merodon	clavipes	(Fabricius, 1781)	female	05.vi.1891	Mik	Croatia	Dalmacija	Kućište	42.9797	17.1233	NHMW
Merodon	clavipes	(Fabricius, 1781)	male	04.vi.1987	NA	Croatia	Dalmacija	Mošćenička Draga	45.24	14.2464	ZHMB
Merodon	clavipes	(Fabricius, 1781)	male	05.vi.1987	NA	Croatia	Dalmacija	Mošćenička Draga	45.24	14.2464	ZHMB
Merodon	clavipes	(Fabricius, 1781)	NA	NA	NA	Croatia	Dalmacija	Novi Grad	44.1808	15.5514	NHMUK
Merodon	clavipes	(Fabricius, 1781)	male	05.vi.1891	Mik	Croatia	Dalmacija	Sabioncelo	42.9856	17.1747	NHMW
Merodon	clavipes	(Fabricius, 1781)	male	1903	NA	Croatia	Dubrovacko Neretvanska county	Korčula	42.94	17.1558	ZMBH
Merodon	clavipes	(Fabricius, 1781)	male	26.v.1962	van Beusekom C. F.	Croatia	Dubrovnik	Lokrum	42.6283	18.1197	RMNH
Merodon	clavipes	(Fabricius, 1781)	male	26.v.1962	Delfos M. J.	Croatia	Dubrovnik	Lokrum	42.6283	18.1197	RMNH
Merodon	clavipes	(Fabricius, 1781)	male	NA	Schletterer	Croatia	Istarska county	Pula	44.8793	13.8501	NHMW
Merodon	clavipes	(Fabricius, 1781)	male	NA	Schletterer	Croatia	Istarska county	Pula	44.8793	13.8501	NHMW
Merodon	clavipes	(Fabricius, 1781)	male	NA	Schletterer	Croatia	Istarska county	Pula	44.8793	13.8501	NHMW
Merodon	clavipes	(Fabricius, 1781)	male	NA	Schletterer	Croatia	Istarska county	Pula	44.8793	13.8501	NHMW
Merodon	clavipes	(Fabricius, 1781)	male	NA	Schletterer	Croatia	Istarska county	Pula	44.8793	13.8501	NHMW
Merodon	clavipes	(Fabricius, 1781)	male	20.iv.2019	Vujić Ante, Popov Snežana, Miličić Marija, Janković Marina	Croatia	Lošinj	Veli Lošinj	44.4914	14.521	FSUNS
Merodon	clavipes	(Fabricius, 1781)	NA	NA	NA	Croatia	Makarska Riviera	Baška Voda	43.3571	16.9574	RMNH
Merodon	clavipes	(Fabricius, 1781)	male	NA	Mader	Croatia	Primorsko Goranska county	Krk	45.0753	14.6169	RMNH
Merodon	clavipes	(Fabricius, 1781)	male	NA	Mader	Croatia	Primorsko Goranska county	Krk	45.0753	14.6169	RMNH
Merodon	clavipes	(Fabricius, 1781)	male	1853	NA	Croatia	Primorsko Goranska county	Rijeka	45.3595	14.3769	NHMW
Merodon	clavipes	(Fabricius, 1781)	male	1853	NA	Croatia	Primorsko Goranska county	Rijeka	45.3595	14.3769	NHMW
Merodon	clavipes	(Fabricius, 1781)	female	20.vii.1909	NA	Croatia	Rab	Kamp Planka	44.7603	14.7317	NHMW
Merodon	clavipes	(Fabricius, 1781)	male	1889	Haberhauer	Croatia	Splitsko Dalmatinska County	Slivno	43.3417	17.2178	NHMW
Merodon	clavipes	(Fabricius, 1781)	male	1862	Mann C. H.	Croatia	Splitsko Dalmatinska county	Spalato	43.5101	16.5463	NHMW
Merodon	clavipes	(Fabricius, 1781)	male	1862	Mann C. H.	Croatia	Splitsko Dalmatinska county	Spalato	43.5101	16.5463	NHMW
Merodon	clavipes	(Fabricius, 1781)	male	16.v.1956	NA	Croatia	Splitsko Dalmatinska county	Split	43.5101	16.5463	RMNH
Merodon	clavipes	(Fabricius, 1781)	male	12.v.1947	Novak	Croatia	Splitsko Dalmatinska county	Split	43.5101	16.5463	RMNH
Merodon	clavipes	(Fabricius, 1781)	male	NA	NA	Croatia	Zadarska	Zadar	44.0981	15.3517	ZMBH
Merodon	clavipes	(Fabricius, 1781)	male	1886	NA	Croatia		Ombla	42.6678	18.0783	ZMBH
Merodon	clavipes	(Fabricius, 1781)	male	1911	Anisits S. G.	Croatia		Rovinj	45.08	13.64	ZHMB
Merodon	clavipes	(Fabricius, 1781)	male	1911	Anisits S. G.	Croatia		Rovinj	45.08	13.64	ZHMB
Merodon	clavipes	(Fabricius, 1781)	male	1911	Anisits S. G.	Croatia		Rovinj	45.08	13.64	ZHMB
Merodon	clavipes	(Fabricius, 1781)	male	12.v.1957	dr Padr	Czech Republic		Radotin	49.4833	17.6333	DD coll.
Merodon	clavipes	(Fabricius, 1781)	male	1897	Finot, A.	France	Alpes maritimes	Cannes	43.5597	6.99909	MNHN
Merodon	clavipes	(Fabricius, 1781)	male	1897	Finot, A.	France	Alpes maritimes	Cannes	43.5597	6.99909	MNHN
Merodon	clavipes	(Fabricius, 1781)	male	vi.1903	NA	France	Alpes-de-Haute-Provence, Digne-les-Bains, a town	Digne	44.0786	6.23824	MNHN
Merodon	clavipes	(Fabricius, 1781)	NA	NA	NA	France	Alpes-de-Haute-Provence, Digne-les-Bains, a town	Digne	44.0786	6.23824	RMNH
Merodon	clavipes	(Fabricius, 1781)	male	NA	du Buysson H.	France	Auvergne	Brout - Vernet	46.1833	3.28333	MNHN
Merodon	clavipes	(Fabricius, 1781)	male	NA	du Buysson H.	France	Auvergne	Brout - Vernet	46.1833	3.28333	MNHN
Merodon	clavipes	(Fabricius, 1781)	male	NA	du Buysson H.	France	Auvergne	Brout - Vernet	46.1833	3.28333	MNHN
Merodon	clavipes	(Fabricius, 1781)	male	NA	du Buysson H.	France	Auvergne	Brout - Vernet	46.1833	3.28333	MNHN
Merodon	clavipes	(Fabricius, 1781)	female	NA	du Buysson H.	France	Auvergne	Brout - Vernet	46.1833	3.28333	MNHN
Merodon	clavipes	(Fabricius, 1781)	female	NA	du Buysson H.	France	Auvergne	Brout - Vernet	46.1833	3.28333	MNHN
Merodon	clavipes	(Fabricius, 1781)	female	NA	du Buysson H.	France	Auvergne	Brout - Vernet	46.1833	3.28333	MNHN
Merodon	clavipes	(Fabricius, 1781)	female	NA	du Buysson H.	France	Auvergne	Brout - Vernet	46.1833	3.28333	MNHN
Merodon	clavipes	(Fabricius, 1781)	male	NA	du Buysson H.	France	Auvergne	Brout - Vernet	46.1833	3.28333	MNHN
Merodon	clavipes	(Fabricius, 1781)	female	NA	du Buysson H.	France	Auvergne	Brout - Vernet	46.1833	3.28333	MNHN
Merodon	clavipes	(Fabricius, 1781)	male	21.v.1999	Lange C.	France	Bouches-du-Rhone Barbentane	SW Avignon, La Montagnette	43.8922	4.7408	ZHMB
Merodon	clavipes	(Fabricius, 1781)	female	20.v.1945	Bayard A.	France	Bouray	Lardy	48.5167	2.26667	MNHN
Merodon	clavipes	(Fabricius, 1781)	male	01.v.1921	Benoist R.	France	Bouray	Lardy	48.5167	2.26667	MNHN
Merodon	clavipes	(Fabricius, 1781)	male	30.v.1986	NA	France	Bouray	Lardy	48.5167	2.26667	MNHN
Merodon	clavipes	(Fabricius, 1781)	male	30.v.1886	NA	France	Bouray	Lardy	48.5167	2.26667	MNHN
Merodon	clavipes	(Fabricius, 1781)	male	30.v.1886	NA	France	Bouray	Lardy	48.5167	2.26667	MNHN
Merodon	clavipes	(Fabricius, 1781)	male	18.v.1924	Surcouf J.	France	Bouray	Lardy S.O.	48.5167	2.26667	MNHN
Merodon	clavipes	(Fabricius, 1781)	male	16.vi.1929	NA	France	Bourgogne	Clénay	47.4	5.11667	MNHN
Merodon	clavipes	(Fabricius, 1781)	female	28.vi.1932	NA	France	Bourgogne	Gevrey	47.2333	4.95	MNHN
Merodon	clavipes	(Fabricius, 1781)	female	31.v.1927	NA	France	Bourgogne	Marsannay - le - Bois	47.4333	5.1	MNHN
Merodon	clavipes	(Fabricius, 1781)	male	31.v.1927	NA	France	Bourgogne	Marsannay - le - Bois	47.4333	5.1	MNHN
Merodon	clavipes	(Fabricius, 1781)	female	31.v.1927	NA	France	Bourgogne	Marsannay - le - Bois	47.4333	5.1	MNHN
Merodon	clavipes	(Fabricius, 1781)	male	NA	NA	France	Bourgogne	Bordeau	48.3167	3.18333	ZHMB
Merodon	clavipes	(Fabricius, 1781)	female	NA	NA	France	Bourgogne	Bordeau	48.3167	3.18333	ZHMB
Merodon	clavipes	(Fabricius, 1781)	male	21.vi.1929	NA	France	Bourgogne	Curley	47.2	4.91667	MNHN
Merodon	clavipes	(Fabricius, 1781)	male	21.vi.1909	NA	France	Bourgogne	Curley	47.2	4.91667	MNHN
Merodon	clavipes	(Fabricius, 1781)	male	NA	NA	France	Centre	Bordeau	48.6833	1.1	NHMW
Merodon	clavipes	(Fabricius, 1781)	male	iv.1905	de Haut G.	France	Corse	Ajjacio	41.9191	8.72509	MNHN
Merodon	clavipes	(Fabricius, 1781)	female	06.vi.1951	Bayard A.	France	Corse	Piana	42.2269	8.64113	MNHN
Merodon	clavipes	(Fabricius, 1781)	female	05.vi.1951	Bayard A.	France	Corse	Piana	42.2269	8.64113	MNHN
Merodon	clavipes	(Fabricius, 1781)	male	30.v.2017	Vujić Ante, Ačanski Jelena, likov Laura	France	Corsica	Asco I	42.4585	9.0333	FSUNS
Merodon	clavipes	(Fabricius, 1781)	male	30.v.2017	Vujić Ante, Ačanski Jelena, likov Laura	France	Corsica	Asco I	42.4585	9.0333	FSUNS
Merodon	clavipes	(Fabricius, 1781)	NA	NA	NA	France	Corsica	Bocognano	42.0833	9.06667	NHMUK
Merodon	clavipes	(Fabricius, 1781)	male	29.iv.1896	Ferton C.	France	Corsica	Bonifacio	41.386	9.15	MNHN
Merodon	clavipes	(Fabricius, 1781)	male	21.iv.1896	Ferton C.	France	Corsica	Bonifacio	41.386	9.15	MNHN
Merodon	clavipes	(Fabricius, 1781)	male	08.iv.1896	Ferton C.	France	Corsica	Bonifacio	41.386	9.15	MNHN
Merodon	clavipes	(Fabricius, 1781)	male	NA	Ferton C.	France	Corsica	Bonifacio	41.386	9.15	MNHN
Merodon	clavipes	(Fabricius, 1781)	male	NA	Ferton C.	France	Corsica	Bonifacio	41.386	9.15	MNHN
Merodon	clavipes	(Fabricius, 1781)	male	NA	Ferton C.	France	Corsica	Bonifacio	41.386	9.15	MNHN
Merodon	clavipes	(Fabricius, 1781)	female	05.iv.1896	Ferton C.	France	Corsica	Bonifacio	41.386	9.15	MNHN
Merodon	clavipes	(Fabricius, 1781)	male	NA	Ferton C.	France	Corsica	Bonifacio	41.386	9.15	MNHN
Merodon	clavipes	(Fabricius, 1781)	male	19.iv.1896	Ferton C.	France	Corsica	Bonifacio	41.386	9.15	MNHN
Merodon	clavipes	(Fabricius, 1781)	male	12.iv.1897	Ferton C.	France	Corsica	Bonifacio	41.386	9.15	MNHN
Merodon	clavipes	(Fabricius, 1781)	male	21.iv.19?	NA	France	Corsica	Bonifacio	41.386	9.15	MNHN
Merodon	clavipes	(Fabricius, 1781)	male	13.iv.1900	NA	France	Corsica	Bonifacio	41.386	9.15	MNHN
Merodon	clavipes	(Fabricius, 1781)	male	04.v.1900	NA	France	Corsica	Bonifacio	41.386	9.15	MNHN
Merodon	clavipes	(Fabricius, 1781)	female	1902	Ferton C.	France	Corsica	Bonifacio	41.386	9.15	MNHN
Merodon	clavipes	(Fabricius, 1781)	male	NA	Ferton C.	France	Corsica	Bonifacio	41.386	9.15	MNHN
Merodon	clavipes	(Fabricius, 1781)	NA	NA	NA	France	Corsica	Bonifacio	41.386	9.15	RMNH
Merodon	clavipes	(Fabricius, 1781)	female	08.v.1968	van Ooststroom	France	Corsica	Calcatoggio, Orcino	42.0378	8.73889	RMNH
Merodon	clavipes	(Fabricius, 1781)	male	08.v.1968	van Ooststroom	France	Corsica	Calcatoggio, Orcino	42.0378	8.73889	RMNH
Merodon	clavipes	(Fabricius, 1781)	male	04.vi.1964	Lieftinck M. A.	France	Corsica	Corte, La Restonica	42.3	9.15	RMNH
Merodon	clavipes	(Fabricius, 1781)	male	04.vi.1964	Lieftinck M. A.	France	Corsica	Corte, La Restonica	42.3	9.15	RMNH
Merodon	clavipes	(Fabricius, 1781)	male	03.vi.1964	Lieftinck M. A.	France	Corsica	Corte, La Tavignano	42.1	9.55	RMNH
Merodon	clavipes	(Fabricius, 1781)	male	03.vi.1964	Lieftinck M. A.	France	Corsica	Corte, La Tavignano	42.1	9.55	RMNH
Merodon	clavipes	(Fabricius, 1781)	male	19.v.1965	Lieftinck M. A.	France	Corsica	Moneta, Urtaza	42.6	9.16667	RMNH
Merodon	clavipes	(Fabricius, 1781)	NA	NA	NA	France	Corsica	Nonza	42.7833	9.33333	RMNH
Merodon	clavipes	(Fabricius, 1781)	male	18.v.1965	Lieftinck M. A.	France	Corsica	Nonza, Lainosa	42.8	9.36667	RMNH
Merodon	clavipes	(Fabricius, 1781)	NA	NA	NA	France	Corsica	Pioggiola 6 km S from Belgodere	42.5333	9	RMNH
Merodon	clavipes	(Fabricius, 1781)	NA	NA	NA	France	Corsica	Ponte Lecchia	42.45	9.2	RMNH
Merodon	clavipes	(Fabricius, 1781)	NA	NA	NA	France	Corsica	Saint-Florent	42.6833	9.3	RMNH
Merodon	clavipes	(Fabricius, 1781)	male	30.v.1964	Lieftinck M. A.	France	Corsica	Santo-Pietro-di-Venaco	42.2333	9.16667	RMNH
Merodon	clavipes	(Fabricius, 1781)	NA	NA	NA	France	Corsica, Caldarello	Pianottoli	41.4922	9.05481	NHMUK
Merodon	clavipes	(Fabricius, 1781)	female	17.vi.1929	Hesse	France	Côte-d'Or	Bois de Saulon	47.8635	5.09229	MNHN
Merodon	clavipes	(Fabricius, 1781)	NA	NA	NA	France	Departement du Gard	Pont - du - Gard	43.9694	4.525	RMNH
Merodon	clavipes	(Fabricius, 1781)	male	06.vi.1965	Vecht J. V. D.	France	Drome	Bourdeaux	44.5833	5.13333	RMNH
Merodon	clavipes	(Fabricius, 1781)	male	27.iv.2019	Lebard Thomas	France	Guillaumes	Aval Saussette	44.0572	6.83948	LT coll.
Merodon	clavipes	(Fabricius, 1781)	male	15.vi.1949	Bayard A.	France	Hautes Alpes	Gorges de la Meouge	44.2659	5.77203	MNHN
Merodon	clavipes	(Fabricius, 1781)	male	14.vi.1949	Bayard A.	France	Hautes Alpes	Gorges de la Meouge	44.2659	5.77203	MNHN
Merodon	clavipes	(Fabricius, 1781)	male	06.vi.1960	Bayard A.	France	Hautes Alpes	Gorges de la Meouge	44.2659	5.77203	MNHN
Merodon	clavipes	(Fabricius, 1781)	male	06.vi.1960	Bayard A.	France	Hautes Alpes	Gorges de la Meouge	44.2659	5.77203	MNHN
Merodon	clavipes	(Fabricius, 1781)	male	06.vi.1960	Bayard A.	France	Hautes Alpes	Gorges de la Meouge	44.2659	5.77203	MNHN
Merodon	clavipes	(Fabricius, 1781)	NA	NA	NA	France	Ile de France	Chartrettes	48.4833	2.7	RMNH
Merodon	clavipes	(Fabricius, 1781)	male	30.v.1926	NA	France	Languedoc-Roussillon	Banyuls	42.5667	2.86667	MNHN
Merodon	clavipes	(Fabricius, 1781)	female	30.v.1926	NA	France	Languedoc-Roussillon	Banyuls	42.5667	2.86667	MNHN
Merodon	clavipes	(Fabricius, 1781)	male	07.vi.1931	NA	France	Languedoc-Roussillon	Banyuls	42.5667	2.86667	MNHN
Merodon	clavipes	(Fabricius, 1781)	NA	NA	NA	France	Luceram	Tres	43.8305	7.39028	RMNH
Merodon	clavipes	(Fabricius, 1781)	male	12.v.1986	Maldes J. M.	France	Massif Gardiole	Mireval	43.5198	3.78162	MNHN
Merodon	clavipes	(Fabricius, 1781)	male	12.v.1986	Maldes J. M.	France	Massif Gardiole	Mireval	43.5198	3.78162	MNHN
Merodon	clavipes	(Fabricius, 1781)	male	12.v.1986	Maldes J. M.	France	Massif Gardiole	Mireval	43.5198	3.78162	MNHN
Merodon	clavipes	(Fabricius, 1781)	male	07.v.1949	NA	France	Midi-Pyrenees	Autoire	44.85	1.83333	MNHN
Merodon	clavipes	(Fabricius, 1781)	male	09.v.1949	NA	France	Midi-Pyrenees	Lot, Autoire	44.85	1.83333	MNHN
Merodon	clavipes	(Fabricius, 1781)	male	07.v.1949	NA	France	Midi-Pyrenees	Lot, Autoire	44.85	1.83333	MNHN
Merodon	clavipes	(Fabricius, 1781)	NA	NA	NA	France	Monts de Lure	Lauzon, Cruis	44.0667	5.83333	RMNH
Merodon	clavipes	(Fabricius, 1781)	male	29.v.1986	Maldes J. M.	France	Pegairolles de Bueges	Ruisseau Pontel	43.8044	3.589	MNHN
Merodon	clavipes	(Fabricius, 1781)	female	NA	NA	France	Provence Alpes Cote d'Azur	Marseille	43.3	5.4	NHMW
Merodon	clavipes	(Fabricius, 1781)	NA	NA	NA	France	Provence Alpes Cote d'Azur	Mount Luberon W de Bonnieux	43.8167	5.3	RMNH
Merodon	clavipes	(Fabricius, 1781)	NA	NA	NA	France	Provence Alpes Cote d'Azur	Saint-Aygulf	43.3833	6.73333	RMNH
Merodon	clavipes	(Fabricius, 1781)	NA	NA	NA	France	Provence Alpes Cote d'Azur	Var, Frejus	44.9333	6.53333	RMNH
Merodon	clavipes	(Fabricius, 1781)	NA	NA	NA	France	Provence Alpes Cote d'Azur	Vaucluse 2km E from Roussillon, Tongruben	43.9	5.28333	RMNH
Merodon	clavipes	(Fabricius, 1781)	male	18.v.1953	PMF Verhoeff	France	Provence Alpes Cote d'Azur	Vaucluse, Bedoin	44.1167	5.16667	RMNH
Merodon	clavipes	(Fabricius, 1781)	NA	NA	NA	France	Provence Alpes Cote d'Azur	Verdaches	44.2667	6.33333	RMNH
Merodon	clavipes	(Fabricius, 1781)	male	11.vi.1965	Vecht J. V. D.	France	Pyrenees-Orientales	Font Romeu	42.5167	2.05	RMNH
Merodon	clavipes	(Fabricius, 1781)	female	NA	NA	France	Rhone-Alpes	Lyon	45.75	4.85	NHMW
Merodon	clavipes	(Fabricius, 1781)	female	17.v.2013	Lebard Thomas	France	Saorge	Brain du Semite	43.9819	7.54645	LT coll.
Merodon	clavipes	(Fabricius, 1781)	female	31.v.1911	Abot G.	France	Sarthe	Avoise	47.8667	-0.2	MNHN
Merodon	clavipes	(Fabricius, 1781)	female	31.v.1911	Abot G.	France	Sarthe	Avoise	47.8667	-0.2	MNHN
Merodon	clavipes	(Fabricius, 1781)	male	NA	Seguy E.	France	Seine and Gise	Rambouillet	48.6667	1.83333	MNHN
Merodon	clavipes	(Fabricius, 1781)	male	NA	Seguy E.	France	Seine and Gise	Rambouillet	48.6667	1.83333	MNHN
Merodon	clavipes	(Fabricius, 1781)	female	NA	Seguy E.	France	Seine and Gise	Rambouillet	48.6667	1.83333	MNHN
Merodon	clavipes	(Fabricius, 1781)	female	1897	Finot, A., 1897.	France	Seine-A-Marne	Fontainebleau	48.4	2.7	MNHN
Merodon	clavipes	(Fabricius, 1781)	male	NA	NA	France	Seine-A-Marne	Fontainebleau	48.4	2.7	MNHN
Merodon	clavipes	(Fabricius, 1781)	male	NA	NA	France	Seine-A-Marne	Fontainebleau	48.4	2.7	MNHN
Merodon	clavipes	(Fabricius, 1781)	male	08.vi.1921	Surcouf J.	France	Seine-et-Marne	Nemours	48.2667	2.7	MNHN
Merodon	clavipes	(Fabricius, 1781)	male	08.vi.1921	Surcouf J.	France	Seine-et-Marne	Nemours	48.2667	2.7	MNHN
Merodon	clavipes	(Fabricius, 1781)	male	08.vi.1921	Surcouf J.	France	Seine-et-Marne	Nemours	48.2667	2.7	MNHN
Merodon	clavipes	(Fabricius, 1781)	male	08.vi.1921	Surcouf J.	France	Seine-et-Marne	Nemours	48.2667	2.7	MNHN
Merodon	clavipes	(Fabricius, 1781)	male	08.vi.1921	Surcouf J.	France	Seine-et-Marne	Nemours	48.2667	2.7	MNHN
Merodon	clavipes	(Fabricius, 1781)	male	08.vi.1921	Surcouf J.	France	Seine-et-Marne	Nemours	48.2667	2.7	MNHN
Merodon	clavipes	(Fabricius, 1781)	female	08.vi.1921	Surcouf J.	France	Seine-et-Marne	Nemours	48.2667	2.7	MNHN
Merodon	clavipes	(Fabricius, 1781)	male	vi.1921	Surcouf J.	France	Seine-et-Marne	Nemours	48.2667	2.7	MNHN
Merodon	clavipes	(Fabricius, 1781)	male	05.vi.1922	Benoist R.	France	Seine-et-Marne	Nemours	48.2667	2.7	MNHN
Merodon	clavipes	(Fabricius, 1781)	male	05.vi.1922	Benoist R.	France	Seine-et-Marne	Nemours	48.2667	2.7	MNHN
Merodon	clavipes	(Fabricius, 1781)	female	03.vi.1923	NA	France	Seine-et-Marne	Nemours	48.2667	2.7	MNHN
Merodon	clavipes	(Fabricius, 1781)	female	NA	Lesni P.,1901	France	Seine-et-Marne	Nemours	48.2667	2.7	MNHN
Merodon	clavipes	(Fabricius, 1781)	male	iii.1924	Benoist R.	France	Seine-et-Oise	Briere les Scelles	48.45	2.13333	MNHN
Merodon	clavipes	(Fabricius, 1781)	female	iii.1924	Benoist R.	France	Seine-et-Oise	Briere les Scelles	48.45	2.13333	MNHN
Merodon	clavipes	(Fabricius, 1781)	male	v.1922	Berland L.	France	Var	Callian	43.6333	6.75	MNHN
Merodon	clavipes	(Fabricius, 1781)	female	v.1922	Berland L.	France	Var	Callian	43.6333	6.75	MNHN
Merodon	clavipes	(Fabricius, 1781)	female	v.1922	Berland L.	France	Var	Callian	43.6333	6.75	MNHN
Merodon	clavipes	(Fabricius, 1781)	male	NA	NA	France	Var	Cavaliere	43.15	6.43333	MNHN
Merodon	clavipes	(Fabricius, 1781)	male	NA	NA	France	Var	Cavaliere	43.15	6.43333	MNHN
Merodon	clavipes	(Fabricius, 1781)	male	05.vi.1919	Seguy Ancey	France	Var	Le Beausset	43.2	5.8	MNHN
Merodon	clavipes	(Fabricius, 1781)	male	NA	Seguy Ancey	France	Var	Le Beausset	43.2	5.8	MNHN
Merodon	clavipes	(Fabricius, 1781)	male	NA	Seguy Ancey	France	Var	Le Beausset	43.2	5.8	MNHN
Merodon	clavipes	(Fabricius, 1781)	male	NA	Seguy Ancey	France	Var	Le Beausset	43.2	5.8	MNHN
Merodon	clavipes	(Fabricius, 1781)	female	08.v.1965	van Ooststroom	France	Var Department	Massif des Maures	43.2667	6.38333	RMNH
Merodon	clavipes	(Fabricius, 1781)	male	08.v.1965	van Ooststroom	France	Var Department	Massif des Maures	43.2667	6.38333	RMNH
Merodon	clavipes	(Fabricius, 1781)	female	1928	Pic M.	France		Ableville	50.1143	1.83455	MNHN
Merodon	clavipes	(Fabricius, 1781)	male	15.v.1999	Lange, C.; Ziegler, J.	France		Barbentane, SW of Avignon, La Montagnette	43.8922	4.74083	ZFMK
Merodon	clavipes	(Fabricius, 1781)	NA	NA	NA	France		Beauscet	43.1994	5.80324	NHMUK
Merodon	clavipes	(Fabricius, 1781)	male	18.v.1927	NA	France		Bois du Ch. Ambolu Cherigny Sauron	46.8502	2.27714	MNHN
Merodon	clavipes	(Fabricius, 1781)	male	27.v.1965	Ulrich, H.	France		Buis-les-Baronnies	44.2769	5.26957	ZFMK
Merodon	clavipes	(Fabricius, 1781)	female	21.vi.1987	Maldes J. M.	France		Causse de Blandas Env. Blandas gard D.713	43.915	3.51341	MNHN
Merodon	clavipes	(Fabricius, 1781)	male	11.vi.1939	NA	France		Courtemanche (Jomiza)	49.6616	2.53417	MNHN
Merodon	clavipes	(Fabricius, 1781)	male	10.vi.1939	NA	France		Courtemanche (Jomiza)	49.6616	2.53417	MNHN
Merodon	clavipes	(Fabricius, 1781)	male	07.vi.1939	NA	France		Courtemanche (Jomiza)	49.6616	2.53417	MNHN
Merodon	clavipes	(Fabricius, 1781)	female	23.vi.1949	Bayard A.	France		Env. de Sisteron Vallee du Buech	44.1764	5.9446	MNHN
Merodon	clavipes	(Fabricius, 1781)	male	NA	Oberthür, R.	France		Fontainebleau	48.3981	2.70555	ZFMK
Merodon	clavipes	(Fabricius, 1781)	NA	NA	NA	France		Fontainebleau	48.3981	2.70555	RMNH
Merodon	clavipes	(Fabricius, 1781)	female	24.vi.1923	NA	France		Ft de Carnelles	49.1294	2.32518	MNHN
Merodon	clavipes	(Fabricius, 1781)	female	23.v.1954	Roman Emile	France		Gallia pont de Chazey (Ain)	45.9073	5.23438	MNHN
Merodon	clavipes	(Fabricius, 1781)	male	23.v.1954	Roman Emile	France		Gallia pont de Chazey (Ain)	45.9073	5.23438	MNHN
Merodon	clavipes	(Fabricius, 1781)	NA	NA	NA	France		Hyeres	43.129	6.12706	NHMUK
Merodon	clavipes	(Fabricius, 1781)	female	31.v.1925	Benoist R.	France		Malesherbes (Lorret)	48.3004	2.41652	MNHN
Merodon	clavipes	(Fabricius, 1781)	male	12.vi.1913	NA	France		Maloche	46.8381	1.43007	MNHN
Merodon	clavipes	(Fabricius, 1781)	male	12.vi.1913	NA	France		Maloche	46.8381	1.43007	MNHN
Merodon	clavipes	(Fabricius, 1781)	female	17.vi.1941	Maldes J. M.	France		Montdidier (Jomane)	49.6472	2.5631	MNHN
Merodon	clavipes	(Fabricius, 1781)	male	29.iv.1986	Kugler	France		Montpellier H Gerdat	43.6265	3.79232	TAU
Merodon	clavipes	(Fabricius, 1781)	male	iv.1921	Schvand H.	France		Nauville aux Bois Loiret	48.0524	2.06326	MNHN
Merodon	clavipes	(Fabricius, 1781)	male	15-16.v.2012	Bartak Miroslav	France		Sainte Baume edge of forest	43.3333	5.73333	BM coll.
Merodon	clavipes	(Fabricius, 1781)	male	15-16.v.2012	Bartak Miroslav	France		Sainte Baume edge of forest	43.3333	5.73333	BM coll.
Merodon	clavipes	(Fabricius, 1781)	male	vi.1935	NA	France		Ste-Colombe-es-Loing, Yonne	47.5702	3.23625	MNHN
Merodon	clavipes	(Fabricius, 1781)	female	vi.1935	NA	France		Ste-Colombe-es-Loing, Yonne	47.5702	3.23625	MNHN
Merodon	clavipes	(Fabricius, 1781)	female	1901	NA	France		Tosny	49.2202	1.3707	MNHN
Merodon	clavipes	(Fabricius, 1781)	male	1908	NA	France		Tosny	49.2202	1.3707	MNHN
Merodon	clavipes	(Fabricius, 1781)	male	vii.1923	Benoist R.	France		Vendresse (Ardennes)	49.6013	4.79503	MNHN
Merodon	clavipes	(Fabricius, 1781)	female	vii.1923	Benoist R.	France		Vendresse (Ardennes)	49.6013	4.79503	MNHN
Merodon	clavipes	(Fabricius, 1781)	male	11.v.1893	NA	France		Vernon	49.0729	1.48698	MNHN
Merodon	clavipes	(Fabricius, 1781)	female	NA	Keczel	Germany	Bayern	Thalhammer	47.7833	11.8	NHMW
Merodon	clavipes	(Fabricius, 1781)	female	NA	NA	Germany	Niedersachsen	Bakum	52.2167	8.31667	RMNH
Merodon	clavipes	(Fabricius, 1781)	NA	05.v.1996	NA	Greece	Achaia	Katarraktis	38.1002	21.8321	NA
Merodon	clavipes	(Fabricius, 1781)	NA	NA	NA	Greece	Achaia	Katarraktis	38.0974	21.8378	NA
Merodon	clavipes	(Fabricius, 1781)	male	20.iv.2014	Vujić Ante	Greece	Achaia	Near Erimanthos 1	38.1152	21.7725	FSUNS
Merodon	clavipes	(Fabricius, 1781)	male	04.v.2013	NA	Greece	Alexandroupoli	Agios Caralambos (Maronia)	40.8747	25.5108	FSUNS
Merodon	clavipes	(Fabricius, 1781)	female	12.iv.2013	Petanidou Theodora; Devalez Jelle	Greece	Anafi	Helicodrome	36.357	25.7728	MAegean
Merodon	clavipes	(Fabricius, 1781)	female	11.iv.2013	Petanidou Theodora; Devalez Jelle	Greece	Anafi	Zoodohos Pigi	36.3581	25.8303	MAegean
Merodon	clavipes	(Fabricius, 1781)	female	11.iv.2013	Petanidou Theodora; Devalez Jelle	Greece	Anafi	Zoodohos Pigi	36.3581	25.8303	MAegean
Merodon	clavipes	(Fabricius, 1781)	NA	NA	Schulz A. S. G.	Greece	Andros	Amolohos	37.9333	24.7667	RMNH
Merodon	clavipes	(Fabricius, 1781)	NA	NA	NA	Greece	Arcadia	3 km SE Kapsas	37.5766	22.3728	NHMUK
Merodon	clavipes	(Fabricius, 1781)	female	24.v.2014	Vujić Ante	Greece	Arcadia	Kardaras	37.6265	22.2907	FSUNS
Merodon	clavipes	(Fabricius, 1781)	male	28.iv.2005	van Steenis Jeroen	Greece	Arcadia	Paleochori 2.5 km S Loussios river	37.152	22.7183	SJ coll.
Merodon	clavipes	(Fabricius, 1781)	male	23.iii.2014	Vujić Ante	Greece	Argolida	Asprovrisi	37.5843	22.9032	FSUNS
Merodon	clavipes	(Fabricius, 1781)	male	23.iii.2014	Vujić Ante	Greece	Argolida	Asprovrisi	37.5843	22.9032	FSUNS
Merodon	clavipes	(Fabricius, 1781)	male	NA	NA	Greece	Attiki	Athens	37.9833	23.7333	ZHMB
Merodon	clavipes	(Fabricius, 1781)	male	NA	NA	Greece	Attiki	Athens	37.9833	23.7333	ZHMB
Merodon	clavipes	(Fabricius, 1781)	NA	NA	NA	Greece	Attiki	Daphni	38.0081	23.6419	RMNH
Merodon	clavipes	(Fabricius, 1781)	NA	NA	NA	Greece	Attiki	Erythrea	38.1	23.8167	RMNH
Merodon	clavipes	(Fabricius, 1781)	male	18.v.1997	Vujić Ante	Greece	Chalcidice	Kassandra	40.0232	23.4382	FSUNS
Merodon	clavipes	(Fabricius, 1781)	male	18.v.1997	Vujić Ante	Greece	Chalcidice	Kassandra	40.0232	23.4382	FSUNS
Merodon	clavipes	(Fabricius, 1781)	male	18.v.1997	Vujić Ante	Greece	Chalcidice	Kassandra	40.0232	23.4382	FSUNS
Merodon	clavipes	(Fabricius, 1781)	NA	NA	NA	Greece	Chania	Galata	35.5122	24.0156	RMNH
Merodon	clavipes	(Fabricius, 1781)	female	27.v.2014	Vujić Ante	Greece	Chania	Imbors	35.2523	24.1744	FSUNS
Merodon	clavipes	(Fabricius, 1781)	female	27.v.2014	Vujić Ante	Greece	Chania	Imbors	35.2523	24.1744	FSUNS
Merodon	clavipes	(Fabricius, 1781)	male	27.v.2014	Vujić Ante	Greece	Chania	Imbors	35.2523	24.1744	FSUNS
Merodon	clavipes	(Fabricius, 1781)	male	24.iv.2014	Vujić Ante	Greece	Chania	Imbros Gorge	35.2106	24.1689	FSUNS
Merodon	clavipes	(Fabricius, 1781)	male	28.v.2014	Vujić Ante	Greece	Chania	Mescla	35.4013	23.9405	FSUNS
Merodon	clavipes	(Fabricius, 1781)	female	28.v.2014	Vujić Ante	Greece	Chania	Mescla	35.4013	23.9405	FSUNS
Merodon	clavipes	(Fabricius, 1781)	male	28.v.2014	Vujić Ante	Greece	Chania	Omalos plain	35.3183	23.9143	FSUNS
Merodon	clavipes	(Fabricius, 1781)	male	04.v.1973	van Ooststroom	Greece	Chania	Omalos plain	35.3333	23.9	RMNH
Merodon	clavipes	(Fabricius, 1781)	NA	NA	NA	Greece	Chania	Omalos plain	35.3333	23.9	RMNH
Merodon	clavipes	(Fabricius, 1781)	NA	NA	NA	Greece	Corfu	20 km N from Skripero	39.7728	19.792	RMNH
Merodon	clavipes	(Fabricius, 1781)	NA	NA	NA	Greece	Corfu	Dassia 5 km SE Korakiana	39.6833	19.8333	RMNH
Merodon	clavipes	(Fabricius, 1781)	male	24.v.2016	Vujić Ante; Ačanski Jelena; Miličić Marija; Nedeljković Zorica; Likov Laura	Greece	Corfu	Nr Strinilas	39.7399	19.8373	FSUNS
Merodon	clavipes	(Fabricius, 1781)	male	24.v.2016	Vujić Ante; Ačanski Jelena; Miličić Marija; Nedeljković Zorica; Likov Laura	Greece	Corfu	Nr Strinilas	39.7399	19.8373	FSUNS
Merodon	clavipes	(Fabricius, 1781)	male	24.v.2016	Vujić Ante; Ačanski Jelena; Miličić Marija; Nedeljković Zorica; Likov Laura	Greece	Corfu	Nr Strinilas	39.7399	19.8373	FSUNS
Merodon	clavipes	(Fabricius, 1781)	female	24.v.2016	Vujić Ante; Ačanski Jelena; Miličić Marija; Nedeljković Zorica; Likov Laura	Greece	Corfu	Nr Strinilas	39.7399	19.8373	FSUNS
Merodon	clavipes	(Fabricius, 1781)	NA	NA	NA	Greece	Corfu	Pantokrator	39.7469	19.8711	RMNH
Merodon	clavipes	(Fabricius, 1781)	NA	NA	NA	Greece	Corfu	Pantokrator	39.7469	19.8711	RMNH
Merodon	clavipes	(Fabricius, 1781)	male	30.v.1994	Ohl M.	Greece	Delphi	Arahova	38.4771	22.5888	ZHMB
Merodon	clavipes	(Fabricius, 1781)	female	30.v.1994	Ohl M.	Greece	Delphi	Arahova	38.4771	22.5888	ZHMB
Merodon	clavipes	(Fabricius, 1781)	NA	09.vi.1995	Dils Jos	Greece	Drama	Mt. Falakro	41.2978	24.0069	DJ. Coll
Merodon	clavipes	(Fabricius, 1781)	NA	NA	Dils Jos	Greece	Drama	Mt. Falakro	41.301	24.0803	DJ. Coll
Merodon	clavipes	(Fabricius, 1781)	NA	09.vi.1995	Dils Jos	Greece	Drama	Mt. Falakro	41.301	24.0803	DJ. Coll
Merodon	clavipes	(Fabricius, 1781)	male	12.v.1956	Brochmann	Greece	Euboea	Chalkis	38.4583	23.6286	ZFMK
Merodon	clavipes	(Fabricius, 1781)	female	12.v.1956	Brochmann	Greece	Euboea	Chalkis	38.4583	23.6286	ZFMK
Merodon	clavipes	(Fabricius, 1781)	female	13.v.1956	Peus F.	Greece	Euboea	Chalkis	38.4636	23.5994	ZHMB
Merodon	clavipes	(Fabricius, 1781)	male	13.v.1956	Peus F.	Greece	Euboea	Chalkis	38.4636	23.5994	ZHMB
Merodon	clavipes	(Fabricius, 1781)	male	13.v.1956	Peus F.	Greece	Euboea	Chalkis	38.4636	23.5994	ZHMB
Merodon	clavipes	(Fabricius, 1781)	male	08.v.1956	Peus F.	Greece	Euboea	Mountain Dirphys	38.6333	23.8333	ZHMB
Merodon	clavipes	(Fabricius, 1781)	male	04.v.1984	NA	Greece	Evrytania	Chryso	39.0403	21.6719	RMNH
Merodon	clavipes	(Fabricius, 1781)	male	19.iv.2003	Lange C.; Ziegler J.	Greece	Fokida	10 km SE Amfissa	38.4839	22.4508	ZHMB
Merodon	clavipes	(Fabricius, 1781)	male	27.v.1991	NA	Greece	Fokida	Amfissa	38.525	22.3731	RMNH
Merodon	clavipes	(Fabricius, 1781)	male	27.v.1991	NA	Greece	Fokida	Amfissa	38.525	22.3731	RMNH
Merodon	clavipes	(Fabricius, 1781)	female	27.v.1991	NA	Greece	Fokida	Amfissa	38.525	22.3731	RMNH
Merodon	clavipes	(Fabricius, 1781)	NA	NA	Dils Jos	Greece	Fokida	Delphi	38.4833	22.5	NA
Merodon	clavipes	(Fabricius, 1781)	female	21.v.1984	NA	Greece	Fokida	Delphi	38.4833	22.5	RMNH
Merodon	clavipes	(Fabricius, 1781)	NA	04.v.1996	NA	Greece	Fokida	Delphi	38.4833	22.5	NA
Merodon	clavipes	(Fabricius, 1781)	NA	04.v.1996	NA	Greece	Fokida	Delphi	38.4833	22.5	DJ coll.
Merodon	clavipes	(Fabricius, 1781)	male	29.iv.1980	Teunissen H.	Greece	Fokida	Delphi	38.4833	22.5	RMNH
Merodon	clavipes	(Fabricius, 1781)	NA	NA	Delnoye M.	Greece	Fokida	Delphi	38.4833	22.5	NA
Merodon	clavipes	(Fabricius, 1781)	male	23.iv.1972	Geijskes D. C.	Greece	Heraclion	Amnissos	35.3167	25.1833	RMNH
Merodon	clavipes	(Fabricius, 1781)	male	23.iv.1972	Geijskes D. C.	Greece	Heraclion	Amnissos	35.3167	25.1833	RMNH
Merodon	clavipes	(Fabricius, 1781)	female	16.iv.1972	Geijskes D. C.	Greece	Heraclion	Amnissos	35.3167	25.1833	RMNH
Merodon	clavipes	(Fabricius, 1781)	male	23.v.1925	Schulz A. S. G.	Greece	Heraclion	Megali Wrissi	35.1321	25.0224	ZHMB
Merodon	clavipes	(Fabricius, 1781)	female	23.v.1925	Schulz A. S. G.	Greece	Heraclion	Megali Wrissi	35.1321	25.0224	ZHMB
Merodon	clavipes	(Fabricius, 1781)	female	29.iv.1982	Teunissen H.	Greece	Heraclion	Monastery Akeon	35.1667	25	RMNH
Merodon	clavipes	(Fabricius, 1781)	male	15.v.1988	NA	Greece	Ilia	Lalas, N from Olympia	37.7045	21.713	RMNH
Merodon	clavipes	(Fabricius, 1781)	male	15.v.1988	NA	Greece	Ilia	Lalas, N from Olympia	37.7045	21.713	RMNH
Merodon	clavipes	(Fabricius, 1781)	male	15.v.1988	NA	Greece	Ilia	Lalas, N from Olympia	37.7045	21.713	RMNH
Merodon	clavipes	(Fabricius, 1781)	male	15.v.1988	NA	Greece	Ilia	Lalas, N from Olympia	37.7045	21.713	RMNH
Merodon	clavipes	(Fabricius, 1781)	NA	15.v.1988	NA	Greece	Ilia	Lalas, N from Olympia	37.7045	21.713	RMNH
Merodon	clavipes	(Fabricius, 1781)	male	12.v.1988	NA	Greece	Ilia	Lepreo, 25 km NE Kiparissia	37.4333	21.7167	RMNH
Merodon	clavipes	(Fabricius, 1781)	NA	NA	Dils Jos	Greece	Ioannina	Areti	39.8316	20.5804	NA
Merodon	clavipes	(Fabricius, 1781)	NA	21.v.1996	NA	Greece	Ioannina	Mesovouni	39.9422	20.6453	NA
Merodon	clavipes	(Fabricius, 1781)	NA	NA	Dils Jos	Greece	Ioannina	Mesovouni	39.9422	20.6453	NA
Merodon	clavipes	(Fabricius, 1781)	male	05.vi.2017	Vujić Ante; Nedeljković Zorica	Greece	Ioannina	near Eleftero 1	40.0566	20.8509	FSUNS
Merodon	clavipes	(Fabricius, 1781)	female	04.vi.2017	Vujić Ante; Nedeljković Zorica	Greece	Ioannina	near Konitsa 3	40.0509	20.767	FSUNS
Merodon	clavipes	(Fabricius, 1781)	NA	01.vi.1995	NA	Greece	Ioannina	Pedini	39.567	20.836	NA
Merodon	clavipes	(Fabricius, 1781)	NA	NA	Dils Jos	Greece	Ioannina	Pedini	39.567	20.836	NA
Merodon	clavipes	(Fabricius, 1781)	male	14-16.iv.2013	Petanidou Theodora; Devalez Jelle	Greece	Ios	Mersinia Rema	36.7011	25.309	MAegean
Merodon	clavipes	(Fabricius, 1781)	female	03.v.2013	Gavalas Jele	Greece	Iraklia	Iraklia	36.8425	25.4554	FSUNS
Merodon	clavipes	(Fabricius, 1781)	female	05.iii.2013	Gavalas Jele	Greece	Iraklia	Iraklia	36.8425	25.4554	FSUNS
Merodon	clavipes	(Fabricius, 1781)	female	05.iii.2013	Gavalas Jele	Greece	Iraklia	Iraklia	36.8425	25.4554	FSUNS
Merodon	clavipes	(Fabricius, 1781)	female	28.iii.2013	Gavalas Jele	Greece	Iraklia	Livadi	36.8486	25.4718	FSUNS
Merodon	clavipes	(Fabricius, 1781)	male	19.iii.2014	Gavalas Jele	Greece	Iraklia	Livadi	36.8486	25.4718	FSUNS
Merodon	clavipes	(Fabricius, 1781)	male	21.iii.2014	Gavalas Jele	Greece	Iraklia	MER	36.8289	25.469	FSUNS
Merodon	clavipes	(Fabricius, 1781)	male	21.iii.2014	Gavalas Jele	Greece	Iraklia	MER	36.8289	25.469	FSUNS
Merodon	clavipes	(Fabricius, 1781)	female	20.iii.2014	Gavalas Jele	Greece	Iraklia	MER	36.8289	25.469	FSUNS
Merodon	clavipes	(Fabricius, 1781)	female	08.v.1984	NA	Greece	Kalamos	Episkopi	38.6443	20.9292	RMNH
Merodon	clavipes	(Fabricius, 1781)	NA	15.iv.2007	Ssymank Axel	Greece	Kavala	Nestos gorge	41.1025	24.7506	NA
Merodon	clavipes	(Fabricius, 1781)	NA	20.iv.2007	Ssymank Axel	Greece	Kavala	road to Myrtofito	40.8011	24.2628	NA
Merodon	clavipes	(Fabricius, 1781)	female	21-23.iv.2013	Petanidou Theodora	Greece	Kea	Dihala Sklavou	37.6719	24.3822	FSUNS
Merodon	clavipes	(Fabricius, 1781)	male	17.v.1997	Smart M. J.	Greece	Kefalonia	1 km S Karia	38.3711	20.5897	SJM coll.
Merodon	clavipes	(Fabricius, 1781)	male	17.v.1997	Smart M. J.	Greece	Kefalonia	1 km S Karia	38.3711	20.5897	SJM coll.
Merodon	clavipes	(Fabricius, 1781)	male	13.v.1997	Smart M. J.	Greece	Kefalonia	1 km S Karia	38.3711	20.5897	SJM coll.
Merodon	clavipes	(Fabricius, 1781)	male	13.v.1997	Smart M. J.	Greece	Kefalonia	1 km S Karia	38.3711	20.5897	SJM coll.
Merodon	clavipes	(Fabricius, 1781)	male	13.v.1997	Smart M. J.	Greece	Kefalonia	1 km S Karia	38.3711	20.5897	SJM coll.
Merodon	clavipes	(Fabricius, 1781)	male	13.v.1997	Smart M. J.	Greece	Kefalonia	1 km S Karia	38.3711	20.5897	SJM coll.
Merodon	clavipes	(Fabricius, 1781)	female	13.v.1997	Smart M. J.	Greece	Kefalonia	1 km S Karia	38.3711	20.5897	SJM coll.
Merodon	clavipes	(Fabricius, 1781)	female	22.v.1986	Teunissen H.	Greece	Korinthia	Ano Trikala	37.9833	22.4667	RMNH
Merodon	clavipes	(Fabricius, 1781)	NA	NA	Dils Jos	Greece	Korinthia	Zemeno	38.0273	22.606	NA
Merodon	clavipes	(Fabricius, 1781)	female	14.v.1997	Hradsky M.	Greece	Kreta	Matala	34.9905	24.7479	FSUNS
Merodon	clavipes	(Fabricius, 1781)	female	23.v.1925	Schulz A. S. G.	Greece	Kriti	Monophatsi	35.084	25.1018	ZHMB
Merodon	clavipes	(Fabricius, 1781)	male	17.v.1994	Ohl M.	Greece	Laconia	Kambos Gorge	36.9596	22.2375	ZHMB
Merodon	clavipes	(Fabricius, 1781)	male	23.v.2014	Vujić Ante; Ačanski Jelena	Greece	Laconia	Karyes, 25 km N from Sparta	37.3042	22.4211	FSUNS
Merodon	clavipes	(Fabricius, 1781)	female	17.v.1991	NA	Greece	Laconia	Parori	37.0611	22.3825	RMNH
Merodon	clavipes	(Fabricius, 1781)	male	14.v.1984	NA	Greece	Laconia	Parori	37.0611	22.3825	RMNH
Merodon	clavipes	(Fabricius, 1781)	female	09.v.1988	NA	Greece	Laconia	Parori	37.0611	22.3825	RMNH
Merodon	clavipes	(Fabricius, 1781)	female	23.v.2014	Vujić Ante; Ačanski Jelena	Greece	Laconia	Voutani, 10 km N from Sparti	37.1574	22.4417	FSUNS
Merodon	clavipes	(Fabricius, 1781)	male	04.vi.1993	NA	Greece	Laconia	Xirokambi	36.9576	22.4453	RMNH
Merodon	clavipes	(Fabricius, 1781)	male	21.v.2014	Vujić Ante; Ačanski Jelena	Greece	Lamia	Ano Mpralos	38.7358	22.4525	FSUNS
Merodon	clavipes	(Fabricius, 1781)	female	02.vi.1956	Peus F.	Greece	Larissa	Mylogousta	39.7452	22.1161	ZHMB
Merodon	clavipes	(Fabricius, 1781)	female	05.iv.2001	Bones M.	Greece	Lasithi	Ag. Nikolaos	35.1916	25.7069	ZHMB
Merodon	clavipes	(Fabricius, 1781)	male	22.iv.2014	Vujić Ante	Greece	Lasithi	Plateau of Lassithi, Katio Metoni	35.1831	25.4333	FSUNS
Merodon	clavipes	(Fabricius, 1781)	male	22.iv.2014	Vujić Ante	Greece	Lasithi	Plateau of Lassithi, Katio Metoni	35.1831	25.4333	FSUNS
Merodon	clavipes	(Fabricius, 1781)	male	22.iv.2014	Vujić Ante	Greece	Lasithi	Plateau of Lassithi, Psihro	35.1629	25.4549	FSUNS
Merodon	clavipes	(Fabricius, 1781)	male	25.v.2014	Vujić Ante	Greece	Lassithi	Plati	35.1725	25.4368	FSUNS
Merodon	clavipes	(Fabricius, 1781)	female	25.v.2014	Vujić Ante	Greece	Lassithi	Plati	35.1725	25.4368	FSUNS
Merodon	clavipes	(Fabricius, 1781)	female	20.iv.2000	Standfuss Klaus	Greece	Magnisias	Platania	39.15	23.3167	DD coll.
Merodon	clavipes	(Fabricius, 1781)	female	27.iv.2000	Standfuss Klaus	Greece	Magnisias	Platania	39.15	23.3167	DD coll.
Merodon	clavipes	(Fabricius, 1781)	female	25.v.2012	Vujić Ante	Greece	Metheori	Kalabaka	39.7057	21.6402	FSUNS
Merodon	clavipes	(Fabricius, 1781)	female	19.v.1997	Vujić Ante	Greece	Mountain Olympos	Ag. Dimitri	40.1528	22.2267	FSUNS
Merodon	clavipes	(Fabricius, 1781)	female	19.v.1997	NA	Greece	Mountain Olympos	Ag. Dimitrios	40.1528	22.2267	FSUNS
Merodon	clavipes	(Fabricius, 1781)	male	23.iv.1990	NA	Greece	Mountain Olympos	Dion	40.1552	22.441	FSUNS
Merodon	clavipes	(Fabricius, 1781)	male	19.v.1997	NA	Greece	Mountain Olympos	Olimpiada	39.9916	22.2842	FSUNS
Merodon	clavipes	(Fabricius, 1781)	male	19.v.1997	NA	Greece	Mountain Olympos	Olimpiada	39.9916	22.2842	FSUNS
Merodon	clavipes	(Fabricius, 1781)	male	19.v.1997	NA	Greece	Mountain Olympos	Olimpiada	39.9916	22.2842	FSUNS
Merodon	clavipes	(Fabricius, 1781)	female	19.v.1997	NA	Greece	Mountain Olympos	Olimpiada	39.9916	22.2842	FSUNS
Merodon	clavipes	(Fabricius, 1781)	female	19.v.1997	NA	Greece	Mountain Olympos	Olimpiada	39.9916	22.2842	FSUNS
Merodon	clavipes	(Fabricius, 1781)	male	19.v.1997	Šimić Smiljka	Greece	Mountain Olympos	Olimpiada	39.9916	22.2842	FSUNS
Merodon	clavipes	(Fabricius, 1781)	male	19.v.1997	Vujić Ante	Greece	Mountain Olympos	Olimpiada	39.9916	22.2842	FSUNS
Merodon	clavipes	(Fabricius, 1781)	male	19.v.1997	Vujić Ante	Greece	Mountain Olympos	Olimpiada	39.9916	22.2842	FSUNS
Merodon	clavipes	(Fabricius, 1781)	female	19.v.1997	Vujić Ante	Greece	Mountain Olympos	Olimpiada	39.9916	22.2842	FSUNS
Merodon	clavipes	(Fabricius, 1781)	female	19.v.1997	Vujić Ante	Greece	Mountain Olympos	Olimpiada	39.9916	22.2842	FSUNS
Merodon	clavipes	(Fabricius, 1781)	male	27.v.1954	Kircheberg E.	Greece	Mountain Parnassos	Delphi	38.4822	22.5037	ZHMB
Merodon	clavipes	(Fabricius, 1781)	male	27.v.1954	Kircheberg E.	Greece	Mountain Parnassos	Delphi	38.4822	22.5037	ZHMB
Merodon	clavipes	(Fabricius, 1781)	female	27.v.1954	Kircheberg E.	Greece	Mountain Parnassos	Delphi	38.4822	22.5037	ZHMB
Merodon	clavipes	(Fabricius, 1781)	male	09.v.2005	Kadlecova M.	Greece	Mountain Parnassos	Delphi	38.4822	22.5037	FSUNS
Merodon	clavipes	(Fabricius, 1781)	female	22.vi.1994	NA	Greece	Mountain Pindos	Monodendri	39.8802	20.7597	NA
Merodon	clavipes	(Fabricius, 1781)	male	22.vi.1994	NA	Greece	Mountain Pindos	Monodendri	39.8802	20.7597	NA
Merodon	clavipes	(Fabricius, 1781)	male	17.v.1988	NA	Greece	Mountain Pindos	Kalabaka	39.7083	21.6345	RMNH
Merodon	clavipes	(Fabricius, 1781)	female	02.v.1998	Michelsen V.	Greece	Mountain Taygetos	10 km W Sparta	37.0829	22.3414	ZMUC
Merodon	clavipes	(Fabricius, 1781)	male	15.iv.2007	Ssymank Axel	Greece	Paradisos	Nestos Gorge	41.1025	24.7506	SA coll.
Merodon	clavipes	(Fabricius, 1781)	female	29.v.2016	Halada Jiří	Greece	Peloponnese	20 km SW of Leonido	37.1333	22.7667	FSUNS
Merodon	clavipes	(Fabricius, 1781)	male	19.v.2012	van Steenis Jeroen	Greece	Peloponnese	Arkadia, Mt Menalo, Pyrgaki	37.6331	22.1576	SJ coll.
Merodon	clavipes	(Fabricius, 1781)	female	19.v.2012	van Steenis Jeroen	Greece	Peloponnese	Arkadia, Mt Menalo, Pyrgaki	37.6331	22.1576	SJ coll.
Merodon	clavipes	(Fabricius, 1781)	female	20.v.2016	Vujić Ante; Ačanski Jelena; Miličić Marija; Nedeljković Zorica; Likov Laura	Greece	Peloponnese	Karyes, 25 km N from Sparta	37.3041	22.4213	FSUNS
Merodon	clavipes	(Fabricius, 1781)	male	20.v.2016	Vujić Ante; Ačanski Jelena; Miličić Marija; Nedeljković Zorica; Likov Laura	Greece	Peloponnese	Karyes, 25 km N from Sparta	37.3041	22.4213	FSUNS
Merodon	clavipes	(Fabricius, 1781)	female	08.v.1973	van Ooststroom	Greece	Rethymnon	Arkadi Monastery	35.3647	24.4714	RMNH
Merodon	clavipes	(Fabricius, 1781)	male	08.v.1973	van Ooststroom	Greece	Rethymnon	Arkadi Monastery	35.3647	24.4714	RMNH
Merodon	clavipes	(Fabricius, 1781)	male	08.v.1973	van Ooststroom	Greece	Rethymnon	Arkadi Monastery	35.3647	24.4714	RMNH
Merodon	clavipes	(Fabricius, 1781)	NA	01.v.1999	NA	Greece	Rethymnon	Kria Vrisi	35.1494	24.6269	RMNH
Merodon	clavipes	(Fabricius, 1781)	male	25.iv.2014	Vujić Ante	Greece	Rethymnon	Kria Vrisi (Agia Galini - Spili)	35.1525	24.6331	FSUNS
Merodon	clavipes	(Fabricius, 1781)	male	25.iv.2014	Vujić Ante	Greece	Rethymnon	Orne - Agia Galini	35.1385	24.6705	FSUNS
Merodon	clavipes	(Fabricius, 1781)	female	20.iv.2002	Dils Jos	Greece	Rethymnon	Vatos	35.1872	24.5481	VWG coll.
Merodon	clavipes	(Fabricius, 1781)	male	26.v.2014	Vujić Ante	Greece	Rhetymnon	Fotinos	35.2858	24.469	FSUNS
Merodon	clavipes	(Fabricius, 1781)	female	26.v.2014	Vujić Ante	Greece	Rhetymnon	Fotinos	35.2858	24.469	FSUNS
Merodon	clavipes	(Fabricius, 1781)	female	26.v.2014	Vujić Ante	Greece	Rhetymnon	Fotinos	35.2858	24.469	FSUNS
Merodon	clavipes	(Fabricius, 1781)	female	26.v.2014	Vujić Ante	Greece	Rhetymnon	Fotinos	35.2858	24.469	FSUNS
Merodon	clavipes	(Fabricius, 1781)	male	04.v.2013	NA	Greece	Rhodopes	Agios Caralambos (Maronia)	40.8747	25.5108	FSUNS
Merodon	clavipes	(Fabricius, 1781)	male	04.v.2013	NA	Greece	Rhodopes	Agios Caralambos (Maronia)	40.8747	25.5108	FSUNS
Merodon	clavipes	(Fabricius, 1781)	male	04.v.2013	NA	Greece	Rhodopes	Agios Caralambos (Maronia)	40.8747	25.5108	FSUNS
Merodon	clavipes	(Fabricius, 1781)	female	04.v.2013	NA	Greece	Rhodopes	Agios Caralambos (Maronia)	40.8747	25.5108	FSUNS
Merodon	clavipes	(Fabricius, 1781)	male	04.v.2013	NA	Greece	Rhodopes	Agios Caralambos (Maronia)	40.8747	25.5108	FSUNS
Merodon	clavipes	(Fabricius, 1781)	male	04.v.2013	NA	Greece	Rhodopes	Agios Caralambos (Maronia)	40.8747	25.5108	FSUNS
Merodon	clavipes	(Fabricius, 1781)	male	04.v.2013	NA	Greece	Rhodopes	Agios Caralambos (Maronia)	40.8747	25.5108	FSUNS
Merodon	clavipes	(Fabricius, 1781)	male	04.v.2013	NA	Greece	Rhodopes	Agios Caralambos (Maronia)	40.8747	25.5108	FSUNS
Merodon	clavipes	(Fabricius, 1781)	female	04.v.2013	NA	Greece	Rhodopes	Agios Caralambos (Maronia)	40.8747	25.5108	FSUNS
Merodon	clavipes	(Fabricius, 1781)	male	04.v.2013	NA	Greece	Rhodopes	Agios Caralambos (Maronia)	40.8747	25.5108	FSUNS
Merodon	clavipes	(Fabricius, 1781)	male	04.v.2013	NA	Greece	Rhodopes	Agios Caralambos (Maronia)	40.8747	25.5108	FSUNS
Merodon	clavipes	(Fabricius, 1781)	male	04.v.2013	NA	Greece	Rhodopes	Agios Caralambos (Maronia)	40.8747	25.5108	FSUNS
Merodon	clavipes	(Fabricius, 1781)	female	04.v.2013	NA	Greece	Rhodopes	Agios Caralambos (Maronia)	40.8747	25.5108	FSUNS
Merodon	clavipes	(Fabricius, 1781)	male	04.v.2013	NA	Greece	Rhodopes	Agios Caralambos (Maronia)	40.8747	25.5108	FSUNS
Merodon	clavipes	(Fabricius, 1781)	male	04.v.2013	NA	Greece	Rhodopes	Agios Caralambos (Maronia)	40.8747	25.5108	FSUNS
Merodon	clavipes	(Fabricius, 1781)	male	04.v.2013	NA	Greece	Rhodopes	Agios Caralambos (Maronia)	40.8747	25.5108	FSUNS
Merodon	clavipes	(Fabricius, 1781)	male	04.v.2013	NA	Greece	Rhodopes	Agios Caralambos (Maronia)	40.8747	25.5108	FSUNS
Merodon	clavipes	(Fabricius, 1781)	male	04.v.2013	NA	Greece	Rhodopes	Agios Caralambos (Maronia)	40.8747	25.5108	FSUNS
Merodon	clavipes	(Fabricius, 1781)	male	04.v.2013	NA	Greece	Rhodopes	Agios Caralambos (Maronia)	40.8747	25.5108	FSUNS
Merodon	clavipes	(Fabricius, 1781)	male	04.v.2013	NA	Greece	Rhodopes	Agios Caralambos (Maronia)	40.8747	25.5108	FSUNS
Merodon	clavipes	(Fabricius, 1781)	female	04.v.2013	NA	Greece	Rhodopes	Agios Caralambos (Maronia)	40.8747	25.5108	FSUNS
Merodon	clavipes	(Fabricius, 1781)	male	04.v.2013	NA	Greece	Rhodopes	Agios Caralambos (Maronia)	40.8747	25.5108	FSUNS
Merodon	clavipes	(Fabricius, 1781)	male	04.v.2013	NA	Greece	Rhodopes	Agios Caralambos (Maronia)	40.8747	25.5108	FSUNS
Merodon	clavipes	(Fabricius, 1781)	male	22.v.2012	de Courcy M.	Greece	Thasos	Agios Georgios	40.7636	24.6201	MAegean
Merodon	clavipes	(Fabricius, 1781)	female	17-18.vi.2012	NA	Greece	Thasos	Agios Georgios	40.7636	24.6201	MAegean
Merodon	clavipes	(Fabricius, 1781)	NA	18.iv.2007	Ssymank Axel	Greece	Thasos	Limenas, Akropolis	40.7786	24.7197	NA
Merodon	clavipes	(Fabricius, 1781)	female	22-23.v.2012	NA	Greece	Thasos	Melissourgos	40.6489	24.7599	MAegean
Merodon	clavipes	(Fabricius, 1781)	male	20.v.2012	NA	Greece	Thasos	Theologos	40.6538	24.6788	MAegean
Merodon	clavipes	(Fabricius, 1781)	female	20.v.2012	NA	Greece	Thasos	Theologos	40.6538	24.6788	MAegean
Merodon	clavipes	(Fabricius, 1781)	male	07.vi.1994	Ohl M.	Greece	Thesprotia	Plataria, 12 km S Igoumenitsa	39.4559	20.329	ZHMB
Merodon	clavipes	(Fabricius, 1781)	male	28.iii.2014	Petanidou Theodora	Greece	Tinos	Martas	37.6522	25.0309	FSUNS
Merodon	clavipes	(Fabricius, 1781)	male	28.iii.2014	Petanidou Theodora	Greece	Tinos	Martas	37.6522	25.0309	FSUNS
Merodon	clavipes	(Fabricius, 1781)	female	28.iii.2014	Petanidou Theodora	Greece	Tinos	Martas	37.6522	25.0309	FSUNS
Merodon	clavipes	(Fabricius, 1781)	male	28.iii.2014	Petanidou Theodora	Greece	Tinos	Martas	37.6522	25.0309	FSUNS
Merodon	clavipes	(Fabricius, 1781)	female	28.iii.2014	Petanidou Theodora	Greece	Tinos	Martas	37.6522	25.0309	FSUNS
Merodon	clavipes	(Fabricius, 1781)	male	04.v.1998	Standfuss Klaus	Greece	Volos	Platania	39.15	23.3167	DD coll.
Merodon	clavipes	(Fabricius, 1781)	male	04.v.1998	Standfuss Klaus	Greece	Volos	Platania	39.15	23.3167	DD coll.
Merodon	clavipes	(Fabricius, 1781)	female	28.iv.1998	Standfuss Klaus	Greece	Volos	Platania	39.15	23.3167	DD coll.
Merodon	clavipes	(Fabricius, 1781)	female	05.v.1998	Standfuss Klaus	Greece	Volos	Platania	39.15	23.3167	DD coll.
Merodon	clavipes	(Fabricius, 1781)	female	02.v.1998	Standfuss Klaus	Greece	Volos	Platania	39.15	23.3167	DD coll.
Merodon	clavipes	(Fabricius, 1781)	female	01.v.1998	Standfuss Klaus	Greece	Volos	Platania	39.15	23.3167	DD coll.
Merodon	clavipes	(Fabricius, 1781)	female	17.iv.2000	Standfuss Klaus	Greece	Volos	Platania	39.15	23.3167	DD coll.
Merodon	clavipes	(Fabricius, 1781)	male	19.iv.2000	Standfuss Klaus	Greece	Volos	Platania	39.15	23.3167	DD coll.
Merodon	clavipes	(Fabricius, 1781)	female	05.v.2000	Standfuss Klaus	Greece	Volos	Platania	39.15	23.3167	DD coll.
Merodon	clavipes	(Fabricius, 1781)	male	08.v.2000	Standfuss Klaus	Greece	Volos	Platania	39.15	23.3167	DD coll.
Merodon	clavipes	(Fabricius, 1781)	male	19.v.1925	Schulz A. S. G.	Greece		Antiskari	35.0395	24.8803	ZHMB
Merodon	clavipes	(Fabricius, 1781)	male	NA	Kruper S.	Greece		Attiki	38.0833	23.5	ZHMB
Merodon	clavipes	(Fabricius, 1781)	male	18.v.1997	NA	Greece		Chalcidice	40.4167	23.5	FSUNS
Merodon	clavipes	(Fabricius, 1781)	male	18.v.1997	NA	Greece		Chalcidice	40.4167	23.5	FSUNS
Merodon	clavipes	(Fabricius, 1781)	male	18.v.1997	NA	Greece		Chalcidice	40.4167	23.5	FSUNS
Merodon	clavipes	(Fabricius, 1781)	male	iv.1989	Hauser, M.	Greece		Florinas	40.7879	21.4081	ZFMK
Merodon	clavipes	(Fabricius, 1781)	female	21.iii.2014	Petanidou Theodora	Greece		Folegandros	36.6619	24.853	FSUNS
Merodon	clavipes	(Fabricius, 1781)	male	04.v.1994	NA	Greece		Kolympithres	37.1313	25.2167	ZFMK
Merodon	clavipes	(Fabricius, 1781)	male	07.vi.2017	Vujić Ante; Nedeljković Zorica; Likov Laura; Miličić Marija; Tot Tamara	Greece		near Falanthos	37.5741	22.2541	FSUNS
Merodon	clavipes	(Fabricius, 1781)	male	07.vi.2017	Vujić Ante; Nedeljković Zorica; Likov Laura; Miličić Marija; Tot Tamara	Greece		near Falanthos	37.5741	22.2541	FSUNS
Merodon	clavipes	(Fabricius, 1781)	male	01.vi.1997	Bettàg, E.	Greece		Parnassus Óros	38.5397	22.6466	ZFMK
Merodon	clavipes	(Fabricius, 1781)	male	01.vi.1997	Bettàg, E.	Greece		Parnassus Óros	38.5397	22.6466	ZFMK
Merodon	clavipes	(Fabricius, 1781)	male	01.vi.1997	Bettàg, E.	Greece		Parnassus Óros	38.5397	22.6466	ZFMK
Merodon	clavipes	(Fabricius, 1781)	female	24-28.v.1994	Andersen S.	Greece		Peristeri mountain	39.6767	21.1183	ZMUC
Merodon	clavipes	(Fabricius, 1781)	male	NA	Lombard F.	Greece		Serres	41.0912	23.5332	MNHN
Merodon	clavipes	(Fabricius, 1781)	female	22.vi.2013	Lombard F.	Greece		Serres	41.0912	23.5332	MNHN
Merodon	clavipes	(Fabricius, 1781)	male	NA	Lombard F.	Greece		Serres	41.0912	23.5332	MNHN
Merodon	clavipes	(Fabricius, 1781)	male	NA	Lombard F.	Greece		Serres	41.0912	23.5332	MNHN
Merodon	clavipes	(Fabricius, 1781)	female	NA	Lombard F.	Greece		Serres	41.0912	23.5332	MNHN
Merodon	clavipes	(Fabricius, 1781)	male	02.v.1978	Mahler Jorgen	Greece		Stalis	35.3	25.4333	ZMUC
Merodon	clavipes	(Fabricius, 1781)	male	30.iv.1959	Buchholz & Forst	Greece		Stymfalia	37.8593	22.461	ZFMK
Merodon	clavipes	(Fabricius, 1781)	male	02.v.1932	Mannheims	Greece		Stymfalia See	37.8593	22.461	ZFMK
Merodon	clavipes	(Fabricius, 1781)	female	23.v.1994	Andersen S.	Greece		Timphi mountain	40.0023	20.8393	ZMUC
Merodon	clavipes	(Fabricius, 1781)	female	23.v.1994	Andersen S.	Greece		Timphi mountain	40.0023	20.8393	ZMUC
Merodon	clavipes	(Fabricius, 1781)	male	23.v.1994	Andersen S.	Greece		Timphi mountain	40.0023	20.8393	ZMUC
Merodon	clavipes	(Fabricius, 1781)	male	23.v.1994	Andersen S.	Greece		Timphi mountain	40.0023	20.8393	ZMUC
Merodon	clavipes	(Fabricius, 1781)	male	23.v.1994	Andersen S.	Greece		Timphi mountain	40.0023	20.8393	ZMUC
Merodon	clavipes	(Fabricius, 1781)	female	12.v.2005	Halada Jiří	Greece		Volos	39.392	22.9688	FSUNS
Merodon	clavipes	(Fabricius, 1781)	male	1928	NA	Hungary	Pest	Ullo	47.3833	19.35	ZHMB
Merodon	clavipes	(Fabricius, 1781)	female	1928	NA	Hungary	Pest	Ullo	47.3833	19.35	ZHMB
Merodon	clavipes	(Fabricius, 1781)	male	1928	NA	Hungary	Pest	Ullo	47.3833	19.35	ZHMB
Merodon	clavipes	(Fabricius, 1781)	female	1828	NA	Hungary	Pest	Ullo	47.3833	19.35	ZHMB
Merodon	clavipes	(Fabricius, 1781)	female	1828	NA	Hungary	Pest	Ullo	47.3833	19.35	ZHMB
Merodon	clavipes	(Fabricius, 1781)	female	1928	NA	Hungary	Pest	Ullo	47.3833	19.35	ZHMB
Merodon	clavipes	(Fabricius, 1781)	female	1928	NA	Hungary	Pest	Ullo	47.3833	19.35	ZHMB
Merodon	clavipes	(Fabricius, 1781)	male	1928	NA	Hungary	Pest	Ullo	47.3833	19.35	ZHMB
Merodon	clavipes	(Fabricius, 1781)	male	1905	Paganetti	Italy	Apulia	Manfredonia	41.6333	15.9167	NHMW
Merodon	clavipes	(Fabricius, 1781)	male	1904	Paganetti	Italy	Apulia	Manfredonia	41.6333	15.9167	NHMW
Merodon	clavipes	(Fabricius, 1781)	female	1904	Paganetti	Italy	Apulia	Manfredonia	41.6333	15.9167	NHMW
Merodon	clavipes	(Fabricius, 1781)	female	1904	Paganetti	Italy	Apulia	Manfredonia	41.6333	15.9167	NHMW
Merodon	clavipes	(Fabricius, 1781)	male	1904	Paganetti	Italy	Apulia	Manfredonia	41.6333	15.9167	NHMW
Merodon	clavipes	(Fabricius, 1781)	female	1904	Paganetti	Italy	Apulia	Manfredonia	41.6333	15.9167	NHMW
Merodon	clavipes	(Fabricius, 1781)	female	18.iv.33	Bar. Loudon S. G.	Italy	Apulia	Spongano	40.0199	18.3593	ZHMB
Merodon	clavipes	(Fabricius, 1781)	male	17-27.iv.33	Bar. Loudon S. G.	Italy	Apulia	Spongano	40.0199	18.3593	ZHMB
Merodon	clavipes	(Fabricius, 1781)	male	18.iv.33	Bar. Loudon S. G.	Italy	Apulia	Spongano	40.0199	18.3593	ZHMB
Merodon	clavipes	(Fabricius, 1781)	female	18-3.iv.33	Bar. Loudon S. G.	Italy	Apulia	Spongano	40.0199	18.3593	ZHMB
Merodon	clavipes	(Fabricius, 1781)	male	1905	Paganetti	Italy	Calabria	Antonimina	38.2667	16.15	NHMW
Merodon	clavipes	(Fabricius, 1781)	male	1912	Zerny	Italy	Ragusa	Breno	45.9602	10.2994	NHMW
Merodon	clavipes	(Fabricius, 1781)	male	1912	Zerny	Italy	Ragusa	Breno	45.9602	10.2994	NHMW
Merodon	clavipes	(Fabricius, 1781)	male	1912	Zerny	Italy	Ragusa	Breno	45.9602	10.2994	NHMW
Merodon	clavipes	(Fabricius, 1781)	male	15.vi.1956	Mees G. F.	Italy	Sardinia	Ozieri	40.5833	9	RMNH
Merodon	clavipes	(Fabricius, 1781)	female	16.v.1977	NA	Italy	Sardinia	St. Ussassai	39.8089	9.39361	FSUNS
Merodon	clavipes	(Fabricius, 1781)	male	07.v.1921	Zerny	Italy	Sicily	Isola delle Femmine	38.2035	13.2435	NHMW
Merodon	clavipes	(Fabricius, 1781)	female	15.vi.2002	Halada Jiří	Italy	Sicily	Madonie	37.8667	13.9667	BM coll.
Merodon	clavipes	(Fabricius, 1781)	male	11-19.v.1821	Zerny	Italy	Sicily	Monte Cuccio	38.1145	13.2631	NHMW
Merodon	clavipes	(Fabricius, 1781)	male	11-19.v.1821	Zerny	Italy	Sicily	Monte Cuccio	38.1145	13.2631	NHMW
Merodon	clavipes	(Fabricius, 1781)	female	11-19.v.1821	Zerny	Italy	Sicily	Monte Cuccio	38.1145	13.2631	NHMW
Merodon	clavipes	(Fabricius, 1781)	male	18.v.1964	Tippmann F. F.	Italy	Sicily	Ragusa	36.9123	14.7484	RMNH
Merodon	clavipes	(Fabricius, 1781)	female	19.v.1964	Tippmann F. F.	Italy	Sicily	Ragusa	36.9123	14.7484	RMNH
Merodon	clavipes	(Fabricius, 1781)	male	19.v.1964	Tippmann F. F.	Italy	Sicily	Ragusa	36.9123	14.7484	RMNH
Merodon	clavipes	(Fabricius, 1781)	female	18.v.1964	Tippmann F. F.	Italy	Sicily	Ragusa	36.9123	14.7484	RMNH
Merodon	clavipes	(Fabricius, 1781)	male	18.v.1964	Tippmann F. F.	Italy	Sicily	Ragusa	36.9123	14.7484	RMNH
Merodon	clavipes	(Fabricius, 1781)	female	18.v.1964	Tippmann F. F.	Italy	Sicily	Ragusa	36.9123	14.7484	RMNH
Merodon	clavipes	(Fabricius, 1781)	female	18.v.1964	Tippmann F. F.	Italy	Sicily	Ragusa	36.9123	14.7484	RMNH
Merodon	clavipes	(Fabricius, 1781)	female	18.v.1964	Tippmann F. F.	Italy	Sicily	Ragusa	36.9123	14.7484	RMNH
Merodon	clavipes	(Fabricius, 1781)	female	18.v.1964	Tippmann F. F.	Italy	Sicily	Ragusa	36.9123	14.7484	RMNH
Merodon	clavipes	(Fabricius, 1781)	male	18.v.1964	Tippmann F. F.	Italy	Sicily	Ragusa	36.9123	14.7484	RMNH
Merodon	clavipes	(Fabricius, 1781)	female	18.v.1964	Tippmann F. F.	Italy	Sicily	Ragusa	36.9123	14.7484	RMNH
Merodon	clavipes	(Fabricius, 1781)	male	18.v.1964	Tippmann F. F.	Italy	Sicily	Ragusa	36.9123	14.7484	RMNH
Merodon	clavipes	(Fabricius, 1781)	female	27.v.1966	Lambeck H. J. P.	Italy	Sicily	Santa Maria Dil., Etna	37.75	15	ZMUC
Merodon	clavipes	(Fabricius, 1781)	male	01.v.1921	Zerny	Italy	Sicily	Siracusa	37.05	15	NHMW
Merodon	clavipes	(Fabricius, 1781)	male	03-16.v.1976	van Ooststroom	Italy	Sicily	Taormina	37.85	15.2833	RMNH
Merodon	clavipes	(Fabricius, 1781)	female	15.vii.1975	NA	Italy	Sicily	Weg Randazzo, Floresta 7km from Flor	37.9833	14.9167	RMNH
Merodon	clavipes	(Fabricius, 1781)	male	26.iv.1898	Friese	Italy	Tyrol, Trentino-Alto Adige	Bozen (Bolzano)	46.5167	11.3667	NHMW
Merodon	clavipes	(Fabricius, 1781)	male	13.vi.3	NA	Italy		Arezzo	43.4498	11.8993	ZHMB
Merodon	clavipes	(Fabricius, 1781)	male	13.vi.3	NA	Italy		Arezzo	43.4498	11.8993	ZHMB
Merodon	clavipes	(Fabricius, 1781)	male	25.iv.2018	Sommaggio Daniele	Italy		Colli Berici (VI) M. Prete Meledo	45.4264	11.4444	SD coll.
Merodon	clavipes	(Fabricius, 1781)	male	01.iv.2011	Sommaggio Daniele	Italy		Colli Berici (VI) Villaga	45.3847	11.51	SD coll.
Merodon	clavipes	(Fabricius, 1781)	male	1872	Mann C. H.	Italy		Livorno	43.2333	10.5833	NHMW
Merodon	clavipes	(Fabricius, 1781)	female	01.viii.1900	Oldenberg	Italy		Macugnaga	45.9667	7.96667	ZHMB
Merodon	clavipes	(Fabricius, 1781)	male	v.1934	NA	Italy		Palestro	45.3021	8.51632	MNHN
Merodon	clavipes	(Fabricius, 1781)	male	18.vi.5	NA	Italy		Vallombrosa	43.732	11.5543	ZHMB
Merodon	clavipes	(Fabricius, 1781)	female	16.vi.5	NA	Italy		Vallombrosa	43.732	11.5543	ZHMB
Merodon	clavipes	(Fabricius, 1781)	male	17.v.1994	Vujić Ante	Montenegro	Boka Kotorska	Morinj	42.4904	18.6489	FSUNS
Merodon	clavipes	(Fabricius, 1781)	male	30.v.2021	Vujić Ante; Popov Snežana; Markov Zlata; Gorše Iva	Montenegro	Boka Kotorska	Morinj	42.4876	18.6407	FSUNS
Merodon	clavipes	(Fabricius, 1781)	male	14.vi.2012	Vujić Ante	Montenegro	Durmitor	Kanjon Komarnice	43.0036	18.9511	FSUNS
Merodon	clavipes	(Fabricius, 1781)	male	14.vi.2012	Vujić Ante	Montenegro	Durmitor	Kanjon Komarnice	43.0036	18.9511	FSUNS
Merodon	clavipes	(Fabricius, 1781)	male	14.vi.2012	Vujić Ante	Montenegro	Durmitor	Kanjon Komarnice	43.0036	18.9511	FSUNS
Merodon	clavipes	(Fabricius, 1781)	male	06.vii.1994	Vujić Ante	Montenegro	Durmitor	Kanjon Sušice	43.2115	18.9957	FSUNS
Merodon	clavipes	(Fabricius, 1781)	male	01.vi.2016	Vujić Ante; Likov Laura; Miličić Marija; Veličković Nevena	Montenegro	Durmitor	Komarnica	42.989	19.0686	FSUNS
Merodon	clavipes	(Fabricius, 1781)	male	23.vi.2019	Vujić Ante	Montenegro	Durmitor	Komarnica - Nevidio	42.9786	19.0708	FSUNS
Merodon	clavipes	(Fabricius, 1781)	male	23.vi.2019	Vujić Ante	Montenegro	Durmitor	Komarnica - Nevidio	42.9786	19.0708	FSUNS
Merodon	clavipes	(Fabricius, 1781)	male	01.vi.2016	Vujić Ante; Likov Laura; Miličić Marija; Veličković Nevena	Montenegro	Durmitor	Pošćenska jezera	42.978	19.0713	FSUNS
Merodon	clavipes	(Fabricius, 1781)	female	01.vi.2016	Vujić Ante; Likov Laura; Miličić Marija; Veličković Nevena	Montenegro	Durmitor	Pošćenska jezera	42.978	19.0713	FSUNS
Merodon	clavipes	(Fabricius, 1781)	male	01.vi.2016	Vujić Ante; Likov Laura; Miličić Marija; Veličković Nevena	Montenegro	Durmitor	Pošćenska jezera	42.978	19.0713	FSUNS
Merodon	clavipes	(Fabricius, 1781)	female	01.vi.2016	Vujić Ante; Likov Laura; Miličić Marija; Veličković Nevena	Montenegro	Durmitor	Pošćenska jezera	42.978	19.0713	FSUNS
Merodon	clavipes	(Fabricius, 1781)	female	17.v.2018	Vujić Ante; Šebić Anja; Ranković Milica	Montenegro	Lovćen	Lovćen 1	42.3831	18.8984	FSUNS
Merodon	clavipes	(Fabricius, 1781)	female	17.v.2018	Vujić Ante; Šebić Anja; Ranković Milica	Montenegro	Lovćen	Lovćen 1	42.3831	18.8984	FSUNS
Merodon	clavipes	(Fabricius, 1781)	female	17.v.2018	Vujić Ante; Šebić Anja; Ranković Milica	Montenegro	Lovćen	Lovćen 1	42.3831	18.8984	FSUNS
Merodon	clavipes	(Fabricius, 1781)	female	20.vi.2019	Vujić Ante; Kočiš Tubić Nataša; Ranković Milica; Kurtek Lea	Montenegro	Lovćen	Lovćen 1	42.3831	18.8975	FSUNS
Merodon	clavipes	(Fabricius, 1781)	male	20.vi.2019	Vujić Ante; Kočiš Tubić Nataša; Ranković Milica; Kurtek Lea	Montenegro	Lovćen	Lovćen 1	42.3831	18.8975	FSUNS
Merodon	clavipes	(Fabricius, 1781)	female	17.v.2018	Malidžan Suzana	Montenegro	Lovćen	Lovćen 1	42.383	18.898	PMCG
Merodon	clavipes	(Fabricius, 1781)	male	18.v.2018	Vujić Ante; Šebić Anja; Ranković Milica	Montenegro	Lovćen	Lovćen 5	42.4157	18.8073	FSUNS
Merodon	clavipes	(Fabricius, 1781)	male	01.vi.2011	Vujić Ante	Montenegro	Orjen	Planinarski dom pod Vratlom	42.5121	18.5571	FSUNS
Merodon	clavipes	(Fabricius, 1781)	male	08.v.1996	Radišić Predrag	Montenegro	Primorje	Valdanos	41.9492	19.1658	FSUNS
Merodon	clavipes	(Fabricius, 1781)	male	25.v.2018	Malidžan Suzana	Montenegro	Vojnik	Vojnik 1 - first medow	42.9055	19.015	PMCG
Merodon	clavipes	(Fabricius, 1781)	male	25.v.2018	Malidžan Suzana	Montenegro	Vojnik	Vojnik 1 - first medow	42.9055	19.015	PMCG
Merodon	clavipes	(Fabricius, 1781)	NA	NA	NA	North Macedonia	Gevgelija	Gevgelija	41.1392	22.5025	RMNH
Merodon	clavipes	(Fabricius, 1781)	female	28.vi.1965	Heijningen C. V.	North Macedonia	Mavrovo	Lake Mavrovo	41.7	20.775	RMNH
Merodon	clavipes	(Fabricius, 1781)	male	23.vi.1965	Vervoort W.	North Macedonia	Mavrovo	Lake Mavrovo	41.7	20.775	RMNH
Merodon	clavipes	(Fabricius, 1781)	male	23.vi.1965	Vervoort W.	North Macedonia	Mavrovo	Lake Mavrovo	41.7	20.775	RMNH
Merodon	clavipes	(Fabricius, 1781)	male	23.vi.1965	Heijningen C. V.	North Macedonia	Mavrovo	Lake Mavrovo	41.7	20.775	RMNH
Merodon	clavipes	(Fabricius, 1781)	male	23.vi.1965	Vervoort W.	North Macedonia	Mavrovo	Lake Mavrovo	41.7	20.775	RMNH
Merodon	clavipes	(Fabricius, 1781)	male	17.vi.1990	NA	North Macedonia	Prespansko jezero	Oteševo	40.9783	20.9116	FSUNS
Merodon	clavipes	(Fabricius, 1781)	male	17.vi.1990	NA	North Macedonia	Prespansko jezero	Oteševo	40.9783	20.9116	FSUNS
Merodon	clavipes	(Fabricius, 1781)	NA	NA	NA	North Macedonia	Veles	Topolka	41.7044	21.7886	RMNH
Merodon	clavipes	(Fabricius, 1781)	male	20.vi.1959	NA	North Macedonia		Ogražden	41.55	22.8833	FSUNS
Merodon	clavipes	(Fabricius, 1781)	NA	NA	NA	North Macedonia		Ohridsko jezero	41.0882	20.8019	NHMUK
Merodon	clavipes	(Fabricius, 1781)	NA	NA	NA	North Macedonia		Prespansko jezero	40.8833	21.0222	NHMUK
Merodon	clavipes	(Fabricius, 1781)	female	1859	Mann	Romania	Caraş - Severin	Mehadia	44.9008	22.3669	NHMW
Merodon	clavipes	(Fabricius, 1781)	female	1859	Mann C. H.	Romania	Caraş - Severin	Mehadia	44.9008	22.3669	NHMW
Merodon	clavipes	(Fabricius, 1781)	male	1865	NA	Romania	Tulcea	Tultscha	45.1667	28.8	NHMW
Merodon	clavipes	(Fabricius, 1781)	male	1865	Mann C. H.	Romania	Tulcea	Tultscha	45.1667	28.8	NHMW
Merodon	clavipes	(Fabricius, 1781)	female	1865	Mann	Romania	Tulcea	Tultscha	45.1667	28.8	NHMW
Merodon	clavipes	(Fabricius, 1781)	female	1865	Mann	Romania	Tulcea	Tultscha	45.1667	28.8	NHMW
Merodon	clavipes	(Fabricius, 1781)	female	NA	Velitchkovsky R. M.	Russia	South Russia	Waluiki (Valuyki)	50.2106	38.1017	RMNH
Merodon	clavipes	(Fabricius, 1781)	female	NA	NA	Serbia	Deliblatska peščara	Budzak	44.8908	21.1278	NHMB
Merodon	clavipes	(Fabricius, 1781)	female	NA	NA	Serbia	Deliblatska peščara	Budzak	44.8908	21.1278	NHMB
Merodon	clavipes	(Fabricius, 1781)	female	NA	NA	Serbia	Deliblatska peščara	Budzak	44.8908	21.1278	NHMB
Merodon	clavipes	(Fabricius, 1781)	male	NA	NA	Serbia	Deliblatska peščara	Budzak	44.8908	21.1278	NHMB
Merodon	clavipes	(Fabricius, 1781)	male	NA	NA	Serbia	Deliblatska peščara	Budzak	44.8908	21.1278	NHMB
Merodon	clavipes	(Fabricius, 1781)	male	NA	NA	Serbia	Deliblatska peščara	Budzak	44.8908	21.1278	NHMB
Merodon	clavipes	(Fabricius, 1781)	female	05.vi.2020	Vujić Ante; Popov Snežana; Miličić Marija; Janković Marina; Gorše Iva	Serbia	Đerdap	Ciganski potok	44.5434	22.0151	FSUNS
Merodon	clavipes	(Fabricius, 1781)	male	20.vi.2017	Vujić Ante	Serbia	Dubašnica	Iznad Borskog jezera	44.097	21.9808	FSUNS
Merodon	clavipes	(Fabricius, 1781)	male	18.vi.1997	Vujić Ante	Serbia	Dubašnica	Klisura Lazareve reke	44.0228	21.9492	FSUNS
Merodon	clavipes	(Fabricius, 1781)	male	11.vi.1994	Milankov Vesna	Serbia	Dubašnica	Klisura Lazareve reke	44.0228	21.9492	FSUNS
Merodon	clavipes	(Fabricius, 1781)	male	05.vi.1989	NA	Serbia	Dubašnica	Klisura Lazareve reke	44.0228	21.9492	FSUNS
Merodon	clavipes	(Fabricius, 1781)	male	10.vi.1994	Radišić Predrag	Serbia	Dubašnica	Malinik	44.0011	21.9021	FSUNS
Merodon	clavipes	(Fabricius, 1781)	male	03.vi.1995	Vujić Ante	Serbia	Dubašnica	Malinik	44.0011	21.9021	FSUNS
Merodon	clavipes	(Fabricius, 1781)	male	10.vi.1994	Vujić Ante	Serbia	Dubašnica	Malinik	44.0011	21.9021	FSUNS
Merodon	clavipes	(Fabricius, 1781)	male	13.v.1994	Vujić Ante	Serbia	Dubašnica	Malinik	44.0011	21.9021	ZFMK
Merodon	clavipes	(Fabricius, 1781)	female	17.vi.1997	Vujić Ante	Serbia	Dubašnica	Manastirište	44.0186	21.9602	FSUNS
Merodon	clavipes	(Fabricius, 1781)	male	17.vi.1997	Vujić Ante	Serbia	Dubašnica	Manastirište	44.0186	21.9602	FSUNS
Merodon	clavipes	(Fabricius, 1781)	female	03.v.2012	Vujić Ante	Serbia	Dubašnica	Manastirište	44.0186	21.9602	FSUNS
Merodon	clavipes	(Fabricius, 1781)	male	NA	Milankov Vesna	Serbia	Fruška gora	Glavica	45.1853	19.8503	FSUNS
Merodon	clavipes	(Fabricius, 1781)	female	NA	Glumac Slobodan	Serbia	Fruška gora	Glavica	45.1853	19.8503	NHMB
Merodon	clavipes	(Fabricius, 1781)	female	NA	NA	Serbia	Fruška gora	Glavica	45.1853	19.8503	NA
Merodon	clavipes	(Fabricius, 1781)	female	NA	NA	Serbia	Fruška gora	Novi Ledinci	45.1719	19.8007	NA
Merodon	clavipes	(Fabricius, 1781)	male	NA	NA	Serbia	Fruška gora	Novi Ledinci	45.1719	19.8007	NHMB
Merodon	clavipes	(Fabricius, 1781)	male	NA	NA	Serbia	Fruška gora	Novi Ledinci	45.1719	19.8007	NHMB
Merodon	clavipes	(Fabricius, 1781)	female	NA	NA	Serbia	Fruška gora	Novi Ledinci	45.1719	19.8007	NHMB
Merodon	clavipes	(Fabricius, 1781)	male	NA	NA	Serbia	Fruška gora	Novi Ledinci	45.1719	19.8007	NA
Merodon	clavipes	(Fabricius, 1781)	male	NA	NA	Serbia	Fruška gora	Novi Ledinci	45.1719	19.8007	NA
Merodon	clavipes	(Fabricius, 1781)	male	NA	Radnović Dragan	Serbia	Fruška gora	Paragovo	45.1964	19.8414	FSUNS
Merodon	clavipes	(Fabricius, 1781)	female	NA	NA	Serbia	Fruška gora	Paragovo	45.1964	19.8414	NHMB
Merodon	clavipes	(Fabricius, 1781)	female	NA	NA	Serbia	Fruška gora	Paragovo	45.1964	19.8414	NA
Merodon	clavipes	(Fabricius, 1781)	male	10.v.2013	Vujić Ante	Serbia	Fruška gora	Šakotinac	45.207	19.7207	FSUNS
Merodon	clavipes	(Fabricius, 1781)	NA	NA	NA	Serbia	Fruška gora	Stražilovo	45.1691	19.9172	NA
Merodon	clavipes	(Fabricius, 1781)	male	NA	NA	Serbia	Fruška gora	Stražilovo	45.1691	19.9172	NHMB
Merodon	clavipes	(Fabricius, 1781)	male	NA	NA	Serbia	Fruška gora	Stražilovo	45.1691	19.9172	NHMB
Merodon	clavipes	(Fabricius, 1781)	male	NA	NA	Serbia	Fruška gora	Stražilovo	45.1691	19.9172	NHMB
Merodon	clavipes	(Fabricius, 1781)	female	NA	Glumac Slobodan	Serbia	Fruška gora	Stražilovo	45.1691	19.9172	NHMB
Merodon	clavipes	(Fabricius, 1781)	male	NA	Glumac Slobodan	Serbia	Fruška gora	Stražilovo	45.1691	19.9172	NHMB
Merodon	clavipes	(Fabricius, 1781)	male	NA	Glumac Slobodan	Serbia	Fruška gora	Stražilovo	45.1691	19.9172	NHMB
Merodon	clavipes	(Fabricius, 1781)	male	NA	Glumac Slobodan	Serbia	Fruška gora	Stražilovo	45.1691	19.9172	NHMB
Merodon	clavipes	(Fabricius, 1781)	male	16.vi.2013	Vujić Ante	Serbia	Pčinja	Trgovište	42.3826	22.0501	FSUNS
Merodon	clavipes	(Fabricius, 1781)	female	16.vi.2012	Vujić Ante	Serbia	Pčinja	Trgovište	42.3826	22.0501	FSUNS
Merodon	clavipes	(Fabricius, 1781)	female	31.v.1988	NA	Serbia	Stara planina	Crni Vrh	43.4039	22.5831	ZFMK
Merodon	clavipes	(Fabricius, 1781)	male	26.vi.1987	NA	Serbia	Stara planina	spomenik	43.2669	22.5592	FSUNS
Merodon	clavipes	(Fabricius, 1781)	male	26.vi.1987	NA	Serbia	Stara planina	Topli Do-Pilj	43.3519	22.6809	FSUNS
Merodon	clavipes	(Fabricius, 1781)	female	28.v.1988	NA	Serbia	Suva planina	Čukljenik - Donja Studena	43.2722	22.0736	FSUNS
Merodon	clavipes	(Fabricius, 1781)	male	05.vi.2013	Vujić Ante	Serbia		Titelski breg	45.2594	20.2333	FSUNS
Merodon	clavipes	(Fabricius, 1781)	female	05.vi.2013	Vujić Ante	Serbia		Titelski breg	45.2594	20.2333	FSUNS
Merodon	clavipes	(Fabricius, 1781)	female	28.v.1985	NA	Serbia		Titelski breg	45.2594	20.2333	FSUNS
Merodon	clavipes	(Fabricius, 1781)	female	28.v.1985	NA	Serbia		Titelski breg	45.2594	20.2333	FSUNS
Merodon	clavipes	(Fabricius, 1781)	male	28.v.1985	NA	Serbia		Titelski breg	45.2594	20.2333	FSUNS
Merodon	clavipes	(Fabricius, 1781)	female	28.v.1985	NA	Serbia		Titelski breg	45.2594	20.2333	FSUNS
Merodon	clavipes	(Fabricius, 1781)	female	28.v.1985	NA	Serbia		Titelski breg	45.2594	20.2333	FSUNS
Merodon	clavipes	(Fabricius, 1781)	male	28.v.1985	NA	Serbia		Titelski breg	45.2594	20.2333	FSUNS
Merodon	clavipes	(Fabricius, 1781)	female	28.v.1985	NA	Serbia		Titelski breg	45.2594	20.2333	FSUNS
Merodon	clavipes	(Fabricius, 1781)	male	12.v.1985	NA	Serbia		Titelski breg	45.2594	20.2333	FSUNS
Merodon	clavipes	(Fabricius, 1781)	male	12.v.1985	NA	Serbia		Titelski breg	45.2594	20.2333	FSUNS
Merodon	clavipes	(Fabricius, 1781)	female	29.v.1963	Chvala M.	Slovakia		Chotin	47.8	18.2333	ZMUC
Merodon	clavipes	(Fabricius, 1781)	female	23.v.2011	Bartak Miroslav; Kubik Stepan	Turkey		12 km SW of Mugla	37.1278	28.2744	BM coll.
Merodon	clavipes	(Fabricius, 1781)	female	23.v.2011	Bartak Miroslav; Kubik Stepan	Turkey		12 km SW of Mugla	37.1278	28.2744	BM coll.
Merodon	clavipes	(Fabricius, 1781)	female	23.v.2011	Bartak Miroslav; Kubik Stepan	Turkey		12 km SW of Mugla	37.1278	28.2744	BM coll.
Merodon	clavipes	(Fabricius, 1781)	female	23.v.2011	Bartak Miroslav; Kubik Stepan	Turkey		12 km SW of Mugla	37.1278	28.2744	BM coll.
Merodon	clavipes	(Fabricius, 1781)	male	1863	Mann C. H.	Turkey		Bursa	40.1526	29.0742	NHMW
Merodon	cupreus	Hurkmans, 1993	female	28.vii.1992	Lucas J.A.W	Turkey	Bitlis	Kuskunkiran Gecidi	38.3878	42.7922	RMNH
Merodon	cupreus	Hurkmans, 1993	male	20.vii.2005	Stuke Jens-Hermann	Turkey	Erzurum	Askale - Bayburt	40.0333	40.4667	ZFMK
Merodon	cupreus	Hurkmans, 1993	female	31.vii.2005	Stuke Jens-Hermann	Turkey	Erzurum	Cat	39.616	40.9971	SJH coll.
Merodon	cupreus	Hurkmans, 1993	male	31.vii.2005	Stuke Jens-Hermann	Turkey	Erzurum	Cat	39.6649	41.0153	ZFMK
Merodon	cupreus	Hurkmans, 1993	male	30.vii.1998	Hayat R.	Turkey	Erzurum	Ilica, Rizekent	40.1667	40.9833	DD coll.
Merodon	cupreus	Hurkmans, 1993	male	24.vii.2005	Stuke Jens-Hermann	Turkey	Erzurum	Sarikamis, Horasan	40.0458	42.1728	SJH coll.
Merodon	cupreus	Hurkmans, 1993	male	28.vi.1985	NA	Turkey	Hakkari	Sat dağları (Mount Sat), S Yuksekova	37.4667	44.3167	RMNH
Merodon	cupreus	Hurkmans, 1993	female	28.vi.1985	NA	Turkey	Hakkari	Sat dağları (Mount Sat), S Yuksekova	37.4667	44.3167	RMNH
Merodon	cupreus	Hurkmans, 1993	female	28.vi.1985	NA	Turkey	Hakkari	Sat dağları (Mount Sat), S Yuksekova	37.4667	44.3167	RMNH
Merodon	cupreus	Hurkmans, 1993	male	11.viii.1982	NA	Turkey	Kars	E. Yenikoy	40.3083	42.3048	RMNH
Merodon	cupreus	Hurkmans, 1993	female	02.viii.1983	NA	Turkey	Kars	Handere, Sarikamis	40.3381	42.5731	RMNH
Merodon	cupreus	Hurkmans, 1993	male	01.viii.1983	NA	Turkey	Kars	Handere, Sarikamis	40.3381	42.5731	RMNH
Merodon	cupreus	Hurkmans, 1993	male	01.vii.1997	Halada M.	Turkey	Turky East	50 km S Kars Pasli	39.854	42.9756	DD coll.
Merodon	obscurus	Gil Collado, 1929	male	04.iv.1958	Guichard K. M.	Libya	Cyneraica	Bersis	32.4238	20.4559	NHMUK
Merodon	obscurus	Gil Collado, 1929	male	04.iv.1958	Guichard K. M.	Libya	Cyneraica	Bersis	32.4238	20.4559	NHMUK
Merodon	obscurus	Gil Collado, 1929	male	04.iv.1958	Guichard K. M.	Libya	Cyneraica	Bersis	32.4238	20.4559	NHMUK
Merodon	obscurus	Gil Collado, 1929	male	30.vii.1957	Guichard K. M.	Libya	Cyneraica	Gasr.	32.7295	13.7256	NHMUK
Merodon	obscurus	Gil Collado, 1929	female	04.ix.1958	Guichard K. M.	Libya	Cyrenaica	Bersis	32.4238	20.4559	NHMUK
Merodon	obscurus	Gil Collado, 1929	female	04.ix.1958	Guichard K. M.	Libya	Cyrenaica	Bersis	32.4238	20.4559	NHMUK
Merodon	obscurus	Gil Collado, 1929	female	04.ix.1958	Guichard K. M.	Libya	Cyrenaica	Bersis	32.4238	20.4559	NHMUK
Merodon	obscurus	Gil Collado, 1929	female	04.ix.1958	Guichard K. M.	Libya	Cyrenaica	Bersis	32.4238	20.4559	NHMUK
Merodon	obscurus	Gil Collado, 1929	female	30.vii.1957	Guichard K. M.	Libya	Cyrenaica	Gasr.	32.7295	13.7256	NHMUK
Merodon	obscurus	Gil Collado, 1929	female	30.vii.1957	Guichard K. M.	Libya	Cyrenaica	Gasr.	32.7295	13.7256	NHMUK
Merodon	obscurus	Gil Collado, 1929	female	30.vii.1957	Guichard K. M.	Libya	Cyrenaica	Gasr.	32.7295	13.7256	NHMUK
Merodon	obscurus	Gil Collado, 1929	male	22.vi.2014	Vujić Ante; Radenković Snežana; Ačanski Jelena; Veselić Sanja	Morocco	Fes	Near Jbel Zalagh	34.146	-5.03304	FSUNS
Merodon	obscurus	Gil Collado, 1929	male	22.vi.2014	Vujić Ante; Radenković Snežana; Ačanski Jelena; Veselić Sanja	Morocco	Fes	Near Jbel Zalagh	34.146	-5.03304	FSUNS
Merodon	obscurus	Gil Collado, 1929	female	22.vi.2014	Vujić Ante; Radenković Snežana; Ačanski Jelena; Veselić Sanja	Morocco	Fes	Near Jbel Zalagh	34.146	-5.03304	FSUNS
Merodon	obscurus	Gil Collado, 1929	male	22.vi.2014	Vujić Ante; Radenković Snežana; Ačanski Jelena; Veselić Sanja	Morocco	Fes	Near Jbel Zalagh	34.146	-5.03304	FSUNS
Merodon	obscurus	Gil Collado, 1929	male	22.vi.2014	Vujić Ante; Radenković Snežana; Ačanski Jelena; Veselić Sanja	Morocco	Fes	Near Jbel Zalagh	34.146	-5.03304	FSUNS
Merodon	obscurus	Gil Collado, 1929	male	22.vi.2014	Vujić Ante; Radenković Snežana; Ačanski Jelena; Veselić Sanja	Morocco	Fes	Near Jbel Zalagh	34.146	-5.03304	FSUNS
Merodon	obscurus	Gil Collado, 1929	male	22.vi.2014	Vujić Ante; Radenković Snežana; Ačanski Jelena; Veselić Sanja	Morocco	Fes	Near Jbel Zalagh	34.146	-5.03304	FSUNS
Merodon	obscurus	Gil Collado, 1929	male	22.vi.2014	Vujić Ante; Radenković Snežana; Ačanski Jelena; Veselić Sanja	Morocco	Fes	Near Jbel Zalagh	34.146	-5.03304	FSUNS
Merodon	obscurus	Gil Collado, 1929	male	22.vi.2014	Vujić Ante; Radenković Snežana; Ačanski Jelena; Veselić Sanja	Morocco	Fes	Near Jbel Zalagh	34.146	-5.03304	FSUNS
Merodon	obscurus	Gil Collado, 1929	male	22.vi.2014	Vujić Ante; Radenković Snežana; Ačanski Jelena; Veselić Sanja	Morocco	Fes	Near Jbel Zalagh	34.146	-5.03304	FSUNS
Merodon	obscurus	Gil Collado, 1929	male	31.v.1960	Verhoeff	Morocco	Mehdia	Port - Lyautey	34.2425	-6.56413	RMNH
Merodon	obscurus	Gil Collado, 1929	male	1863	Favier	Morocco	Tanger	Env. de Tanger	35.7745	-5.88273	MNHN
Merodon	obscurus	Gil Collado, 1929	male	1863	Favier	Morocco	Tanger	Env. de Tanger	35.7745	-5.88273	MNHN
Merodon	obscurus	Gil Collado, 1929	male	1863	Favier	Morocco	Tanger	Env. de Tanger	35.7745	-5.88273	MNHN
Merodon	obscurus	Gil Collado, 1929	male	1863	Favier	Morocco	Tanger	Env. de Tanger	35.7745	-5.88273	MNHN
Merodon	obscurus	Gil Collado, 1929	male	NA	Martinez de la Escalera	Morocco	Tanger	Tanger	35.7745	-5.88273	MNCN
Merodon	obscurus	Gil Collado, 1929	male	1856	NA	Morocco	Tanger	Tanger	35.7853	-5.8585	RMNH
Merodon	pallidus	Macquart, 1842	male	03.iv.1936	Brandt F. H.	Iran		Teherãn	35.7177	51.5296	FSUNS
Merodon	pallidus	Macquart, 1842	male	NA	Kugler	Israel		Plugot	31.6228	34.7495	TAU
Merodon	pallidus	Macquart, 1842	female	v.	NA	Pakistan		Makri	34.3921	73.4819	ZHMB
Merodon	pallidus	Macquart, 1842	male	1918	Austen EE	State of Palestine	nr Jerisheh	4 - 7 m NE from Jaffa	32.0338	34.81	NHMUK
Merodon	pallidus	Macquart, 1842	female	07.viii.1931	Greenberg A.	State of Palestine	Upper Galilea	Metulla	33.2814	35.5839	NHMUK
Merodon	pallidus	Macquart, 1842	female	29.vi.1990	Hayat Rüstem	Turkey	Erzurum	Tortum, Pehlivanli	40.5	41.4833	EMIT
Merodon	pallidus	Macquart, 1842	female	07.viii.1983	Lucas J. A. W.	Turkey	Hakkari	Sat dağları (Mount Sat), Varegos	37.4167	44.2167	RMNH
Merodon	pallidus	Macquart, 1842	female	05.viii.1983	NA	Turkey	Hakkari	Sat dağları (Mount Sat), Varegos	37.4167	44.2167	RMNH
Merodon	pallidus	Macquart, 1842	female	05.viii.1983	NA	Turkey	Hakkari	Sat dağları (Mount Sat), Varegos	37.4167	44.2167	RMNH
Merodon	pallidus	Macquart, 1842	female	05.viii.1983	NA	Turkey	Hakkari	Sat dağları (Mount Sat), Varegos	37.4167	44.2167	RMNH
Merodon	pallidus	Macquart, 1842	female	05.viii.1983	NA	Turkey	Hakkari	Sat dağları (Mount Sat), Varegos	37.4167	44.2167	RMNH
Merodon	pallidus	Macquart, 1842	female	05.viii.1983	NA	Turkey	Hakkari	Sat dağları (Mount Sat), Varegos	37.4167	44.2167	RMNH
Merodon	pallidus	Macquart, 1842	male	04-08.viii.1982	Schacht W.	Turkey	Pr. Hakkari	Sat dağları (Mount Sat), Yuksekova	37.4667	44.3167	RMNH
Merodon	pruni	(Rossi, 1790)	male	24.v.1914	NA	Algeria	Oran	Mascara	35.3944	0.139722	ZMUC
Merodon	pruni	(Rossi, 1790)	male	24.v.1914	NA	Algeria	Oran	Mascara	35.6737	-0.610362	MNHN
Merodon	pruni	(Rossi, 1790)	male	23.vi.1894	Eaton A. E.	Algeria		Constantine	36.365	6.61472	NHMUK
Merodon	pruni	(Rossi, 1790)	male	02.vi.1895	Eaton A. E.	Algeria		Constantine	36.365	6.61472	NHMUK
Merodon	pruni	(Rossi, 1790)	male	28.v.1895	Eaton A. E.	Algeria		Constantine	36.365	6.61472	NHMUK
Merodon	pruni	(Rossi, 1790)	female	30.v.1895	Eaton A. E.	Algeria		Constantine	36.365	6.61472	NHMUK
Merodon	pruni	(Rossi, 1790)	female	28.v.1895	Eaton A. E.	Algeria		Constantine	36.365	6.61472	NHMUK
Merodon	pruni	(Rossi, 1790)	female	23.vi.1894	Eaton A. E.	Algeria		Constantine	36.365	6.61472	NHMUK
Merodon	pruni	(Rossi, 1790)	female	18.vii.1924	NA	Armenia	Aragatsotn	Inaklu	40.3564	44.2628	ZHMB
Merodon	pruni	(Rossi, 1790)	male	07.vi.1924	NA	Armenia	Aragatsotn	Korbulag	40.6428	44.2733	ZHMB
Merodon	pruni	(Rossi, 1790)	female	29.vi.1933	Paramonov	Armenia	Arazdayan	Asni	39.7972	44.8445	ZHMB
Merodon	pruni	(Rossi, 1790)	female	28.vi.1933	Paramonov	Armenia	Arazdayan	Asni	39.7972	44.8445	ZHMB
Merodon	pruni	(Rossi, 1790)	female	03.vii.1933	Paramonov	Armenia	Arazdayan	Asni	39.7972	44.8445	ZHMB
Merodon	pruni	(Rossi, 1790)	female	24.vii.1926	Schelkovnikov A.	Armenia	Kotayk	Yellidzha	40.1	44.7833	ZHMB
Merodon	pruni	(Rossi, 1790)	female	26.vii.1930	Schelkovnikov A.	Armenia		Arzakyand	40.4494	44.6064	ZHMB
Merodon	pruni	(Rossi, 1790)	male	25.vi.1996	Hauser Martin	Azerbaijan	Baku	Varafta mountains, W Kilyazi	40.8333	49.1667	HM coll.
Merodon	pruni	(Rossi, 1790)	male	NA	NA	Croatia	Splitsko Dalmatinska county	Spalato	43.5094	16.4269	NHMW
Merodon	pruni	(Rossi, 1790)	male	02.ix.1934	Mavromoustakis GA	Cyprus	Cyprus	Akrotiri Bay	34.7132	33.1402	NHMUK
Merodon	pruni	(Rossi, 1790)	female	16.ix.2011	Dimitriou S.	Cyprus	Cyprus	Almirolibado	35.1938	32.9063	MAegean
Merodon	pruni	(Rossi, 1790)	female	18.ix.2011	NA	Cyprus	Cyprus	Almirolivado A	34.9212	32.8818	FSUNS
Merodon	pruni	(Rossi, 1790)	NA	18.ix.2011	NA	Cyprus	Cyprus	Almirolivado B	34.9212	32.8818	NA
Merodon	pruni	(Rossi, 1790)	male	15.ix.2011	Dimitriou S.	Cyprus	Cyprus	Amiantos	34.918	32.9472	MAegean
Merodon	pruni	(Rossi, 1790)	male	15.ix.2011	Dimitriou S.	Cyprus	Cyprus	Amiantos	34.918	32.9472	MAegean
Merodon	pruni	(Rossi, 1790)	female	14.v.2012	Dimitriou S.	Cyprus	Cyprus	Amiantos	34.918	32.9472	MAegean
Merodon	pruni	(Rossi, 1790)	NA	17.ix.2011	NA	Cyprus	Cyprus	Amiantos	34.9168	32.9317	NA
Merodon	pruni	(Rossi, 1790)	NA	17.ix.2011	NA	Cyprus	Cyprus	Amiantos	34.9168	32.9317	NA
Merodon	pruni	(Rossi, 1790)	NA	17.ix.2011	NA	Cyprus	Cyprus	Amiantos	34.9168	32.9317	NA
Merodon	pruni	(Rossi, 1790)	NA	17.ix.2011	NA	Cyprus	Cyprus	Amiantos	34.9168	32.9317	NA
Merodon	pruni	(Rossi, 1790)	NA	17.ix.2011	NA	Cyprus	Cyprus	Amiantos	34.9168	32.9317	NA
Merodon	pruni	(Rossi, 1790)	NA	17.ix.2011	NA	Cyprus	Cyprus	Amiantos	34.9168	32.9317	NA
Merodon	pruni	(Rossi, 1790)	NA	17.ix.2011	NA	Cyprus	Cyprus	Amiantos	34.9168	32.9317	NA
Merodon	pruni	(Rossi, 1790)	NA	17.ix.2011	NA	Cyprus	Cyprus	Amiantos	34.9168	32.9317	NA
Merodon	pruni	(Rossi, 1790)	NA	17.ix.2011	NA	Cyprus	Cyprus	Amiantos	34.9168	32.9317	NA
Merodon	pruni	(Rossi, 1790)	male	17.ix.2011	NA	Cyprus	Cyprus	Amiantos	34.9168	32.9317	FSUNS
Merodon	pruni	(Rossi, 1790)	male	17.ix.2011	NA	Cyprus	Cyprus	Amiantos	34.9168	32.9317	FSUNS
Merodon	pruni	(Rossi, 1790)	female	ix.1935	Mavromoustakis GA	Cyprus	Cyprus	Asomatos	34.64	32.9615	NHMUK
Merodon	pruni	(Rossi, 1790)	male	31.v.2012	Dimitriou S.	Cyprus	Cyprus	Chionistra	34.9317	32.8664	MAegean
Merodon	pruni	(Rossi, 1790)	NA	18.ix.2011	NA	Cyprus	Cyprus	Chionistra (Mt. Olympus)	34.9357	32.8633	NA
Merodon	pruni	(Rossi, 1790)	NA	17.ix.2011	NA	Cyprus	Cyprus	Kakopetria	34.9829	32.8995	NA
Merodon	pruni	(Rossi, 1790)	NA	17.ix.2011	NA	Cyprus	Cyprus	Kakopetria	34.9829	32.8995	NA
Merodon	pruni	(Rossi, 1790)	NA	17.ix.2011	NA	Cyprus	Cyprus	Kakopetria	34.9829	32.8995	NA
Merodon	pruni	(Rossi, 1790)	female	14.v.2012	Dimitriou S.	Cyprus	Cyprus	Makria Kondarka	34.9095	32.8971	MAegean
Merodon	pruni	(Rossi, 1790)	female	14.v.2012	Dimitriou S.	Cyprus	Cyprus	Makria Kondarka	34.9095	32.8971	MAegean
Merodon	pruni	(Rossi, 1790)	NA	18.ix.2011	NA	Cyprus	Cyprus	Makria Kondarka	34.9121	32.9129	NA
Merodon	pruni	(Rossi, 1790)	NA	18.ix.2011	NA	Cyprus	Cyprus	Makria Kondarka	34.9121	32.9129	NA
Merodon	pruni	(Rossi, 1790)	male	18.ix.2011	NA	Cyprus	Cyprus	Makria Kondarka	34.9121	32.9129	NA
Merodon	pruni	(Rossi, 1790)	female	28.v.1933	Mavromoustakis GA	Cyprus	Episcopi	Episcopi	34.6725	32.8931	NHMUK
Merodon	pruni	(Rossi, 1790)	female	08.x.2017	Mengual Ximo	Cyprus	Limassol	between Kapilio and Limnatis, creek	34.8167	32.9641	ZFMK
Merodon	pruni	(Rossi, 1790)	male	13.v.1933	Mavromoustakis GA	Cyprus	Limassol	Limassol	34.65	33.0167	NHMUK
Merodon	pruni	(Rossi, 1790)	male	vi.1933	Mavromoustakis GA	Cyprus	Limassol	Limassol	34.65	33.0167	NHMUK
Merodon	pruni	(Rossi, 1790)	female	iv.1933	Mavromoustakis GA	Cyprus	Limassol	Limassol	34.65	33.0167	NHMUK
Merodon	pruni	(Rossi, 1790)	male	31.iv.1949	Mavromoustakis GA	Cyprus	Limassol	Limassol	34.65	33.0167	NHMUK
Merodon	pruni	(Rossi, 1790)	male	vi.1935	Mavromoustakis GA	Cyprus	Limassol	Limassol	34.65	33.0167	NHMUK
Merodon	pruni	(Rossi, 1790)	male	02.x.2017	van Steenis Jeroen	Cyprus	Limassol	Pera Pedi old grape plantation	34.8656	32.8486	SJ coll.
Merodon	pruni	(Rossi, 1790)	female	08.x.2017	van Steenis Jeroen	Cyprus	Limassol	between Kapilio and Limnatis	34.8167	32.9639	SJ coll.
Merodon	pruni	(Rossi, 1790)	male	08.x.2017	Mengual Ximo	Cyprus	Limassol	between Kapilio and Limnatis	34.8167	32.964	ZFMK
Merodon	pruni	(Rossi, 1790)	female	08.x.2017	Mengual Ximo	Cyprus	Limassol	between Kapilio and Limnatis	34.8167	32.964	ZFMK
Merodon	pruni	(Rossi, 1790)	male	07.x.2017	Mengual Ximo	Cyprus	Paphos	Mamomia	34.7432	32.6436	ZFMK
Merodon	pruni	(Rossi, 1790)	female	25.iii.2010	Kubik Stepan	Cyprus	Protaras	75m fruit grove	34.9944	34.0531	FSUNS
Merodon	pruni	(Rossi, 1790)	male	19.vii.1937	Mavromoustakis GA	Cyprus		Mandria	34.708	32.5247	NHMUK
Merodon	pruni	(Rossi, 1790)	female	05.vi.1929	Morris H. M.	Cyprus		Nicosia	35.1409	33.3927	NHMUK
Merodon	pruni	(Rossi, 1790)	male	06.v.1982	Stubbs A. E.	Cyprus		Omodos	34.8488	32.8133	NHMUK
Merodon	pruni	(Rossi, 1790)	male	06.v.1982	Stubbs A. E.	Cyprus		Omodos	34.8488	32.8133	NHMUK
Merodon	pruni	(Rossi, 1790)	female	18.vi.1937	Mavromoustakis GA	Cyprus		Pera Pedi	34.8606	32.8825	NHMUK
Merodon	pruni	(Rossi, 1790)	female	02.x.2017	Mengual Ximo	Cyprus		Pera Pedi	34.8658	32.8489	ZFMK
Merodon	pruni	(Rossi, 1790)	male	27-29.iv.1982	Stubbs A. E.	Cyprus		Pissouri	34.6781	32.7049	NHMUK
Merodon	pruni	(Rossi, 1790)	male	27-29.iv.1982	Stubbs A. E.	Cyprus		Pissouri	34.6781	32.7049	NHMUK
Merodon	pruni	(Rossi, 1790)	male	27-29.iv.1982	Stubbs A. E.	Cyprus		Pissouri	34.6781	32.7049	NHMUK
Merodon	pruni	(Rossi, 1790)	male	17-22.v.1967	Jenkins C. F.	Cyprus		Platres	34.8904	32.8699	NHMUK
Merodon	pruni	(Rossi, 1790)	female	11.x.2017	Mengual Ximo	Cyprus		S of Kelefos Bridge, N of Arminou Reservoir	34.8866	32.7463	ZFMK
Merodon	pruni	(Rossi, 1790)	female	25.iv.1923	Mavromoustakis GA	Cyprus		St Nicolai Forest	34.9735	32.8898	NHMUK
Merodon	pruni	(Rossi, 1790)	female	06.ix.2018	Vujić Ante; Nedeljković Zorica; Tot Tamara; Likov Laura; Janković Marina; Popov Snežana; Miličić Marija	Greece	Achaia	Anastasi	37.91	21.9965	FSUNS
Merodon	pruni	(Rossi, 1790)	female	06.ix.2018	Vujić Ante	Greece	Achaia	Kalavrita	38.0457	22.1297	FSUNS
Merodon	pruni	(Rossi, 1790)	male	06.ix.2018	Vujić Ante; Nedeljković Zorica; Tot Tamara; Likov Laura; Janković Marina; Popov Snežana; Miličić Marija	Greece	Achaia	Kalavrita	38.0457	22.1297	FSUNS
Merodon	pruni	(Rossi, 1790)	NA	15.vi.1995	NA	Greece	Achaia	Kato Klitoria	37.8861	22.108	NA
Merodon	pruni	(Rossi, 1790)	NA	NA	Dils Jos	Greece	Ahaia	Kato Klitoria	37.8861	22.108	NA
Merodon	pruni	(Rossi, 1790)	female	15.vi.2013	Margaroni S.	Greece	Argo- Saronic island	Aegina, Chrysoleontissa 1	37.7377	23.4884	MAegean
Merodon	pruni	(Rossi, 1790)	female	09.viii.2013	Margaroni S.	Greece	Argo- Saronic island	Aegina, Kavouropetra	37.7679	23.4528	MAegean
Merodon	pruni	(Rossi, 1790)	female	09.viii.2013	Margaroni S.	Greece	Argo- Saronic island	Aegina, Pach. Rac - Tzkdes	37.7258	23.4737	MAegean
Merodon	pruni	(Rossi, 1790)	male	NA	NA	Greece	Attiki	Aegina	37.7317	23.4911	NHMW
Merodon	pruni	(Rossi, 1790)	male	NA	NA	Greece	Attiki	Aegina	37.7317	23.4911	NHMW
Merodon	pruni	(Rossi, 1790)	male	NA	NA	Greece	Attiki	Aegina	37.7317	23.4911	NHMW
Merodon	pruni	(Rossi, 1790)	male	16.v.2003	Taylor M. J.	Greece	Chios	Armolia Valley	38.2842	26.0495	WML
Merodon	pruni	(Rossi, 1790)	male	20.v.2009	Taylor M. J.	Greece	Chios	Gridia	38.2168	26.1355	TJM coll.
Merodon	pruni	(Rossi, 1790)	male	20.v.2009	Taylor M. J.	Greece	Chios	Gridia	38.2168	26.1355	TJM coll.
Merodon	pruni	(Rossi, 1790)	male	20.v.2009	Taylor M. J.	Greece	Chios	Gridia	38.2168	26.1355	TJM coll.
Merodon	pruni	(Rossi, 1790)	male	20.v.2009	Taylor M. J.	Greece	Chios	Gridia	38.2168	26.1355	TJM coll.
Merodon	pruni	(Rossi, 1790)	male	20.v.2009	Taylor M. J.	Greece	Chios	Gridia	38.2168	26.1355	TJM coll.
Merodon	pruni	(Rossi, 1790)	male	20.v.2009	Taylor M. J.	Greece	Chios	Gridia	38.2168	26.1355	TJM coll.
Merodon	pruni	(Rossi, 1790)	male	26.v.2001	Taylor M. J.	Greece	Chios	Gridia	38.2178	26.1017	WML
Merodon	pruni	(Rossi, 1790)	male	26.v.2001	Taylor M. J.	Greece	Chios	Gridia	38.2178	26.1017	WML
Merodon	pruni	(Rossi, 1790)	male	26.v.2001	Taylor M. J.	Greece	Chios	Gridia	38.2178	26.1017	WML
Merodon	pruni	(Rossi, 1790)	male	22.v.2001	Taylor M. J.	Greece	Chios	Gridia	38.2178	26.1017	WML
Merodon	pruni	(Rossi, 1790)	male	19.viii.1967	Myers A. A.	Greece	Chios	Karfas	38.3167	26.15	FSUNS
Merodon	pruni	(Rossi, 1790)	male	27.v.2001	Taylor M. J.	Greece	Chios	Katarraktis	38.2727	26.092	WML
Merodon	pruni	(Rossi, 1790)	male	27.v.2001	Taylor M. J.	Greece	Chios	Katarraktis	38.2727	26.092	WML
Merodon	pruni	(Rossi, 1790)	male	27.v.2001	Taylor M. J.	Greece	Chios	Katarraktis	38.2727	26.092	WML
Merodon	pruni	(Rossi, 1790)	male	27.v.2001	Taylor M. J.	Greece	Chios	Katarraktis	38.2727	26.092	WML
Merodon	pruni	(Rossi, 1790)	female	11.viii.1997	Taylor M. J.	Greece	Chios	Katarraktis	38.273	26.0937	WML
Merodon	pruni	(Rossi, 1790)	male	14.viii.1997	Taylor M. J.	Greece	Chios	Katarraktis	38.2783	26.0917	WML
Merodon	pruni	(Rossi, 1790)	male	05.ix.2009	Taylor M. J.	Greece	Chios	Keramia	38.2968	26.1312	WML
Merodon	pruni	(Rossi, 1790)	male	05.ix.2009	Taylor M. J.	Greece	Chios	Keramia	38.2968	26.1312	WML
Merodon	pruni	(Rossi, 1790)	male	27.viii.2009	Taylor M. J.	Greece	Chios	Keramia	38.2968	26.1312	WML
Merodon	pruni	(Rossi, 1790)	male	27.viii.2009	Taylor M. J.	Greece	Chios	Keramia	38.2968	26.1312	WML
Merodon	pruni	(Rossi, 1790)	male	05.vi.1998	Taylor M. J.	Greece	Chios	Near Elata	38.2908	25.985	WML
Merodon	pruni	(Rossi, 1790)	male	22.v.1998	Taylor M. J.	Greece	Chios	Near Gridia	38.2283	26.1018	WML
Merodon	pruni	(Rossi, 1790)	male	22.v.1998	Taylor M. J.	Greece	Chios	Near Gridia	38.2283	26.1018	WML
Merodon	pruni	(Rossi, 1790)	female	12.vi.1986	NA	Greece	Corfu	10 km N from Ipsos	39.7247	19.8288	RMNH
Merodon	pruni	(Rossi, 1790)	male	12.vi.1986	NA	Greece	Corfu	10 km N from Ipsos	39.7247	19.8288	RMNH
Merodon	pruni	(Rossi, 1790)	female	15.vi.1986	NA	Greece	Corfu	20 km N from Skripero	39.7728	19.792	RMNH
Merodon	pruni	(Rossi, 1790)	male	16.vi.2002	Vrabec V.	Greece	Corfu	Barbati	39.62	19.9197	BM coll.
Merodon	pruni	(Rossi, 1790)	female	16.vi.2002	Vrabec V.	Greece	Corfu	Barbati	39.6667	19.75	BM coll.
Merodon	pruni	(Rossi, 1790)	female	30.v.1971	NA	Greece	Corfu	Dassia 5 km SE Korakiana	39.6833	19.8333	RMNH
Merodon	pruni	(Rossi, 1790)	male	25.v.2016	Vujić Ante; Nedeljković Zorica; Likov Laura; Miličić Marija	Greece	Corfu	Nr Strinilas	39.7399	19.8373	FSUNS
Merodon	pruni	(Rossi, 1790)	female	10.viii.2014	Vujić Ante; Nedeljković Zorica	Greece	Corfu	Strinilas	39.7399	19.8373	FSUNS
Merodon	pruni	(Rossi, 1790)	male	08.viii.2014	Vujić Ante	Greece	Corfu	Strinilas	39.7399	19.8373	FSUNS
Merodon	pruni	(Rossi, 1790)	male	08.viii.2014	Vujić Ante	Greece	Corfu	Strinilas	39.7399	19.8373	FSUNS
Merodon	pruni	(Rossi, 1790)	male	08.viii.2014	Vujić Ante	Greece	Corfu	Strinilas	39.7399	19.8373	FSUNS
Merodon	pruni	(Rossi, 1790)	male	08.viii.2014	Vujić Ante	Greece	Corfu	Strinilas	39.7399	19.8373	FSUNS
Merodon	pruni	(Rossi, 1790)	male	08.viii.2014	Vujić Ante	Greece	Corfu	Strinilas	39.7399	19.8373	FSUNS
Merodon	pruni	(Rossi, 1790)	male	08.viii.2014	Vujić Ante	Greece	Corfu	Strinilas	39.7399	19.8373	FSUNS
Merodon	pruni	(Rossi, 1790)	male	15.vi.2012	Kouklik Ondrej	Greece	Corfu	W of Ag. Georgios	39.4361	19.9223	ZFMK
Merodon	pruni	(Rossi, 1790)	female	08.viii.2014	Vujić Ante	Greece	Corfu	Zigos	39.7214	19.799	FSUNS
Merodon	pruni	(Rossi, 1790)	male	08.viii.2014	Vujić Ante	Greece	Corfu	Zigos	39.7214	19.799	FSUNS
Merodon	pruni	(Rossi, 1790)	male	08.viii.2014	Vujić Ante	Greece	Corfu	Zigos	39.7214	19.799	FSUNS
Merodon	pruni	(Rossi, 1790)	male	27.v.1991	NA	Greece	Fokida	Amfissa	38.525	22.3731	RMNH
Merodon	pruni	(Rossi, 1790)	female	22.v.1984	NA	Greece	Fokida	Delphi	38.4833	22.5	RMNH
Merodon	pruni	(Rossi, 1790)	male	22.v.1984	NA	Greece	Fokida	Delphi	38.4833	22.5	RMNH
Merodon	pruni	(Rossi, 1790)	male	22.v.1984	NA	Greece	Fokida	Delphi	38.4833	22.5	RMNH
Merodon	pruni	(Rossi, 1790)	male	19-22.v.1984	Hurkmans Willem	Greece	Fokida	Delphi	38.4833	22.5	RMNH
Merodon	pruni	(Rossi, 1790)	male	19.v.1984	Hurkmans Willem	Greece	Fokida	Delphi	38.4833	22.5	RMNH
Merodon	pruni	(Rossi, 1790)	NA	NA	Dils Jos	Greece	Fokida	Itea	38.4406	22.4295	NA
Merodon	pruni	(Rossi, 1790)	NA	NA	Dils Jos	Greece	Fokida	Penteoria	38.413	22.3188	NA
Merodon	pruni	(Rossi, 1790)	male	27.v.1956	NA	Greece	Fthiotida	Gorgopotamos	38.8333	22.4	ZHMB
Merodon	pruni	(Rossi, 1790)	male	18.v.1997	Smart M. J.	Greece	Ithaka	1 km SW Kioni	38.4333	20.6833	SJM coll.
Merodon	pruni	(Rossi, 1790)	male	18.v.1997	Smart M. J.	Greece	Ithaka	1 km SW Kioni	38.4333	20.6833	SJM coll.
Merodon	pruni	(Rossi, 1790)	male	18.v.1997	Smart M. J.	Greece	Ithaka	1 km SW Kioni	38.4333	20.6833	SJM coll.
Merodon	pruni	(Rossi, 1790)	female	13.v.1997	Smart M. J.	Greece	Kefalonia	1 km S Karia	38.3711	20.5897	SJM coll.
Merodon	pruni	(Rossi, 1790)	male	07.vii.2001	De Courcy Williams Michael	Greece	Kefalonia	Mt. Aenos	38.1156	20.7074	CWM coll.
Merodon	pruni	(Rossi, 1790)	male	4-17.v.1989	Guichard K. M.	Greece	Kos	Asklepieion	36.8762	27.2597	NHMUK
Merodon	pruni	(Rossi, 1790)	female	17.iv.1989	Guichard K. M.	Greece	Kos	Asklepieion	36.8762	27.2597	NHMUK
Merodon	pruni	(Rossi, 1790)	male	03.vi.1993	NA	Greece	Laconia	Paliros	36.4167	22.4833	RMNH
Merodon	pruni	(Rossi, 1790)	female	03.vi.1993	NA	Greece	Laconia	Paliros	36.4167	22.4833	RMNH
Merodon	pruni	(Rossi, 1790)	female	03.vi.1993	NA	Greece	Laconia	Paliros	36.4167	22.4833	RMNH
Merodon	pruni	(Rossi, 1790)	male	09.v.1988	NA	Greece	Laconia	Parori	37.0611	22.3825	RMNH
Merodon	pruni	(Rossi, 1790)	male	13.vi.2013	Vujić Ante	Greece	Lesvos	Charamida	39.02	26.552	FSUNS
Merodon	pruni	(Rossi, 1790)	male	03.vi.2012	Vujić Ante; Likov Laura	Greece	Lesvos	Mistegna - Nees Kidonies 1,5 km before Nees Kidonies	39.227	26.4499	FSUNS
Merodon	pruni	(Rossi, 1790)	male	10.vi.2010	Hancock	Greece	Lesvos	Mytilini	39.1053	26.5239	GLAHM
Merodon	pruni	(Rossi, 1790)	female	12.vi.2014	Devalez J.	Greece	Lesvos	Neapoli	39.0717	26.5768	MAegean
Merodon	pruni	(Rossi, 1790)	male	11.x.2014	Vujić Ante; Šimić Smiljka; Radenković Snežana	Greece	Lesvos	Thermi	39.1824	26.4973	FSUNS
Merodon	pruni	(Rossi, 1790)	male	03.v.2001	Rojo Santos; Perez - Banon Celeste	Greece	Lesvos	Thermi	39.1806	26.4864	FSUNS
Merodon	pruni	(Rossi, 1790)	male	21.viii.2000	Standfuss Klaus	Greece	Magnisias	Platania	39.15	23.3167	DD coll.
Merodon	pruni	(Rossi, 1790)	female	04.x.2014	Vujić Ante; Šimić Smiljka; Radenković Snežana	Greece	Mountain Parnassos	Near Amfissa	38.5316	22.4023	FSUNS
Merodon	pruni	(Rossi, 1790)	male	vi.1901	Holtz M.	Greece	Mountain Taygetos	Kampos	36.9395	22.2103	NHMUK
Merodon	pruni	(Rossi, 1790)	NA	30.viii.1998	NA	Greece	Preveza	Vrachos	39.1649	20.5646	NA
Merodon	pruni	(Rossi, 1790)	NA	24.vi.1997	NA	Greece	Preveza	Vrachos	39.1649	20.5646	NA
Merodon	pruni	(Rossi, 1790)	NA	05.ix.1998	NA	Greece	Preveza	Vrachos	39.1649	20.5646	NA
Merodon	pruni	(Rossi, 1790)	NA	NA	Dils Jos	Greece	Preveza	Vrachos (Vrachos beach)	39.1724	20.5538	NA
Merodon	pruni	(Rossi, 1790)	NA	NA	Dils Jos	Greece	Preveza	Vrachos (Vrachos beach)	39.1724	20.5538	NA
Merodon	pruni	(Rossi, 1790)	NA	NA	Dils Jos	Greece	Preveza	Vrachos (Vrachos beach)	39.1724	20.5538	NA
Merodon	pruni	(Rossi, 1790)	female	16.x.2012	Vujić Ante	Greece	Rhodes	1 km pre Koutsoutis (Attavyros)	36.2309	27.8528	FSUNS
Merodon	pruni	(Rossi, 1790)	female	16.x.2012	Vujić Ante	Greece	Rhodes	1 km pre Koutsoutis (Attavyros)	36.2309	27.8528	FSUNS
Merodon	pruni	(Rossi, 1790)	female	30.v.2014	Vujić Ante	Greece	Rhodes	Archipoli	36.2618	28.0758	FSUNS
Merodon	pruni	(Rossi, 1790)	male	26-30.vi.1981	Guichard K. M.	Greece	Rhodes	Ixia	36.4166	28.1803	NHMUK
Merodon	pruni	(Rossi, 1790)	male	29.v.2014	Vujić Ante	Greece	Rhodes	Kalathos	36.1167	28.0589	FSUNS
Merodon	pruni	(Rossi, 1790)	female	29.v.2014	Vujić Ante	Greece	Rhodes	Kalathos	36.1167	28.0589	FSUNS
Merodon	pruni	(Rossi, 1790)	female	30.v.2014	Vujić Ante	Greece	Rhodes	Limni Fragmatos Gadoura	36.1814	27.9615	FSUNS
Merodon	pruni	(Rossi, 1790)	male	16.x.2012	Vujić Ante	Greece	Rhodes	Salakos	36.2867	27.9392	FSUNS
Merodon	pruni	(Rossi, 1790)	male	16.x.2012	Vujić Ante	Greece	Rhodes	Salakos	36.2867	27.9392	FSUNS
Merodon	pruni	(Rossi, 1790)	female	16.x.2012	Vujić Ante	Greece	Rhodes	Salakos	36.2867	27.9392	FSUNS
Merodon	pruni	(Rossi, 1790)	female	16.x.2012	Vujić Ante	Greece	Rhodes	Salakos	36.2867	27.9392	FSUNS
Merodon	pruni	(Rossi, 1790)	female	16.x.2012	Vujić Ante	Greece	Rhodes	Salakos	36.2867	27.9392	FSUNS
Merodon	pruni	(Rossi, 1790)	female	16.x.2012	Vujić Ante	Greece	Rhodes	Salakos	36.2867	27.9392	FSUNS
Merodon	pruni	(Rossi, 1790)	female	16.x.2012	Vujić Ante	Greece	Rhodes	Salakos	36.2867	27.9392	FSUNS
Merodon	pruni	(Rossi, 1790)	male	01.vi.2014	Vujić Ante	Greece	Rhodes	Salakos	36.2849	27.9384	FSUNS
Merodon	pruni	(Rossi, 1790)	female	01.vi.2014	Vujić Ante	Greece	Rhodes	Salakos	36.2849	27.9384	FSUNS
Merodon	pruni	(Rossi, 1790)	male	16.x.2012	Vujić Ante	Greece	Rhodes	Salakos	36.2867	27.9392	FSUNS
Merodon	pruni	(Rossi, 1790)	male	16.x.2012	Vujić Ante	Greece	Rhodes	Salakos	36.2867	27.9392	FSUNS
Merodon	pruni	(Rossi, 1790)	female	23.v.1983	Danielsson R.	Greece	Rhodes	6 km SE Laerma	36.15	27.95	ZMUC
Merodon	pruni	(Rossi, 1790)	female	23.v.1983	Danielsson R. (DAYS)	Greece	Rhodes	6 km SE Laerma	36.15	27.95	MZLU
Merodon	pruni	(Rossi, 1790)	male	11-25.ix.1958	PMF Verhoeff	Greece	Rhodes	Ixia	36.4167	28.1833	RMNH
Merodon	pruni	(Rossi, 1790)	male	21.viii.1975	Pronk P. H.	Greece	Rhodes	Lindos	36.0906	28.0844	RMNH
Merodon	pruni	(Rossi, 1790)	male	21.viii.1975	Pronk P. H.	Greece	Rhodes	Lindos	36.0906	28.0844	RMNH
Merodon	pruni	(Rossi, 1790)	male	21.viii.1975	Pronk P. H.	Greece	Rhodes	Lindos	36.0906	28.0844	RMNH
Merodon	pruni	(Rossi, 1790)	male	17.v.1971	NA	Greece	Rhodes	Lindos	36.0906	28.0844	RMNH
Merodon	pruni	(Rossi, 1790)	female	17.v.1971	NA	Greece	Rhodes	Lindos	36.0906	28.0844	RMNH
Merodon	pruni	(Rossi, 1790)	female	17.v.1971	NA	Greece	Rhodes	Lindos	36.0906	28.0844	RMNH
Merodon	pruni	(Rossi, 1790)	female	12.v.1961	NA	Greece	Rhodes	Lindos	36.0906	28.0844	RMNH
Merodon	pruni	(Rossi, 1790)	male	16.v.1983	Danielsson R.	Greece	Rhodes	Maritsa, Kalamon	36.3167	28.05	ZMUC
Merodon	pruni	(Rossi, 1790)	male	06.vi.2012	Vujić Ante; Likov Laura	Greece	Samos	2 km before Pitagora cave	37.7309	26.6648	FSUNS
Merodon	pruni	(Rossi, 1790)	female	06.vi.2012	Vujić Ante	Greece	Samos	Chora	37.7028	26.9012	FSUNS
Merodon	pruni	(Rossi, 1790)	female	06.vi.2012	Vujić Ante	Greece	Samos	Chora	37.7028	26.9012	FSUNS
Merodon	pruni	(Rossi, 1790)	female	06.vi.2012	Vujić Ante	Greece	Samos	Chora	37.7028	26.9012	FSUNS
Merodon	pruni	(Rossi, 1790)	female	06.vi.2012	Vujić Ante	Greece	Samos	Chora	37.7028	26.9012	FSUNS
Merodon	pruni	(Rossi, 1790)	female	06.vi.2012	Vujić Ante	Greece	Samos	Chora	37.7028	26.9012	FSUNS
Merodon	pruni	(Rossi, 1790)	male	06.vi.2012	Vujić Ante	Greece	Samos	Chora	37.7028	26.9012	FSUNS
Merodon	pruni	(Rossi, 1790)	female	06.vi.2012	NA	Greece	Samos	Chora, lok.1	37.7028	26.9012	FSUNS
Merodon	pruni	(Rossi, 1790)	female	06.vi.2012	NA	Greece	Samos	Chora, lok.1	37.7028	26.9012	FSUNS
Merodon	pruni	(Rossi, 1790)	female	06.vi.2012	NA	Greece	Samos	Chora, lok.1	37.7028	26.9012	FSUNS
Merodon	pruni	(Rossi, 1790)	female	06.vi.2012	NA	Greece	Samos	Chora, lok.1	37.7028	26.9012	FSUNS
Merodon	pruni	(Rossi, 1790)	female	06.vi.2012	NA	Greece	Samos	Chora, lok.1	37.7028	26.9012	FSUNS
Merodon	pruni	(Rossi, 1790)	female	24.v.1990	Degen G.	Greece	Samos	Karvouni	37.724	26.8148	HM coll.
Merodon	pruni	(Rossi, 1790)	female	18.vi.1994	Degen G.	Greece	Samos	Kokkari	37.7764	26.8939	HM coll.
Merodon	pruni	(Rossi, 1790)	male	18.vi.1994	Vujić Ante; Likov Laura	Greece	Samos	Kokkari	37.7764	26.8939	FSUNS
Merodon	pruni	(Rossi, 1790)	male	07.vi.2012	NA	Greece	Samos	Kosmadei - Kastanea	37.7503	26.6728	FSUNS
Merodon	pruni	(Rossi, 1790)	female	07.vi.2012	NA	Greece	Samos	Kosmadei - Kastanea	37.76	26.66	FSUNS
Merodon	pruni	(Rossi, 1790)	male	06.vi.2012	NA	Greece	Samos	Koumaradhei 2	37.7483	26.7957	FSUNS
Merodon	pruni	(Rossi, 1790)	female	06.vi.2012	Vujić Ante; Likov Laura	Greece	Samos	Koumaradhei 2	37.705	26.836	FSUNS
Merodon	pruni	(Rossi, 1790)	female	07.vi.2012	Vujić Ante; Likov Laura	Greece	Samos	Marathokambos	37.7265	26.6922	FSUNS
Merodon	pruni	(Rossi, 1790)	male	07.vi.2012	NA	Greece	Samos	Marathokambos	37.7265	26.6922	FSUNS
Merodon	pruni	(Rossi, 1790)	female	06.vi.2012	Vujić Ante; Likov Laura	Greece	Samos	Marathokambos	37.7265	26.6922	FSUNS
Merodon	pruni	(Rossi, 1790)	female	07.vi.2012	NA	Greece	Samos	Marathokambos	37.7265	26.6922	FSUNS
Merodon	pruni	(Rossi, 1790)	male	07.vi.2012	NA	Greece	Samos	Pithagora cave	37.7227	26.6624	FSUNS
Merodon	pruni	(Rossi, 1790)	female	07.vi.2012	NA	Greece	Samos	Pithagora cave	37.7227	26.6624	FSUNS
Merodon	pruni	(Rossi, 1790)	male	07.vi.2012	Vujić Ante; Likov Laura	Greece	Samos	Pithagora cave	37.7227	26.6624	FSUNS
Merodon	pruni	(Rossi, 1790)	male	06.vi.2012	Vujić Ante; Likov Laura	Greece	Samos	Posle Chora	37.7028	26.9012	FSUNS
Merodon	pruni	(Rossi, 1790)	female	06.vi.2012	NA	Greece	Samos	Posle Chora	37.7028	26.9012	FSUNS
Merodon	pruni	(Rossi, 1790)	male	06.vi.2012	NA	Greece	Samos	Pyrgos	37.711	26.804	FSUNS
Merodon	pruni	(Rossi, 1790)	female	06.vi.2012	NA	Greece	Samos	Pyrgos	37.7127	26.7992	FSUNS
Merodon	pruni	(Rossi, 1790)	male	08.vi.2012	NA	Greece	Samos	Samos - city	37.7509	26.9841	FSUNS
Merodon	pruni	(Rossi, 1790)	male	08.vi.2012	NA	Greece	Samos	Samos - city	37.7509	26.9841	FSUNS
Merodon	pruni	(Rossi, 1790)	male	30.iv.1998	Michelsen V.	Greece		Mani	36.5833	22.4167	ZMUC
Merodon	pruni	(Rossi, 1790)	male	01.v.1998	Michelsen V.	Greece		Mani	36.5833	22.4167	ZMUC
Merodon	pruni	(Rossi, 1790)	female	09.vi.1987	Prins D.	Greece		Mountain Parnassos	38.5339	22.5807	RMNH
Merodon	pruni	(Rossi, 1790)	male	14.ix.2019	Mengual Ximo; Kilian I.; Jordaens Kurt	Greece		Near Paralia, Thermis	39.1818	26.4951	ZFMK
Merodon	pruni	(Rossi, 1790)	male	14.ix.2019	Mengual Ximo; Kilian I.; Jordaens Kurt	Greece		Near Paralia, Thermis	39.1818	26.4951	ZFMK
Merodon	pruni	(Rossi, 1790)	male	14.ix.2019	Mengual Ximo; Kilian I.; Jordaens Kurt	Greece		Near Paralia, Thermis	39.1818	26.4951	ZFMK
Merodon	pruni	(Rossi, 1790)	female	13.ix.2019	Mengual Ximo; Kilian I.; Jordaens Kurt	Greece		Near Vatera	39.0204	26.1797	ZFMK
Merodon	pruni	(Rossi, 1790)	male	02.viii.1935	Biggs M. E. J.	Iran	DeluBata	Yazd	31.9094	54.417	NHMUK
Merodon	pruni	(Rossi, 1790)	male	02.v.1996	NA	Iran	Fars	Kakan, Yasug	30.5997	51.8175	RMNH
Merodon	pruni	(Rossi, 1790)	female	05.vi.1965	John W.	Iran	W. Azarbaijan prov	23 NNE of khaneh	36.813	45.0374	USNM
Merodon	pruni	(Rossi, 1790)	female	NA	dr Kalalova	Iraq		Baghdad	33.4365	44.3348	NMPC
Merodon	pruni	(Rossi, 1790)	male	11.iv.90	NA	Israel	HaDarom	Vedi Ramon 6km from Nizpe Ramon	30.6	34.9167	RMNH
Merodon	pruni	(Rossi, 1790)	male	28.iv.1954	Theodor O.	Israel	Jerusalim	Beit HaKerem	31.7802	35.1833	RMNH
Merodon	pruni	(Rossi, 1790)	female	iv.1948	Theodor O.	Israel	Jerusalim	Beit HaKerem	31.7779	35.181	TAU
Merodon	pruni	(Rossi, 1790)	male	03.xi.1951	Theodor O.	Israel	Jerusalim	Beit HaKerem	31.7779	35.181	TAU
Merodon	pruni	(Rossi, 1790)	male	30.iv.1952	Theodor O.	Israel	Jerusalim	Beit HaKerem	31.7779	35.181	TAU
Merodon	pruni	(Rossi, 1790)	male	16.x.1957	NA	Israel	Jerusalim	Beit HaKerem	31.7779	35.181	TAU
Merodon	pruni	(Rossi, 1790)	female	12.vi.1952	Theodor O.	Israel	Jerusalim	Beit HaKerem	31.7779	35.181	TAU
Merodon	pruni	(Rossi, 1790)	male	14.vi.195?	Theodor O.	Israel	Jerusalim	Beit HaKerem	31.7779	35.181	TAU
Merodon	pruni	(Rossi, 1790)	male	03.v.1952	Theodor O.	Israel	Jerusalim	Beit HaKerem	31.7779	35.181	TAU
Merodon	pruni	(Rossi, 1790)	female	30.iv.1952	Theodor O.	Israel	Jerusalim	Beit HaKerem	31.7779	35.181	TAU
Merodon	pruni	(Rossi, 1790)	female	28.iv.1954	Theodor O.	Israel	Jerusalim	Beit HaKerem	31.7779	35.181	TAU
Merodon	pruni	(Rossi, 1790)	female	21.iv.1951	Theodor O.	Israel	Jerusalim	Beit HaKerem	31.7779	35.181	TAU
Merodon	pruni	(Rossi, 1790)	male	15.vii.1950	Theodor O.	Israel	Jerusalim	Beit HaKerem	31.7779	35.181	TAU
Merodon	pruni	(Rossi, 1790)	male	21.iv.1951	Theodor O.	Israel	Jerusalim	Beit HaKerem	31.7779	35.181	TAU
Merodon	pruni	(Rossi, 1790)	male	17.vi.1951	Theodor O.	Israel	Jerusalim	Beit HaKerem	31.7779	35.181	TAU
Merodon	pruni	(Rossi, 1790)	female	03.x.1953	Theodor O.	Israel	Jerusalim	Beit HaKerem	31.7779	35.181	TAU
Merodon	pruni	(Rossi, 1790)	female	01.x.1947	Theodor O.	Israel	Jerusalim	Beit HaKerem	31.7779	35.181	TAU
Merodon	pruni	(Rossi, 1790)	female	10.x.1951	Theodor O.	Israel	Jerusalim	Beit HaKerem	31.7779	35.181	TAU
Merodon	pruni	(Rossi, 1790)	male	25.viii.1969	Kugler	Israel		Akko	32.9518	35.259	TAU
Merodon	pruni	(Rossi, 1790)	male	15.v.1950	Theodor O.	Israel		Aqua Bella Judean hills	31.7947	35.1297	TAU
Merodon	pruni	(Rossi, 1790)	male	15.v.1950	Theodor O.	Israel		Aqua Bella Judean hills	31.7947	35.1297	TAU
Merodon	pruni	(Rossi, 1790)	male	31.iii.1981	Freidberg A.	Israel		Avdat	30.8343	34.7724	TAU
Merodon	pruni	(Rossi, 1790)	male	19.iv.1975	Freidberg A.	Israel		Avdat	30.8343	34.7724	TAU
Merodon	pruni	(Rossi, 1790)	male	30.iv.1952	Theodor O.	Israel		Bet Hakerem Jerusalim	31.7776	35.1808	TAU
Merodon	pruni	(Rossi, 1790)	male	16.x.1957	NA	Israel		Bet Hakerem Jerusalim	31.7776	35.1808	TAU
Merodon	pruni	(Rossi, 1790)	female	12.vi.1952	Theodor O.	Israel		Bet Hakerem Jerusalim	31.7776	35.1808	TAU
Merodon	pruni	(Rossi, 1790)	male	26.iii.1999	Freidberg A.	Israel		Bor Mashash	31.0731	34.8448	TAU
Merodon	pruni	(Rossi, 1790)	male	18.v.1981	Furman T.	Israel		Dishon	33.0758	35.5089	TAU
Merodon	pruni	(Rossi, 1790)	male	18.v.1981	Furman T.	Israel		Dishon	33.0758	35.5089	TAU
Merodon	pruni	(Rossi, 1790)	male	18.v.1981	Furman T.	Israel		Dishon	33.0758	35.5089	TAU
Merodon	pruni	(Rossi, 1790)	female	14.v.1974	Kaplan M.	Israel		Dovrat	32.6438	35.3536	TAU
Merodon	pruni	(Rossi, 1790)	male	12.iv.2009	Freidberg A.	Israel		Dvira	31.4117	34.834	TAU
Merodon	pruni	(Rossi, 1790)	male	25.iv.1953	NA	Israel		Ein Gedi	31.4563	35.3843	TAU
Merodon	pruni	(Rossi, 1790)	male	10.iv.1955	Theodor O.	Israel		Ein Mor	30.8338	34.7699	TAU
Merodon	pruni	(Rossi, 1790)	female	10.iv.1955	Theodor O.	Israel		Ein Mor	30.8338	34.7699	TAU
Merodon	pruni	(Rossi, 1790)	female	22.iv.1986	Kaplan F.	Israel		Ein Mor 2 km W	30.8324	34.771	TAU
Merodon	pruni	(Rossi, 1790)	male	18-19.iv.2001	Friedman L.	Israel		En Shaviv	30.7904	34.8496	TAU
Merodon	pruni	(Rossi, 1790)	male	21.iv.1973	Nachbar F.	Israel		Ga`aton	33.0042	35.2227	TAU
Merodon	pruni	(Rossi, 1790)	male	21.iv.1973	Nachbar F.	Israel		Ga`aton	33.0042	35.2227	TAU
Merodon	pruni	(Rossi, 1790)	male	21.iv.1973	Kaplan M.	Israel		Ga`aton	33.0042	35.2227	TAU
Merodon	pruni	(Rossi, 1790)	female	21.iv.1973	Kaplan M.	Israel		Ga`aton	33.0042	35.2227	TAU
Merodon	pruni	(Rossi, 1790)	male	21.iv.1973	Kaplan M.	Israel		Ga`aton	33.0042	35.2227	TAU
Merodon	pruni	(Rossi, 1790)	female	20.iv.1973	Kaplan M.	Israel		Ga`aton	33.0042	35.2227	TAU
Merodon	pruni	(Rossi, 1790)	female	19.v.1983	Freidberg A.	Israel		Golan, 5 km south Qunaitra	33.0837	35.8196	TAU
Merodon	pruni	(Rossi, 1790)	male	27.ix.1992	Nussbaun Y.	Israel		Har Dov	33.3246	35.716	TAU
Merodon	pruni	(Rossi, 1790)	male	18.iv.1998	Freidberg A.	Israel		Har Horesha	30.5665	34.53	TAU
Merodon	pruni	(Rossi, 1790)	female	23.viii.1960	NA	Israel		Hebrew University Fatal Aqua bella	31.7935	35.2409	TAU
Merodon	pruni	(Rossi, 1790)	female	23.viii.1960	NA	Israel		Hebrew University Fatal Aqua bella	31.7935	35.2409	TAU
Merodon	pruni	(Rossi, 1790)	female	28.iv.1964	NA	Israel		Jerusalem	31.8024	35.1928	TAU
Merodon	pruni	(Rossi, 1790)	male	20.iv.1950	NA	Israel		Jerusalem	31.8024	35.1928	TAU
Merodon	pruni	(Rossi, 1790)	male	14.iv.1973	Taipaver M.	Israel		Jerusalem	31.8024	35.1928	TAU
Merodon	pruni	(Rossi, 1790)	female	viii.1941	Kirieth Sehmuel	Israel		Jerusalem	31.8024	35.1928	TAU
Merodon	pruni	(Rossi, 1790)	female	viii.1941	Kirieth Sehmuel	Israel		Jerusalem	31.8024	35.1928	TAU
Merodon	pruni	(Rossi, 1790)	female	01.v.1951	NA	Israel		Jerusalem	31.8024	35.1928	TAU
Merodon	pruni	(Rossi, 1790)	male	12.v.1951	Verhoeff	Israel		Jerusalem	31.8024	35.1928	RMNH
Merodon	pruni	(Rossi, 1790)	male	12.v.1951	Verhoeff	Israel		Jerusalem	31.8024	35.1928	RMNH
Merodon	pruni	(Rossi, 1790)	female	20.viii.1961	NA	Israel		Kfar - Yeruham	30.9901	34.9065	TAU
Merodon	pruni	(Rossi, 1790)	male	20.viii.1961	NA	Israel		Kfar - Yeruham	30.9901	34.9065	TAU
Merodon	pruni	(Rossi, 1790)	male	24.ix.1959	Kugler	Israel		Kfar - Yeruham	30.9901	34.9065	TAU
Merodon	pruni	(Rossi, 1790)	female	16.x.1935	NA	Israel		Kfar Ezion	31.6486	35.111	TAU
Merodon	pruni	(Rossi, 1790)	female	10.x.1971	Kugler	Israel		Ma`alot	33.0186	35.2936	TAU
Merodon	pruni	(Rossi, 1790)	male	01.ix.1973	Freidberg A.	Israel		Ma`alot	33.0186	35.2936	TAU
Merodon	pruni	(Rossi, 1790)	female	01.ix.1973	Freidberg A.	Israel		Ma`alot	33.0186	35.2936	TAU
Merodon	pruni	(Rossi, 1790)	female	01.ix.1973	Freidberg A.	Israel		Ma`alot	33.0186	35.2936	TAU
Merodon	pruni	(Rossi, 1790)	female	01.ix.1973	Freidberg A.	Israel		Ma`alot	33.0186	35.2936	TAU
Merodon	pruni	(Rossi, 1790)	male	08.iv.1975	Kaplan M.	Israel		Mash`abey Sadeh	31.0096	34.7748	TAU
Merodon	pruni	(Rossi, 1790)	male	14.v.1984	Kaplan M.	Israel		Meron	32.9862	35.4485	TAU
Merodon	pruni	(Rossi, 1790)	male	14.v.1974	Kaplan M.	Israel		Meron	32.9862	35.4485	TAU
Merodon	pruni	(Rossi, 1790)	female	20.v.1972	Kugler	Israel		Meron	32.9862	35.4485	TAU
Merodon	pruni	(Rossi, 1790)	female	29.viii.1981	Friedberg A.	Israel		Mount Hermon	33.3101	35.7748	TAU
Merodon	pruni	(Rossi, 1790)	male	23.v.1994	Freidberg A.	Israel		Mount Hermon	33.3101	35.7748	TAU
Merodon	pruni	(Rossi, 1790)	female	23.v.1994	Freidberg A.	Israel		Mount Hermon	33.3101	35.7748	TAU
Merodon	pruni	(Rossi, 1790)	male	13.viii.1973	NA	Israel		Mount Hermon	33.3101	35.7748	TAU
Merodon	pruni	(Rossi, 1790)	female	13.viii.1973	Furth D.	Israel		Mount Hermon	33.3101	35.7748	TAU
Merodon	pruni	(Rossi, 1790)	female	13.viii.1973	Furth D.	Israel		Mount Hermon	33.3101	35.7748	TAU
Merodon	pruni	(Rossi, 1790)	male	13.viii.1973	Freidberg A.	Israel		Mount Hermon	33.3101	35.7748	TAU
Merodon	pruni	(Rossi, 1790)	female	13.viii.1973	Furth D.	Israel		Mount Hermon	33.3101	35.7748	TAU
Merodon	pruni	(Rossi, 1790)	male	13.viii.1973	Furth D.	Israel		Mount Hermon	33.3101	35.7748	TAU
Merodon	pruni	(Rossi, 1790)	female	08.viii.1974	Nachbar F.	Israel		Mount Hermon	33.3101	35.7748	TAU
Merodon	pruni	(Rossi, 1790)	male	08.viii.1973	Kaplan M.	Israel		Mount Hermon	33.3101	35.7748	TAU
Merodon	pruni	(Rossi, 1790)	female	18.ix.1976	Freidberg A.	Israel		Mt. Meron	32.9973	35.4111	TAU
Merodon	pruni	(Rossi, 1790)	female	17.v.1976	Freidberg A.	Israel		Mt. Meron	32.9973	35.4111	TAU
Merodon	pruni	(Rossi, 1790)	female	19.iv.1980	Kugler	Israel		N. Boqer	30.8774	34.7184	TAU
Merodon	pruni	(Rossi, 1790)	female	09.iv.1986	Freidberg A.	Israel		Nahal Kumeran	31.7423	35.4595	TAU
Merodon	pruni	(Rossi, 1790)	female	08.iv.2004	Freidberg A.	Israel		Nahal Parsa	31.2101	35.3283	TAU
Merodon	pruni	(Rossi, 1790)	female	01.ix.1973	Freidberg A.	Israel		Nahar Amud	32.961	35.5036	TAU
Merodon	pruni	(Rossi, 1790)	female	01.ix.1973	Freidberg A.	Israel		Nahar Amud	32.961	35.5036	TAU
Merodon	pruni	(Rossi, 1790)	male	17.iv.1995	Irwin M. E.	Israel		Negev En Aquev, Nr. Sde Boqer	30.8336	34.8164	TAU
Merodon	pruni	(Rossi, 1790)	male	04.v.1982	Kugler	Israel		Park Canada	31.8418	34.9939	TAU
Merodon	pruni	(Rossi, 1790)	female	14.v.1974	Kaplan M.	Israel		Peqi'in	32.9883	35.3262	TAU
Merodon	pruni	(Rossi, 1790)	female	01.iv.1972	Kugler	Israel		Plugot	31.6221	34.7445	TAU
Merodon	pruni	(Rossi, 1790)	male	24.iv.1982	Kaplan F.	Israel		Quala` at Nemrod	33.2505	35.7144	TAU
Merodon	pruni	(Rossi, 1790)	male	12.viii.1960	NA	Israel		Sde Nehemia	33.1968	35.6275	TAU
Merodon	pruni	(Rossi, 1790)	male	21.ii.1934	NA	Israel		Wadi el Kelt	31.8467	35.4183	TAU
Merodon	pruni	(Rossi, 1790)	male	22.iv.1952	NA	Israel		Yagur	32.7393	35.0724	TAU
Merodon	pruni	(Rossi, 1790)	female	26.iv.1973	Kaplan M.	Israel		Yeroham	30.9901	34.9065	TAU
Merodon	pruni	(Rossi, 1790)	male	19.iv.1975	Kaplan M.	Israel		Yodfat	32.8409	35.2672	TAU
Merodon	pruni	(Rossi, 1790)	female	18-22.v.1993	Freidberg A.	Israel		Zomet Ha`Amaqim (Jalame)	32.7282	35.1126	TAU
Merodon	pruni	(Rossi, 1790)	female	18-22.v.1993	Freidberg A.	Israel		Zomet Ha`Amaqim (Jalame)	32.7282	35.1126	TAU
Merodon	pruni	(Rossi, 1790)	female	02.iv.1999	Freidberg A.	Israel		Zomet Lehavim	31.3714	34.7969	TAU
Merodon	pruni	(Rossi, 1790)	male	02.iv.1999	Freidberg A.	Israel		Zomet Lehavim	31.3714	34.7969	TAU
Merodon	pruni	(Rossi, 1790)	female	31.vii.59	NA	Italy	Bologna	Castiglione dei Pepoli	44.1478	11.1653	RMNH
Merodon	pruni	(Rossi, 1790)	female	29.vii.59	NA	Italy	Bologna	Castiglione dei Pepoli	44.1478	11.1653	RMNH
Merodon	pruni	(Rossi, 1790)	male	29.vii.59	NA	Italy	Bologna	Castiglione dei Pepoli	44.1478	11.1653	RMNH
Merodon	pruni	(Rossi, 1790)	male	29.vii.59	NA	Italy	Bologna	Castiglione dei Pepoli, Abetaia (Refugio dell' Abetaia)	44.1341	11.1633	RMNH
Merodon	pruni	(Rossi, 1790)	male	29.vii.59	NA	Italy	Bologna	Castiglione dei Pepoli, Abetaia (Refugio dell' Abetaia)	44.1341	11.1633	RMNH
Merodon	pruni	(Rossi, 1790)	male	29.vii.59	NA	Italy	Bologna	Castiglione dei Pepoli, Abetaia (Refugio dell' Abetaia)	44.1341	11.1633	RMNH
Merodon	pruni	(Rossi, 1790)	male	29.vii.59	NA	Italy	Bologna	Castiglione dei Pepoli, Abetaia (Refugio dell' Abetaia)	44.1341	11.1633	RMNH
Merodon	pruni	(Rossi, 1790)	male	29.vii.59	NA	Italy	Bologna	Castiglione dei Pepoli, Abetaia (Refugio dell' Abetaia)	44.1341	11.1633	RMNH
Merodon	pruni	(Rossi, 1790)	male	28.vii.59	NA	Italy	Bologna	Castiglione dei Pepoli, Abetaia (Refugio dell' Abetaia)	44.1341	11.1633	RMNH
Merodon	pruni	(Rossi, 1790)	female	26.vii.59	NA	Italy	Bologna	Castiglione dei Pepoli, Abetaia (Refugio dell' Abetaia)	44.1341	11.1633	RMNH
Merodon	pruni	(Rossi, 1790)	male	21.vii.59	NA	Italy	Bologna	Castiglione dei Pepoli, Abetaia (Refugio dell' Abetaia)	44.1341	11.1633	RMNH
Merodon	pruni	(Rossi, 1790)	male	16.vii.59	NA	Italy	Bologna	Castiglione dei Pepoli, Abetaia (Refugio dell' Abetaia)	44.1341	11.1633	RMNH
Merodon	pruni	(Rossi, 1790)	male	16.vii.2013	Vujić Ante	Italy	Bologna	Castiglione dei Pepoli, Abetaia (Refugio dell' Abetaia)	44.1341	11.1633	FSUNS
Merodon	pruni	(Rossi, 1790)	female	16.vii.2013	Vujić Ante	Italy	Bologna	Castiglione dei Pepoli, Abetaia (Refugio dell' Abetaia)	44.1341	11.1633	FSUNS
Merodon	pruni	(Rossi, 1790)	male	16.vii.2013	Vujić Ante	Italy	Bologna	Castiglione dei Pepoli, Abetaia (Refugio dell' Abetaia)	44.1341	11.1633	FSUNS
Merodon	pruni	(Rossi, 1790)	male	vi.1929	NA	Italy	Emilia-Romagna	Riccione	44.0037	12.6619	RMNH
Merodon	pruni	(Rossi, 1790)	male	22.vi.1919	NA	Italy	Florence	Monte Senario	43.9	11.3333	NHMUK
Merodon	pruni	(Rossi, 1790)	male	22.vi.1919	NA	Italy	Florence	Monte Senario	43.9	11.3333	NHMUK
Merodon	pruni	(Rossi, 1790)	male	22.vi.1919	NA	Italy	Florence	Monte Senario	43.9	11.3333	NHMUK
Merodon	pruni	(Rossi, 1790)	male	15.viii.1983	NA	Italy	Lazio	Ostia Antica	41.75	12.3	RMNH
Merodon	pruni	(Rossi, 1790)	male	07.vii.87	NA	Italy	Potenza	Pignola di Basilicata	40.5667	15.7833	RMNH
Merodon	pruni	(Rossi, 1790)	female	07.vii.87	NA	Italy	Potenza	Pignola di Basilicata	40.5667	15.7833	RMNH
Merodon	pruni	(Rossi, 1790)	female	28.vii.1961	NA	Italy	Sicily	Etna, Rifugio Filiciusa	37.7206	15.0474	RMNH
Merodon	pruni	(Rossi, 1790)	female	28.vii.1961	NA	Italy	Sicily	Etna, Rifugio Filiciusa	37.7206	15.0474	RMNH
Merodon	pruni	(Rossi, 1790)	female	28.vii.1961	NA	Italy	Sicily	Etna, Rifugio Filiciusa	37.7206	15.0474	RMNH
Merodon	pruni	(Rossi, 1790)	female	28.vii.1961	NA	Italy	Sicily	Etna, Rifugio Filiciusa	37.7206	15.0474	RMNH
Merodon	pruni	(Rossi, 1790)	male	28.vii.1961	NA	Italy	Sicily	Etna, Rifugio Filiciusa	37.7206	15.0474	RMNH
Merodon	pruni	(Rossi, 1790)	male	28.vii.1961	NA	Italy	Sicily	Etna, Rifugio Filiciusa	37.7206	15.0474	RMNH
Merodon	pruni	(Rossi, 1790)	male	28.vii.1961	NA	Italy	Sicily	Etna, Rifugio Filiciusa	37.7206	15.0474	RMNH
Merodon	pruni	(Rossi, 1790)	male	22-28.vii.1961	van der Goot V. S.	Italy	Sicily	Etna, Rifugio Filiciusa	37.7206	15.0474	RMNH
Merodon	pruni	(Rossi, 1790)	male	22-28.vii.1961	van der Goot V. S.	Italy	Sicily	Etna, Rifugio Filiciusa	37.7206	15.0474	RMNH
Merodon	pruni	(Rossi, 1790)	male	22-28.vii.1961	van der Goot V. S.	Italy	Sicily	Etna, Rifugio Filiciusa	37.7206	15.0474	RMNH
Merodon	pruni	(Rossi, 1790)	male	22-28.vii.1961	van der Goot V. S.	Italy	Sicily	Etna, Rifugio Filiciusa	37.7206	15.0474	RMNH
Merodon	pruni	(Rossi, 1790)	male	22-28.vii.1961	van der Goot V. S.	Italy	Sicily	Etna, Rifugio Filiciusa	37.7206	15.0474	RMNH
Merodon	pruni	(Rossi, 1790)	male	23.v.1966	NA	Italy	Sicily	Lago di Pozzillo	37.1833	14.2333	RMNH
Merodon	pruni	(Rossi, 1790)	male	23.v.1966	NA	Italy	Sicily	Lago di Pozzillo	37.1833	14.2333	RMNH
Merodon	pruni	(Rossi, 1790)	male	1868	Mann C. H.	Italy	Sicily	Ragusa	36.9123	14.7484	NHMW
Merodon	pruni	(Rossi, 1790)	male	15.vii.1975	NA	Italy	Sicily	Randazzo - Floresta	37.9833	14.9167	RMNH
Merodon	pruni	(Rossi, 1790)	male	25.v.1966	NA	Italy	Sicily	Syracuse, Penisola della Maddalena	37.0333	15.3333	RMNH
Merodon	pruni	(Rossi, 1790)	female	25.v.1966	NA	Italy	Sicily	Syracuse, Penisola della Maddalena	37.0333	15.3333	RMNH
Merodon	pruni	(Rossi, 1790)	male	15.vii.1975	NA	Italy	Sicily	Weg Randazzo, Floresta	37.9833	14.9167	RMNH
Merodon	pruni	(Rossi, 1790)	female	15.vii.1975	NA	Italy	Sicily	Weg Randazzo, Floresta	37.9833	14.9167	RMNH
Merodon	pruni	(Rossi, 1790)	male	12.vii.1975	NA	Italy	Sicily	Weg Randazzo, Floresta	37.9833	14.9167	RMNH
Merodon	pruni	(Rossi, 1790)	male	12.vii.1975	NA	Italy	Sicily	Weg Randazzo, Floresta	37.9833	14.9167	RMNH
Merodon	pruni	(Rossi, 1790)	male	12.vii.1975	NA	Italy	Sicily	Weg Randazzo, Floresta	37.9833	14.9167	RMNH
Merodon	pruni	(Rossi, 1790)	female	12.vii.1975	NA	Italy	Sicily	Weg Randazzo, Floresta	37.9833	14.9167	RMNH
Merodon	pruni	(Rossi, 1790)	male	15.vii.1975	NA	Italy	Sicily	Weg Randazzo, Floresta 7km from Flor	37.9833	14.9167	RMNH
Merodon	pruni	(Rossi, 1790)	male	15.vii.1975	NA	Italy	Sicily	Weg Randazzo, Floresta 7km from Flor	37.9833	14.9167	RMNH
Merodon	pruni	(Rossi, 1790)	male	15.vii.1975	NA	Italy	Sicily	Weg Randazzo, Floresta 7km from Flor	37.9833	14.9167	RMNH
Merodon	pruni	(Rossi, 1790)	male	15.vii.1975	NA	Italy	Sicily	Weg Randazzo, Floresta 7km from Flor	37.9833	14.9167	RMNH
Merodon	pruni	(Rossi, 1790)	male	15.vii.1975	NA	Italy	Sicily	Weg Randazzo, Floresta 7km from Flor	37.9833	14.9167	RMNH
Merodon	pruni	(Rossi, 1790)	male	15.vii.1975	NA	Italy	Sicily	Weg Randazzo, Floresta 7km from Flor	37.9833	14.9167	RMNH
Merodon	pruni	(Rossi, 1790)	male	15.vii.1975	NA	Italy	Sicily	Weg Randazzo, Floresta 7km from Flor	37.9833	14.9167	RMNH
Merodon	pruni	(Rossi, 1790)	male	15.vii.1975	NA	Italy	Sicily	Weg Randazzo, Floresta 7km from Flor	37.9833	14.9167	RMNH
Merodon	pruni	(Rossi, 1790)	male	15.vii.1975	NA	Italy	Sicily	Weg Randazzo, Floresta 7km from Flor	37.9833	14.9167	RMNH
Merodon	pruni	(Rossi, 1790)	female	15.vii.1975	NA	Italy	Sicily	Weg Randazzo, Floresta 7km from Flor	37.9833	14.9167	RMNH
Merodon	pruni	(Rossi, 1790)	male	15.vii.1975	NA	Italy	Sicily	Weg Randazzo, Floresta 7km from Flor	37.9833	14.9167	RMNH
Merodon	pruni	(Rossi, 1790)	male	15.vii.1975	NA	Italy	Sicily	Weg Randazzo, Floresta 7km from Flor	37.9833	14.9167	RMNH
Merodon	pruni	(Rossi, 1790)	male	15.vii.1975	NA	Italy	Sicily	Weg Randazzo, Floresta 7km from Flor	37.9833	14.9167	RMNH
Merodon	pruni	(Rossi, 1790)	female	15.vii.1975	NA	Italy	Sicily	Weg Randazzo, Floresta 7km from Flor	37.9833	14.9167	RMNH
Merodon	pruni	(Rossi, 1790)	female	15.vii.1975	NA	Italy	Sicily	Weg Randazzo, Floresta 7km from Flor	37.9833	14.9167	RMNH
Merodon	pruni	(Rossi, 1790)	male	15.vii.1975	NA	Italy	Sicily	Weg Randazzo, Floresta 7km from Flor	37.9833	14.9167	RMNH
Merodon	pruni	(Rossi, 1790)	female	15.vii.1975	NA	Italy	Sicily	Weg Randazzo, Floresta 7km from Flor	37.9833	14.9167	RMNH
Merodon	pruni	(Rossi, 1790)	male	15.vii.1975	NA	Italy	Sicily	Weg Randazzo, Floresta 7km from Flor	37.9833	14.9167	RMNH
Merodon	pruni	(Rossi, 1790)	female	15.vii.1975	NA	Italy	Sicily	Weg Randazzo, Floresta 7km from Flor	37.9833	14.9167	RMNH
Merodon	pruni	(Rossi, 1790)	female	15.vii.1975	NA	Italy	Sicily	Weg Randazzo, Floresta 7km from Flor	37.9833	14.9167	RMNH
Merodon	pruni	(Rossi, 1790)	male	15.vii.1975	NA	Italy	Sicily	Weg Randazzo, Floresta 7km from Flor	37.9833	14.9167	RMNH
Merodon	pruni	(Rossi, 1790)	female	15.vii.1975	NA	Italy	Sicily	Weg Randazzo, Floresta 7km from Flor	37.9833	14.9167	RMNH
Merodon	pruni	(Rossi, 1790)	female	15.vii.1975	NA	Italy	Sicily	Weg Randazzo, Floresta 7km from Flor	37.9833	14.9167	RMNH
Merodon	pruni	(Rossi, 1790)	female	15.vii.1975	NA	Italy	Sicily	Weg Randazzo, Floresta 7km from Flor	37.9833	14.9167	RMNH
Merodon	pruni	(Rossi, 1790)	male	15.vii.1975	NA	Italy	Sicily	Weg Randazzo, Floresta 7km from Flor	37.9833	14.9167	RMNH
Merodon	pruni	(Rossi, 1790)	male	12.vii.1975	NA	Italy	Sicily	Weg Randazzo, Floresta 7km from Flor	37.9833	14.9167	RMNH
Merodon	pruni	(Rossi, 1790)	male	12.vii.1975	NA	Italy	Sicily	Weg Randazzo, Floresta 7km from Flor	37.9833	14.9167	RMNH
Merodon	pruni	(Rossi, 1790)	male	12.vii.1975	NA	Italy	Sicily	Weg Randazzo, Floresta 7km from Flor	37.9833	14.9167	RMNH
Merodon	pruni	(Rossi, 1790)	male	12.vii.1975	NA	Italy	Sicily	Weg Randazzo, Floresta 7km from Flor	37.9833	14.9167	RMNH
Merodon	pruni	(Rossi, 1790)	female	12.vii.1975	NA	Italy	Sicily	Weg Randazzo, Floresta 7km from Flor	37.9833	14.9167	RMNH
Merodon	pruni	(Rossi, 1790)	male	12.vii.1975	NA	Italy	Sicily	Weg Randazzo, Floresta 7km from Flor	37.9833	14.9167	RMNH
Merodon	pruni	(Rossi, 1790)	male	12.vii.1975	NA	Italy	Sicily	Weg Randazzo, Floresta 7km from Flor	37.9833	14.9167	RMNH
Merodon	pruni	(Rossi, 1790)	male	12.vii.1975	NA	Italy	Sicily	Weg Randazzo, Floresta 7km from Flor	37.9833	14.9167	RMNH
Merodon	pruni	(Rossi, 1790)	male	12.vii.1975	NA	Italy	Sicily	Weg Randazzo, Floresta 7km from Flor	37.9833	14.9167	RMNH
Merodon	pruni	(Rossi, 1790)	female	12.vii.1975	NA	Italy	Sicily	Weg Randazzo, Floresta 7km from Flor	37.9833	14.9167	RMNH
Merodon	pruni	(Rossi, 1790)	male	12.vii.1975	NA	Italy	Sicily	Weg Randazzo, Floresta 7km from Flor	37.9833	14.9167	RMNH
Merodon	pruni	(Rossi, 1790)	male	12.vii.1975	NA	Italy	Sicily	Weg Randazzo, Floresta 7km from Flor	37.9833	14.9167	RMNH
Merodon	pruni	(Rossi, 1790)	male	12.vii.1975	NA	Italy	Sicily	Weg Randazzo, Floresta 7km from Flor	37.9833	14.9167	RMNH
Merodon	pruni	(Rossi, 1790)	male	12.vii.1975	NA	Italy	Sicily	Weg Randazzo, Floresta 7km from Flor	37.9833	14.9167	RMNH
Merodon	pruni	(Rossi, 1790)	male	12.vii.1975	NA	Italy	Sicily	Weg Randazzo, Floresta 7km from Flor	37.9833	14.9167	RMNH
Merodon	pruni	(Rossi, 1790)	male	12.vii.1975	NA	Italy	Sicily	Weg Randazzo, Floresta 7km from Flor	37.9833	14.9167	RMNH
Merodon	pruni	(Rossi, 1790)	male	12.vii.1975	NA	Italy	Sicily	Weg Randazzo, Floresta 7km from Flor	37.9833	14.9167	RMNH
Merodon	pruni	(Rossi, 1790)	male	12.vii.1975	NA	Italy	Sicily	Weg Randazzo, Floresta 7km from Flor	37.9833	14.9167	RMNH
Merodon	pruni	(Rossi, 1790)	male	12.vii.1975	NA	Italy	Sicily	Weg Randazzo, Floresta 7km from Flor	37.9833	14.9167	RMNH
Merodon	pruni	(Rossi, 1790)	male	12.vii.1975	NA	Italy	Sicily	Weg Randazzo, Floresta 7km from Flor	37.9833	14.9167	RMNH
Merodon	pruni	(Rossi, 1790)	male	12.vii.1975	NA	Italy	Sicily	Weg Randazzo, Floresta 7km from Flor	37.9833	14.9167	RMNH
Merodon	pruni	(Rossi, 1790)	male	12.vii.1975	NA	Italy	Sicily	Weg Randazzo, Floresta 7km from Flor	37.9833	14.9167	RMNH
Merodon	pruni	(Rossi, 1790)	female	12.vii.1975	NA	Italy	Sicily	Weg Randazzo, Floresta 7km from Flor	37.9833	14.9167	RMNH
Merodon	pruni	(Rossi, 1790)	male	10.vii.75	NA	Italy	Sicily	Weg Randazzo, Floresta 7km from Flor	37.9833	14.9167	RMNH
Merodon	pruni	(Rossi, 1790)	male	10.vii.75	NA	Italy	Sicily	Weg Randazzo, Floresta 7km from Flor	37.9833	14.9167	RMNH
Merodon	pruni	(Rossi, 1790)	male	10.vii.75	NA	Italy	Sicily	Weg Randazzo, Floresta 7km from Flor	37.9833	14.9167	RMNH
Merodon	pruni	(Rossi, 1790)	male	10.vii.75	NA	Italy	Sicily	Weg Randazzo, Floresta 7km from Flor	37.9833	14.9167	RMNH
Merodon	pruni	(Rossi, 1790)	male	10.vii.75	NA	Italy	Sicily	Weg Randazzo, Floresta 7km from Flor	37.9833	14.9167	RMNH
Merodon	pruni	(Rossi, 1790)	female	10.vii.75	NA	Italy	Sicily	Weg Randazzo, Floresta 7km from Flor	37.9833	14.9167	RMNH
Merodon	pruni	(Rossi, 1790)	male	21.v.1986	NA	Italy	Toscana	Florence, Careggi	43.8096	11.2519	RMNH
Merodon	pruni	(Rossi, 1790)	male	25.vi.1960	Mavromousabba О.	Lebanon	North Libanon	Bsharri	34.25	36.0181	IRSNB
Merodon	pruni	(Rossi, 1790)	female	03.vi.1981	Zerny	Lebanon		Kadisha River	34.407	35.8635	NHMUK
Merodon	pruni	(Rossi, 1790)	male	v.1902	NA	Pakistan	Balochistan	Quetta	30.188	67.0505	RMNH
Merodon	pruni	(Rossi, 1790)	male	viii.1902	NA	Pakistan	Quetta	Quetta	30.1556	66.9689	RMNH
Merodon	pruni	(Rossi, 1790)	female	v.1904	NA	Pakistan	Quetta	Quetta	30.1556	66.9689	NHMUK
Merodon	pruni	(Rossi, 1790)	male	v.1902	NA	Pakistan	Quetta	Quetta	30.1556	66.9689	NHMUK
Merodon	pruni	(Rossi, 1790)	male	viii.1902	Nurse C. G.	Pakistan	Quetta	Quetta	30.1556	66.9689	NHMUK
Merodon	pruni	(Rossi, 1790)	male	viii.1902	Nurse C. G.	Pakistan	Quetta	Quetta	30.1556	66.9689	NHMUK
Merodon	pruni	(Rossi, 1790)	male	viii.1902	Nurse C. G.	Pakistan	Quetta	Quetta	30.1556	66.9689	NHMUK
Merodon	pruni	(Rossi, 1790)	male	viii.1902	Nurse C. G.	Pakistan	Quetta	Quetta	30.1556	66.9689	NHMUK
Merodon	pruni	(Rossi, 1790)	male	v.1902	Nurse C. G.	Pakistan	Quetta	Quetta	30.1556	66.9689	NHMUK
Merodon	pruni	(Rossi, 1790)	male	v.1902	Nurse C. G.	Pakistan	Quetta	Quetta	30.1556	66.9689	NHMUK
Merodon	pruni	(Rossi, 1790)	female	v.1902	Nurse C. G.	Pakistan	Quetta	Quetta	30.1556	66.9689	NHMUK
Merodon	pruni	(Rossi, 1790)	female	v.1902	Nurse C. G.	Pakistan	Quetta	Quetta	30.1921	67.0507	NHMUK
Merodon	pruni	(Rossi, 1790)	female	vi.1903	Nurse C. G.	Pakistan	Quetta	Quetta	30.1921	67.0507	NHMUK
Merodon	pruni	(Rossi, 1790)	male	viii.1902	Nurse C. G.	Pakistan	Quetta	Quetta	30.1921	67.0507	NHMUK
Merodon	pruni	(Rossi, 1790)	male	viii.1902	Nurse C. G.	Pakistan	Quetta	Quetta	30.1921	67.0507	NHMUK
Merodon	pruni	(Rossi, 1790)	female	v.1902	Nurse C. G.	Pakistan	Quetta	Quetta	30.1921	67.0507	NHMUK
Merodon	pruni	(Rossi, 1790)	male	1865	Mann C. H.	Romania	Tulcea	Tultscha	45.1568	28.8232	NHMW
Merodon	pruni	(Rossi, 1790)	male	24.iv.1927	Theodor O.	State of Palestine	Jordan	Jericho	31.8796	35.4773	TAU
Merodon	pruni	(Rossi, 1790)	female	19.iv.1918	Major E. E. Austen	State of Palestine	nr Jericho	Ain Es - Sultan	31.8706	35.4466	NHMUK
Merodon	pruni	(Rossi, 1790)	male	29.iv.1918	Major E. E. Austen	State of Palestine	nr Jerisheh	N - E from Jaffa	32.031	34.8167	NHMUK
Merodon	pruni	(Rossi, 1790)	female	29.iv.1918	Major E. E. Austen	State of Palestine	nr Jerisheh	N - E from Jaffa	32.031	34.8167	NHMUK
Merodon	pruni	(Rossi, 1790)	male	26.iv.1918	Major E. E. Austen	State of Palestine	nr Jerisheh	N - E from Jaffa	32.031	34.8167	NHMUK
Merodon	pruni	(Rossi, 1790)	male	26.iv.1918	Major E. E. Austen	State of Palestine	nr Jerisheh	N - E from Jaffa	32.031	34.8167	NHMUK
Merodon	pruni	(Rossi, 1790)	male	26.iv.1918	Major E. E. Austen	State of Palestine	nr Jerisheh	N - E from Jaffa	32.031	34.8167	NHMUK
Merodon	pruni	(Rossi, 1790)	female	iii.1918	Major E. E. Austen	State of Palestine	nr Jerisheh	N - E from Jaffa	32.031	34.8167	NHMUK
Merodon	pruni	(Rossi, 1790)	male	24.iv.1927	Theodor O.	State of Palestine		Jericho	31.8426	35.4878	TAU
Merodon	pruni	(Rossi, 1790)	male	01.v.1943	Bylinski Salz	State of Palestine		Jericho	31.8426	35.4878	TAU
Merodon	pruni	(Rossi, 1790)	male	15.iv.1918	Major E. E. Austen	State of Palestine		Jericho	31.8426	35.4878	NHMUK
Merodon	pruni	(Rossi, 1790)	male	30.ix.1954	Theodor O.	State of Palestine		Sde Boqer	30.8778	34.7918	TAU
Merodon	pruni	(Rossi, 1790)	female	30.iv.1953	Theodor O.	State of Palestine		Sde Boqer	30.8778	34.7918	TAU
Merodon	pruni	(Rossi, 1790)	female	30.iv.1953	Theodor O.	State of Palestine		Sde Boqer	30.8778	34.7918	TAU
Merodon	pruni	(Rossi, 1790)	female	23.iv.1955	Theodor O.	State of Palestine		Sde Boqer	30.8778	34.7918	TAU
Merodon	pruni	(Rossi, 1790)	female	23.iv.1955	Theodor O.	State of Palestine		Sde Boqer	30.8778	34.7918	TAU
Merodon	pruni	(Rossi, 1790)	female	20.iv.1961	Theodor O.	State of Palestine		Sde Boqer	30.8778	34.7918	TAU
Merodon	pruni	(Rossi, 1790)	female	20.iv.1961	Theodor O.	State of Palestine		Sde Boqer	30.8778	34.7918	TAU
Merodon	pruni	(Rossi, 1790)	female	20.iv.1961	Theodor O.	State of Palestine		Sde Boqer	30.8778	34.7918	TAU
Merodon	pruni	(Rossi, 1790)	female	03.iv.1953	Theodor O.	State of Palestine		Sde Boqer	30.8778	34.7918	TAU
Merodon	pruni	(Rossi, 1790)	female	01.v.1954	Theodor O.	State of Palestine		Sde Boqer	30.8778	34.7918	TAU
Merodon	pruni	(Rossi, 1790)	male	01.v.1954	Theodor O.	State of Palestine		Sde Boqer	30.8778	34.7918	TAU
Merodon	pruni	(Rossi, 1790)	male	01.v.1954	Theodor O.	State of Palestine		Sde Boqer	30.8778	34.7918	TAU
Merodon	pruni	(Rossi, 1790)	male	01.v.1954	Theodor O.	State of Palestine		Sde Boqer	30.8778	34.7918	TAU
Merodon	pruni	(Rossi, 1790)	male	01.v.1954	Theodor O.	State of Palestine		Sde Boqer	30.8778	34.7918	TAU
Merodon	pruni	(Rossi, 1790)	male	07.v.1957	Theodor O.	State of Palestine		Wadi Kabala Judean hills	31.7947	35.1297	TAU
Merodon	pruni	(Rossi, 1790)	male	07.v.1957	Theodor O.	State of Palestine		Wadi kabala Judean hills	31.7947	35.1297	TAU
Merodon	pruni	(Rossi, 1790)	female	iv.1926	Theodor O.	State of Palestine		Wadi Kelt	31.8358	35.3981	NHMUK
Merodon	pruni	(Rossi, 1790)	male	04.vi.2016	Zinchenko V.	Tajikistan		Tosbulok	38.24	68.738	SZMN
Merodon	pruni	(Rossi, 1790)	male	25.vii.1981	NA	Turkey	Antalya	Yrmesan Gedigi 12km N from Akseki	37.0503	31.7907	RMNH
Merodon	pruni	(Rossi, 1790)	male	23.vii.92	NA	Turkey	Artvin	NW from Yusufeli, near Altiparmak	40.8667	41.5333	RMNH
Merodon	pruni	(Rossi, 1790)	male	29.v.99	NA	Turkey	Bitlis	Nemrut Dagi, Adyaman	38.6667	42.2	RMNH
Merodon	pruni	(Rossi, 1790)	male	02.vii.1995	Saribiyik Süleyman	Turkey	Bolu	Gerede - Orencik Village	40.8051	32.1962	FSUNS
Merodon	pruni	(Rossi, 1790)	female	02.vii.1995	Saribiyik Süleyman	Turkey	Bolu	Gerede - Orencik Village	40.8057	32.1962	FSUNS
Merodon	pruni	(Rossi, 1790)	male	20.vii.2005	Stuke Jens-Hermann	Turkey	Erzurum	Askale - Bayburt	40.0333	40.4666	SJH coll.
Merodon	pruni	(Rossi, 1790)	female	20.vii.2005	Stuke Jens-Hermann	Turkey	Erzurum	Askale - Bayburt	40.0166	40.5167	SJH coll.
Merodon	pruni	(Rossi, 1790)	female	02.vi.1997	NA	Turkey	Erzurum	Camlibel	40.4833	41.7667	RMNH
Merodon	pruni	(Rossi, 1790)	male	20.vii.1994	Asian I.	Turkey	Erzurum	Olur, Süngübayır	40.8901	42.0931	EMIT
Merodon	pruni	(Rossi, 1790)	female	16.vi.1984	NA	Turkey	Hakkari	Chilo Daglari (Cilo Dağı)	37.4166	44.0393	RMNH
Merodon	pruni	(Rossi, 1790)	male	16.vi.1984	NA	Turkey	Hakkari	Chilo Daglari (Cilo Dağı) N from Oramar	37.4166	44.0393	RMNH
Merodon	pruni	(Rossi, 1790)	male	16.vi.1984	NA	Turkey	Hakkari	Chilo Daglari (Cilo Dağı) N from Oramar	37.4166	44.0393	RMNH
Merodon	pruni	(Rossi, 1790)	female	17.vi.84	NA	Turkey	Hakkari	Sat dağları (Mount Sat), Varegos	37.4167	44.2167	RMNH
Merodon	pruni	(Rossi, 1790)	female	17.vi.84	NA	Turkey	Hakkari	Sat dağları (Mount Sat), Varegos	37.4167	44.2167	RMNH
Merodon	pruni	(Rossi, 1790)	male	17.vi.84	NA	Turkey	Hakkari	Sat dağları (Mount Sat), Varegos	37.4167	44.2167	RMNH
Merodon	pruni	(Rossi, 1790)	female	17.iv.84	NA	Turkey	Hakkari	Sat dağları (Mount Sat), Varegos	37.4167	44.2167	RMNH
Merodon	pruni	(Rossi, 1790)	female	17.iv.84	NA	Turkey	Hakkari	Sat dağları (Mount Sat), Varegos	37.4167	44.2167	RMNH
Merodon	pruni	(Rossi, 1790)	male	15.vi.84	NA	Turkey	Hakkari	Sat dağları (Mount Sat), Varegos	37.4167	44.2167	RMNH
Merodon	pruni	(Rossi, 1790)	female	15.iv.84	NA	Turkey	Hakkari	Sat dağları (Mount Sat), Varegos	37.4167	44.2167	RMNH
Merodon	pruni	(Rossi, 1790)	female	12.vi.1984	Lucas J. A. W.	Turkey	Hakkari	Tanin - Tanin pass	37.4983	42.9783	EMIT
Merodon	pruni	(Rossi, 1790)	male	06.viii.81	NA	Turkey	Rize	Ovit Mountain Pass (Ovitdaği Geçidi)	40.6256	40.7556	RMNH
Merodon	pruni	(Rossi, 1790)	male	13.vii.86	NA	Turkey	Turky East	50 km S Kars Pasli	39.868	42.9824	RMNH
Merodon	pruni	(Rossi, 1790)	male	08.vi.1996	Saribiyik Süleyman	Turkey		Kastamonu, Tosija	41.5	33.6667	FSUNS
Merodon	pruni	(Rossi, 1790)	male	13.viii.1951	NA	Turkey		Yalova	40.6163	29.2762	TAU
Merodon	pruni	(Rossi, 1790)	male	26.vii.1918	NA	Turkmenistan	Transcaspia	Ashgabad	38.3621	58.2481	ZHMB
Merodon	pruni	(Rossi, 1790)	female	10.v.1995	Schonitzer K.	Turkmenistan	Transcaspia	Ashgabad	37.9635	58.287	NA
Merodon	pruni	(Rossi, 1790)	male	26.viii.1918	NA	Turkmenistan	Transcaspia	Ashgabad	37.9635	58.287	ZHMB
Merodon	pruni	(Rossi, 1790)	female	23.ix.1931	Vlasov	Turkmenistan	Transcaspia	Ashgabad	37.9635	58.287	ZHMB
Merodon	pruni	(Rossi, 1790)	male	16.viii.1905	Ahnger	Turkmenistan	Transcaspia	Firyuza	37.9158	58.0911	MZH
Merodon	pruni	(Rossi, 1790)	female	16.viii.1905	Ahnger	Turkmenistan	Transcaspia	Firyuza	37.9158	58.0911	MZH
Merodon	pruni	(Rossi, 1790)	female	08.viii.1905	Ahnger	Turkmenistan	Transcaspia	Firyuza	37.9158	58.0911	MZH
Merodon	pruni	(Rossi, 1790)	male	09.viii.1932	Vlasov	Turkmenistan	Transcaspia	Firyuza	37.9158	58.0911	ZHMB
Merodon	pruni	(Rossi, 1790)	male	27.v.1928	NA	Turkmenistan	Transcaspia	Firyuza, Near Ashgabad	37.9158	58.0911	ZHMB
Merodon	pruni	(Rossi, 1790)	female	27.v.1928	Paramonov	Turkmenistan	Transcaspia	Firyuza, Near Ashgabad	37.9158	58.0911	ZHMB
Merodon	pruni	(Rossi, 1790)	male	27.v.1928	S. P.	Turkmenistan	Transcaspia	Firyuza, Near Ashgabad	37.9158	58.0911	ZHMB
Merodon	pruni	(Rossi, 1790)	male	09.viii.1932	Vlasov	Turkmenistan	Transcaspia	Firyuza, Near Ashgabad	37.9158	58.0911	ZHMB
Merodon	pruni	(Rossi, 1790)	male	06.viii.1932	Vlasov	Turkmenistan	Transcaspia	Firyuza, Near Ashgabad	37.9158	58.0911	ZHMB
Merodon	pruni	(Rossi, 1790)	male	16.v.1926	Paramonov	Turkmenistan	Transcaspia	Kotsik Jelidja, Feruze, near Aschabad	37.9158	58.0911	ZHMB
Merodon	pruni	(Rossi, 1790)	male	16.v.1926	Paramonov	Turkmenistan	Transcaspia	Kotsik Jelidja, Feruze, near Aschabad	37.9158	58.0911	ZHMB
Merodon	pruni	(Rossi, 1790)	female	26.vii.1923	NA	Ukraine	Krym	Feodosia	45.0126	35.3886	ZHMB
Merodon	pruni	(Rossi, 1790)	male	25.vi.1923	NA	Ukraine	Krym	Feodosia	45.0126	35.3886	ZHMB
Merodon	pruni	(Rossi, 1790)	male	25.vi.1923	NA	Ukraine	Krym	Feodosia	45.0126	35.3886	ZHMB
Merodon	pruni	(Rossi, 1790)	male	25.vi.1923	NA	Ukraine	Krym	Feodosia	45.0126	35.3886	ZHMB
Merodon	pruni	(Rossi, 1790)	male	25.vi.1923	NA	Ukraine	Krym	Feodosia	45.0126	35.3886	ZHMB
Merodon	pruni	(Rossi, 1790)	male	15.vi.1923	NA	Ukraine	Krym	Feodosia	45.0126	35.3886	ZHMB
Merodon	pruni	(Rossi, 1790)	female	14.vii.1923	NA	Ukraine	Krym	Feodosia	45.0126	35.3886	ZHMB
Merodon	pruni	(Rossi, 1790)	female	14.vii.1923	NA	Ukraine	Krym	Feodosia	45.0126	35.3886	ZHMB
Merodon	pruni	(Rossi, 1790)	male	14.vi.1923	NA	Ukraine	Krym	Feodosia	45.0126	35.3886	ZHMB
Merodon	pruni	(Rossi, 1790)	male	14.vi.1923	NA	Ukraine	Krym	Feodosia	45.0126	35.3886	ZHMB
Merodon	pruni	(Rossi, 1790)	male	14.vi.1923	NA	Ukraine	Krym	Feodosia	45.0126	35.3886	ZHMB
Merodon	pruni	(Rossi, 1790)	male	14.vi.1923	NA	Ukraine	Krym	Feodosia	45.0126	35.3886	ZHMB
Merodon	pruni	(Rossi, 1790)	male	14.vi.1923	NA	Ukraine	Krym	Feodosia	45.0126	35.3886	ZHMB
Merodon	pruni	(Rossi, 1790)	male	14.vi.1923	NA	Ukraine	Krym	Feodosia	45.0126	35.3886	ZHMB
Merodon	pruni	(Rossi, 1790)	male	14.vi.1923	NA	Ukraine	Krym	Feodosia	45.0126	35.3886	ZHMB
Merodon	pruni	(Rossi, 1790)	male	14.vi.1923	NA	Ukraine	Krym	Feodosia	45.0126	35.3886	ZHMB
Merodon	pruni	(Rossi, 1790)	male	14.vi.1923	NA	Ukraine	Krym	Feodosia	45.0126	35.3886	ZHMB
Merodon	pruni	(Rossi, 1790)	male	14.vi.1923	NA	Ukraine	Krym	Feodosia	45.0126	35.3886	ZHMB
Merodon	pruni	(Rossi, 1790)	male	14.vi.1923	NA	Ukraine	Krym	Feodosia	45.0126	35.3886	ZHMB
Merodon	pruni	(Rossi, 1790)	male	14.vi.1923	NA	Ukraine	Krym	Feodosia	45.0126	35.3886	ZHMB
Merodon	pruni	(Rossi, 1790)	male	14.vi.1923	NA	Ukraine	Krym	Feodosia	45.0126	35.3886	ZHMB
Merodon	pruni	(Rossi, 1790)	male	14.vi.1923	NA	Ukraine	Krym	Feodosia	45.0126	35.3886	ZHMB
Merodon	pruni	(Rossi, 1790)	male	14.vi.1923	NA	Ukraine	Krym	Feodosia	45.0126	35.3886	ZHMB
Merodon	pruni	(Rossi, 1790)	male	14.vi.1923	NA	Ukraine	Krym	Feodosia	45.0126	35.3886	ZHMB
Merodon	pruni	(Rossi, 1790)	male	14.vi.1923	NA	Ukraine	Krym	Feodosia	45.0126	35.3886	ZHMB
Merodon	pruni	(Rossi, 1790)	male	14.vi.1923	NA	Ukraine	Krym	Feodosia	45.0126	35.3886	ZHMB
Merodon	pruni	(Rossi, 1790)	female	14.vi.1923	NA	Ukraine	Krym	Feodosia	45.0126	35.3886	ZHMB
Merodon	pruni	(Rossi, 1790)	female	14.vi.1922	NA	Ukraine	Krym	Feodosia	45.0126	35.3886	ZHMB
Merodon	pruni	(Rossi, 1790)	male	13.vi.1923	NA	Ukraine	Krym	Feodosia	45.0126	35.3886	ZHMB
Merodon	pruni	(Rossi, 1790)	female	13.vi.1923	NA	Ukraine	Krym	Feodosia	45.0126	35.3886	ZHMB
Merodon	pruni	(Rossi, 1790)	male	04.vi.1923	NA	Ukraine	Krym	Feodosia	45.0126	35.3886	ZHMB
Merodon	pruni	(Rossi, 1790)	female	01.vii.1923	NA	Ukraine	Krym	Feodosia	45.0126	35.3886	ZHMB
Merodon	pruni	(Rossi, 1790)	male	29.vi.1925	Paramonov	Ukraine	Krym	Karadag	44.9333	35.2333	ZHMB
Merodon	pruni	(Rossi, 1790)	female	28.vii.1929	Kistjakovsky	Ukraine	Krym	Karadag	44.9333	35.2333	ZHMB
Merodon	pruni	(Rossi, 1790)	female	28.vii.1929	Kistjakovsky	Ukraine	Krym	Karadag	44.9333	35.2333	ZHMB
Merodon	pruni	(Rossi, 1790)	male	27.viii.1928	Karawajev W.	Ukraine	Krym	Karadag	44.9333	35.2333	ZHMB
Merodon	pruni	(Rossi, 1790)	male	26.viii.1928	Karawajev W.	Ukraine	Krym	Karadag	44.9333	35.2333	ZHMB
Merodon	pruni	(Rossi, 1790)	male	26.viii.1926	Karavajev	Ukraine	Krym	Karadag	44.9333	35.2333	ZHMB
Merodon	pruni	(Rossi, 1790)	male	25.viii.1930	S. P.	Ukraine	Krym	Karadag	44.9333	35.2333	ZHMB
Merodon	pruni	(Rossi, 1790)	male	22.viii.1930	S. P.	Ukraine	Krym	Karadag	44.9333	35.2333	ZHMB
Merodon	pruni	(Rossi, 1790)	female	22.vii.1930	Paramonov S.	Ukraine	Krym	Karadag	44.9333	35.2333	ZHMB
Merodon	pruni	(Rossi, 1790)	male	22.vii.1930	S. P.	Ukraine	Krym	Karadag	44.9333	35.2333	ZHMB
Merodon	pruni	(Rossi, 1790)	male	22.vi.1929	S. P.	Ukraine	Krym	Karadag	44.9333	35.2333	ZHMB
Merodon	pruni	(Rossi, 1790)	male	21.vii.1930	S. P.	Ukraine	Krym	Karadag	44.9333	35.2333	ZHMB
Merodon	pruni	(Rossi, 1790)	male	20.vi.1925	Kistjakovsky	Ukraine	Krym	Karadag	44.9333	35.2333	ZHMB
Merodon	pruni	(Rossi, 1790)	male	18.vi.1930	Paramonov	Ukraine	Krym	Karadag	44.9333	35.2333	ZHMB
Merodon	pruni	(Rossi, 1790)	female	18.vi.1925	Kistjakovsky	Ukraine	Krym	Karadag	44.9333	35.2333	ZHMB
Merodon	pruni	(Rossi, 1790)	male	18.vi.1925	Kistjakovsky	Ukraine	Krym	Karadag	44.9333	35.2333	ZHMB
Merodon	pruni	(Rossi, 1790)	female	17.viii.1929	S. P.	Ukraine	Krym	Karadag	44.9333	35.2333	ZHMB
Merodon	pruni	(Rossi, 1790)	male	17.viii.1929	S. P.	Ukraine	Krym	Karadag	44.9333	35.2333	ZHMB
Merodon	pruni	(Rossi, 1790)	female	17.vii.1929	S. P.	Ukraine	Krym	Karadag	44.9333	35.2333	ZHMB
Merodon	pruni	(Rossi, 1790)	male	17.vii.1929	S. P.	Ukraine	Krym	Karadag	44.9333	35.2333	ZHMB
Merodon	pruni	(Rossi, 1790)	male	17.vii.1929	S. P.	Ukraine	Krym	Karadag	44.9333	35.2333	ZHMB
Merodon	pruni	(Rossi, 1790)	female	17.vii.1929	S. P.	Ukraine	Krym	Karadag	44.9333	35.2333	ZHMB
Merodon	pruni	(Rossi, 1790)	female	17.vii.1929	S. P.	Ukraine	Krym	Karadag	44.9333	35.2333	ZHMB
Merodon	pruni	(Rossi, 1790)	female	17.vii.1929	S. P.	Ukraine	Krym	Karadag	44.9333	35.2333	ZHMB
Merodon	pruni	(Rossi, 1790)	female	17.vii.1929	S. P.	Ukraine	Krym	Karadag	44.9333	35.2333	ZHMB
Merodon	pruni	(Rossi, 1790)	male	17.vii.1929	S. P.	Ukraine	Krym	Karadag	44.9333	35.2333	ZHMB
Merodon	pruni	(Rossi, 1790)	male	17.vii.1929	S. P.	Ukraine	Krym	Karadag	44.9333	35.2333	ZHMB
Merodon	pruni	(Rossi, 1790)	male	17.vii.1929	S. P.	Ukraine	Krym	Karadag	44.9333	35.2333	ZHMB
Merodon	pruni	(Rossi, 1790)	male	17.vii.1929	S. P.	Ukraine	Krym	Karadag	44.9333	35.2333	ZHMB
Merodon	pruni	(Rossi, 1790)	male	17.vii.1929	S. P.	Ukraine	Krym	Karadag	44.9333	35.2333	ZHMB
Merodon	pruni	(Rossi, 1790)	male	17.vii.1929	S. P.	Ukraine	Krym	Karadag	44.9333	35.2333	ZHMB
Merodon	pruni	(Rossi, 1790)	male	17.vii.1929	S. P.	Ukraine	Krym	Karadag	44.9333	35.2333	ZHMB
Merodon	pruni	(Rossi, 1790)	male	17.vii.1929	S. P.	Ukraine	Krym	Karadag	44.9333	35.2333	ZHMB
Merodon	pruni	(Rossi, 1790)	male	17.vii.1929	S. P.	Ukraine	Krym	Karadag	44.9333	35.2333	ZHMB
Merodon	pruni	(Rossi, 1790)	male	17.vii.1929	S. P.	Ukraine	Krym	Karadag	44.9333	35.2333	ZHMB
Merodon	pruni	(Rossi, 1790)	male	17.vii.1929	S. P.	Ukraine	Krym	Karadag	44.9333	35.2333	ZHMB
Merodon	pruni	(Rossi, 1790)	male	16.viii.1929	S. P.	Ukraine	Krym	Karadag	44.9333	35.2333	ZHMB
Merodon	pruni	(Rossi, 1790)	female	16.vii.1929	Paramonov S.	Ukraine	Krym	Karadag	44.9333	35.2333	ZHMB
Merodon	pruni	(Rossi, 1790)	male	16.vii.1929	S. P.	Ukraine	Krym	Karadag	44.9333	35.2333	ZHMB
Merodon	pruni	(Rossi, 1790)	male	16.vii.1929	S. P.	Ukraine	Krym	Karadag	44.9333	35.2333	ZHMB
Merodon	pruni	(Rossi, 1790)	male	16.vii.1929	S. P.	Ukraine	Krym	Karadag	44.9333	35.2333	ZHMB
Merodon	pruni	(Rossi, 1790)	male	16.vii.1929	S. P.	Ukraine	Krym	Karadag	44.9333	35.2333	ZHMB
Merodon	pruni	(Rossi, 1790)	male	16.vii.1929	S. P.	Ukraine	Krym	Karadag	44.9333	35.2333	ZHMB
Merodon	pruni	(Rossi, 1790)	male	16.vii.1929	S. P.	Ukraine	Krym	Karadag	44.9333	35.2333	ZHMB
Merodon	pruni	(Rossi, 1790)	male	16.vii.1929	S. P.	Ukraine	Krym	Karadag	44.9333	35.2333	ZHMB
Merodon	pruni	(Rossi, 1790)	male	16.vii.1929	S. P.	Ukraine	Krym	Karadag	44.9333	35.2333	ZHMB
Merodon	pruni	(Rossi, 1790)	male	16.vii.1929	S. P.	Ukraine	Krym	Karadag	44.9333	35.2333	ZHMB
Merodon	pruni	(Rossi, 1790)	male	16.vii.1929	S. P.	Ukraine	Krym	Karadag	44.9333	35.2333	ZHMB
Merodon	pruni	(Rossi, 1790)	male	16.vii.1929	S. P.	Ukraine	Krym	Karadag	44.9333	35.2333	ZHMB
Merodon	pruni	(Rossi, 1790)	male	16.vii.1929	S. P.	Ukraine	Krym	Karadag	44.9333	35.2333	ZHMB
Merodon	pruni	(Rossi, 1790)	male	16.vii.1929	S. P.	Ukraine	Krym	Karadag	44.9333	35.2333	ZHMB
Merodon	pruni	(Rossi, 1790)	male	16.vii.1929	S. P.	Ukraine	Krym	Karadag	44.9333	35.2333	ZHMB
Merodon	pruni	(Rossi, 1790)	male	16.vii.1929	S. P.	Ukraine	Krym	Karadag	44.9333	35.2333	ZHMB
Merodon	pruni	(Rossi, 1790)	male	16.vii.1929	S. P.	Ukraine	Krym	Karadag	44.9333	35.2333	ZHMB
Merodon	pruni	(Rossi, 1790)	male	16.vii.1929	S. P.	Ukraine	Krym	Karadag	44.9333	35.2333	ZHMB
Merodon	pruni	(Rossi, 1790)	male	16.vii.1929	S. P.	Ukraine	Krym	Karadag	44.9333	35.2333	ZHMB
Merodon	pruni	(Rossi, 1790)	male	16.vii.1929	S. P.	Ukraine	Krym	Karadag	44.9333	35.2333	ZHMB
Merodon	pruni	(Rossi, 1790)	male	16.vii.1929	S. P.	Ukraine	Krym	Karadag	44.9333	35.2333	ZHMB
Merodon	pruni	(Rossi, 1790)	female	16.vii.1929	Paramonov S.	Ukraine	Krym	Karadag	44.9333	35.2333	ZHMB
Merodon	pruni	(Rossi, 1790)	female	16.vii.1929	Paramonov S.	Ukraine	Krym	Karadag	44.9333	35.2333	ZHMB
Merodon	pruni	(Rossi, 1790)	female	16.vii.1929	Paramonov S.	Ukraine	Krym	Karadag	44.9333	35.2333	ZHMB
Merodon	pruni	(Rossi, 1790)	female	16.vii.1929	Paramonov S.	Ukraine	Krym	Karadag	44.9333	35.2333	ZHMB
Merodon	pruni	(Rossi, 1790)	female	16.vii.1929	Paramonov S.	Ukraine	Krym	Karadag	44.9333	35.2333	ZHMB
Merodon	pruni	(Rossi, 1790)	female	16.vii.1929	Paramonov S.	Ukraine	Krym	Karadag	44.9333	35.2333	ZHMB
Merodon	pruni	(Rossi, 1790)	female	07.vii.1929	Paramonov S.	Ukraine	Krym	Karadag	44.9333	35.2333	ZHMB
Merodon	pruni	(Rossi, 1790)	male	04.viii.1929	S. P.	Ukraine	Krym	Karadag	44.9333	35.2333	ZHMB
Merodon	pruni	(Rossi, 1790)	female	04.vii.1925	Faramonov	Ukraine	Krym	Karadag	44.9333	35.2333	ZHMB
Merodon	pruni	(Rossi, 1790)	male	03.ix.1930	S. P.	Ukraine	Krym	Karadag	44.9333	35.2333	ZHMB
Merodon	pruni	(Rossi, 1790)	male	02.viii.1929	S. P.	Ukraine	Krym	Karadag	44.9333	35.2333	ZHMB
Merodon	pruni	(Rossi, 1790)	male	08.ix.1918	Karavajev V.	Ukraine	Krym	Karadag	44.9333	35.2333	ZHMB
Merodon	pruni	(Rossi, 1790)	male	06.ix.1918	Karavajev V.	Ukraine	Krym	Karadag	44.9333	35.2333	ZHMB
Merodon	quadrinotatus	(Sack, 1931)	male	09.iv.2006	Gilasian Ebrahim	Iran	Fars Meimand	Firouzabad Kuhe Sefidar	28.9428	52.9611	HMIM
Merodon	quadrinotatus	(Sack, 1931)	female	09.iv.2006	Gilasian Ebrahim	Iran	Fars Meimand	Firouzabad Kuhe Sefidar	28.9428	52.9611	HMIM
Merodon	quadrinotatus	(Sack, 1931)	male	09.iv.2006	Gilasian Ebrahim	Iran	Fars Meimand	Firouzabad Kuhe Sefidar	28.9428	52.9611	HMIM
Merodon	quadrinotatus	(Sack, 1931)	female	15.iv.2006	Gilasian Ebrahim	Iran	Fars Meimand	Firouzabad Tange riz	28.9336	52.8544	HMIM
Merodon	quadrinotatus	(Sack, 1931)	female	01.vi.2002	Prochazka	Iran	Tehran	6 km N Gacsa	36.15	51.2833	BM coll.
Merodon	quadrinotatus	(Sack, 1931)	female	05.vi.1965	John W. Neal	Iran	W. Azarbaijan prov	23 NNE of Khaneh	36.813	45.0374	USNM
Merodon	quadrinotatus	(Sack, 1931)	female	13.vi.84	NA	Turkey	Hakkari	Suvarihalil Pass (Suvarihalil Gecidi) W side near Habul Deresi	37.5	43.3333	RMNH
Merodon	vandergooti	Hurkmans, 1993	female	28.v.1980	Freidberg A.	Israel		Mount Hermon	33.3191	35.7696	TAU
Merodon	vandergooti	Hurkmans, 1993	female	30.iv.1981	Freidberg A.	Israel		Mt. Meiron	32.9942	35.4162	TAU
Merodon	vandergooti	Hurkmans, 1993	male	19.iv.92	NA	Syria	Jabbul	Saint Simeon Kloster 45km NW Aleppo	36	37	RMNH
Merodon	vandergooti	Hurkmans, 1993	female	05.vi.1988	Warncke	Turkey	Ankara	10 km S from Ankara	39.8446	32.8822	RMNH
Merodon	vandergooti	Hurkmans, 1993	female	05.vi.1988	NA	Turkey	Ankara	10 km S from Ankara	39.8446	32.8822	RMNH
Merodon	vandergooti	Hurkmans, 1993	female	05.vi.1988	NA	Turkey	Ankara	10 km S from Ankara	39.8446	32.8822	RMNH
Merodon	vandergooti	Hurkmans, 1993	male	13.vi.1984	Lucas J. A. W.	Turkey	Hakkari	Suvarihalil Pass (Suvarihalil Gecidi), Habul Deresi	37.5	43.3333	RMNH
Merodon	vandergooti	Hurkmans, 1993	male	13.vi.1984	Lucas J. A. W.	Turkey	Hakkari	Suvarihalil Pass (Suvarihalil Gecidi), Habul Deresi	37.5	43.3333	RMNH
Merodon	vandergooti	Hurkmans, 1993	female	29.v.2001	NA	Turkey	Isparta	Yalvac, Sultan mountain	38.2957	31.2071	FSUNS
Merodon	vandergooti	Hurkmans, 1993	female	01.vi.1983	NA	Turkey		Pr.Adiyaman Nemrut Dag	37.9783	38.7438	RMNH
Merodon	velox	Loew, 1869	female	28-30.v.2013	Murzin S.	Armenia	Meghri	Gumoranz	38.9982	46.3749	ZFMK
Merodon	velox	Loew, 1869	male	28-30.v.2013	Murzin S.	Armenia	Meghri	Gumoranz	38.9982	46.3749	ZFMK
Merodon	velox	Loew, 1869	male	28.v.2013	Murzin S.	Armenia	Meghri	Gumoranz	38.9982	46.3749	ZFMK
Merodon	velox	Loew, 1869	female	28.v.2013	Murzin S.	Armenia	Meghri	Gumoranz	38.9982	46.3749	ZFMK
Merodon	velox	Loew, 1869	male	18.v.1958	Zaicev	Armenia	Tavush	Karadash	41.0152	45.1284	RMNH
Merodon	velox	Loew, 1869	male	31.v.1959	Rihter	Azerbaijan	Lerik	Goveri	38.7	48.4167	RMNH
Merodon	velox	Loew, 1869	female	26.v.1957	Zimina L.	Azerbaijan	Nakhchivan	Papara	39.3333	45.5	ZMUC
Merodon	velox	Loew, 1869	male	26.v.1957	Zimina L.	Azerbaijan	Nakhchivan	Papara	39.3333	45.5	ZMUC
Merodon	velox	Loew, 1869	male	21.vi.1967	Rihter V.	Azerbaijan	Nakhchivan	Pereval Bichanekskiy	39.5431	45.8128	ZMUC
Merodon	velox	Loew, 1869	male	24-27.v.1984	NA	Greece	Chania	Georgioupolis	35.3667	24.25	NA
Merodon	velox	Loew, 1869	female	27.iv.2000	Smart M. J.	Greece	Chios	1 km W from Trachili	38.2314	25.9033	SJM coll.
Merodon	velox	Loew, 1869	male	27.iv.2000	Smart M. J.	Greece	Chios	1 km W from Trachili	38.2314	25.9033	SJM coll.
Merodon	velox	Loew, 1869	male	24.iv.2000	Smart M. J.	Greece	Chios	2 km NE from Amades	38.5836	26.0539	SJM coll.
Merodon	velox	Loew, 1869	male	24.iv.1996	Taylor M. J.	Greece	Chios	Katarraktis	38.2737	26.0952	WML
Merodon	velox	Loew, 1869	female	24.iv.1996	Taylor M. J.	Greece	Chios	Katarraktis	38.2682	26.0965	WML
Merodon	velox	Loew, 1869	female	19.iv.2000	Smart M. J.	Greece	Chios	Katarraktis	38.2858	26.0978	SJM coll.
Merodon	velox	Loew, 1869	female	19.iv.2000	Smart M. J.	Greece	Chios	Katarraktis	38.2858	26.0978	SJM coll.
Merodon	velox	Loew, 1869	male	19.iv.2000	Smart M. J.	Greece	Chios	Katarraktis	38.2858	26.0978	SJM coll.
Merodon	velox	Loew, 1869	male	19.iv.2000	Smart M. J.	Greece	Chios	Katarraktis	38.2858	26.0978	SJM coll.
Merodon	velox	Loew, 1869	female	19.iv.2000	Smart M. J.	Greece	Chios	Katarraktis	38.2858	26.0978	SJM coll.
Merodon	velox	Loew, 1869	female	19.iv.2000	Smart M. J.	Greece	Chios	Katarraktis	38.2858	26.0978	SJM coll.
Merodon	velox	Loew, 1869	female	18.ix.2002	Taylor M. J.	Greece	Chios	Kato Fana	38.2077	25.927	WML
Merodon	velox	Loew, 1869	male	22.iv.2000	Smart M. J.	Greece	Chios	Limenas	38.2826	25.9314	SJM coll.
Merodon	velox	Loew, 1869	female	07.v.2003	Taylor M. J.	Greece	Chios	Mountain Pelinaeon	38.5745	26.0048	WML
Merodon	velox	Loew, 1869	male	07.v.2003	Taylor M. J.	Greece	Chios	Mountain Pelinaeon	38.5745	26.0048	WML
Merodon	velox	Loew, 1869	male	07.v.2003	Taylor M. J.	Greece	Chios	Mountain Pelinaeon	38.5745	26.0048	WML
Merodon	velox	Loew, 1869	male	07.v.2003	Taylor M. J.	Greece	Chios	Mountain Pelinaeon	38.5745	26.0048	WML
Merodon	velox	Loew, 1869	male	07.v.2003	Taylor M. J.	Greece	Chios	Mountain Pelinaeon	38.5745	26.0048	WML
Merodon	velox	Loew, 1869	male	24.v.1998	Taylor M. J.	Greece	Chios	Near Fyta	38.5298	26.0077	WML
Merodon	velox	Loew, 1869	male	29.iv.2002	Smart M. J.	Greece	Chios	Near Gridia	38.2208	26.1044	SJM coll.
Merodon	velox	Loew, 1869	male	31.iii.2012	Toutziarakis P.	Greece	Chios	Ag. Markela	38.4786	25.888	MAegean
Merodon	velox	Loew, 1869	NA	NA	NA	Greece	Corfu	Dassia 5 km SE Korakiana	39.6833	19.8333	RMNH
Merodon	velox	Loew, 1869	male	27.iv.1937	Karci I.	Greece	Ikaria	Agios Kirykos	37.6209	26.2839	NHMW
Merodon	velox	Loew, 1869	male	03.v.2004	Smart M. J.	Greece	Ikaria	Kastemis, Vathos	37.6047	26.1058	SJM coll.
Merodon	velox	Loew, 1869	female	03.v.2004	Smart M. J.	Greece	Ikaria	Kastemis, Vathos	37.6047	26.1058	SJM coll.
Merodon	velox	Loew, 1869	male	04.v.2004	Smart M. J.	Greece	Ikaria	Stavlos	37.6347	26.1392	SJM coll.
Merodon	velox	Loew, 1869	female	02.v.2012	Vavitsas I.	Greece	Karpathos	Mesochori	35.6222	27.1055	MAegean
Merodon	velox	Loew, 1869	female	08.iv.2012	Toutziarakis P.	Greece	Kos	Antimachia	36.8092	27.1164	MAegean
Merodon	velox	Loew, 1869	female	08.iv.2012	Toutziarakis P.	Greece	Kos	Antimachia	36.8092	27.1164	MAegean
Merodon	velox	Loew, 1869	female	09.iv.2012	Toutziarakis P.	Greece	Kos	Antimachia	36.8092	27.1164	MAegean
Merodon	velox	Loew, 1869	male	01.vi.1984	NA	Greece	Lasithi	Ierapetra	35.0095	25.734	NA
Merodon	velox	Loew, 1869	male	22.iv.2014	Vujić Ante	Greece	Lasithi	Plateau of Lassithi, Psihro	35.1629	25.4549	FSUNS
Merodon	velox	Loew, 1869	male	29-31.v.1984	Hurkmans W.	Greece	Lasithi	Psychro	35.15	25.4667	NA
Merodon	velox	Loew, 1869	male	01.vi.2010	Lyszkowski	Greece	Lesvos	3.4 km SE Agiassos	39.0586	26.3944	LMR coll.
Merodon	velox	Loew, 1869	male	01.vi.2010	Lyszkowski	Greece	Lesvos	3.4 km SE Agiassos	39.0586	26.3944	LMR coll.
Merodon	velox	Loew, 1869	male	23.v.2004	Kyriakopoulos A.	Greece	Lesvos	3.5 km S Agiassos	39.0708	26.3714	MZH
Merodon	velox	Loew, 1869	female	12.v.2004	Kyriakopoulos A.	Greece	Lesvos	4.6 km N Plomari	39.0214	26.3744	MZH
Merodon	velox	Loew, 1869	female	28.v.2010	Watt Kenneth	Greece	Lesvos	Agiassos	39.05	26.3833	WK coll.
Merodon	velox	Loew, 1869	male	28.v.2010	Watt Kenneth	Greece	Lesvos	Agiassos	39.05	26.3833	WK coll. - Watt Kenneth collection, Aberdeen, UK
Merodon	velox	Loew, 1869	male	28.v.2010	Hewitt	Greece	Lesvos	Agiassos	39.05	26.3833	THM
Merodon	velox	Loew, 1869	male	28.v.2010	Hewitt	Greece	Lesvos	Agiassos	39.05	26.3833	THM
Merodon	velox	Loew, 1869	male	20.v.2004	Kyriakopoulos A.	Greece	Lesvos	Agiassos	39.0547	26.3972	NA
Merodon	velox	Loew, 1869	male	20.v.2004	Kapsali M.	Greece	Lesvos	Agiassos	39.05	26.3833	NA
Merodon	velox	Loew, 1869	female	16.iv.2005	Petanidou Theodora	Greece	Lesvos	Agiassos	39.05	26.3833	MAegean
Merodon	velox	Loew, 1869	male	08.vi.2010	Watt Kenneth	Greece	Lesvos	Agiassos	39.05	26.3833	WK coll.
Merodon	velox	Loew, 1869	male	08.vi.2010	Watt Kenneth	Greece	Lesvos	Agiassos	39.05	26.3833	WK coll.
Merodon	velox	Loew, 1869	female	04.v.2010	Hull Mike	Greece	Lesvos	Agiassos	39.0794	26.3908	WML
Merodon	velox	Loew, 1869	male	03.vi.2010	Wilkinson	Greece	Lesvos	Agiassos	39.05	26.3833	NMS
Merodon	velox	Loew, 1869	female	02.vi.2012	Vujić Ante; Likov Laura	Greece	Lesvos	Agiassos	39.0708	26.3742	FSUNS
Merodon	velox	Loew, 1869	male	01.vi.2010	Watt Kenneth	Greece	Lesvos	Agiassos	39.05	26.3833	WK coll.
Merodon	velox	Loew, 1869	male	01.vi.2010	Rotheray	Greece	Lesvos	Agiassos	39.05	26.3833	NMS
Merodon	velox	Loew, 1869	male	01.vi.2010	Hancock	Greece	Lesvos	Agiassos	39.05	26.3833	GLAHM
Merodon	velox	Loew, 1869	male	01.vi.2010	Hancock	Greece	Lesvos	Agiassos	39.05	26.3833	GLAHM
Merodon	velox	Loew, 1869	male	01.vi.2010	Hancock	Greece	Lesvos	Agiassos	39.05	26.3833	GLAHM
Merodon	velox	Loew, 1869	male	01.vi.2010	Hancock	Greece	Lesvos	Agiassos	39.05	26.3833	GLAHM
Merodon	velox	Loew, 1869	male	01.vi.2010	Hancock	Greece	Lesvos	Agiassos	39.05	26.3833	GLAHM
Merodon	velox	Loew, 1869	female	01.vi.2010	Hancock	Greece	Lesvos	Agiassos	39.05	26.3833	GLAHM
Merodon	velox	Loew, 1869	male	09.vi.2004	NA	Greece	Lesvos	Agiassos	39.0525	26.3825	NA
Merodon	velox	Loew, 1869	male	09.vi.2004	NA	Greece	Lesvos	Agiassos	39.0525	26.3825	NA
Merodon	velox	Loew, 1869	male	22.v.2004	Kapsali M.	Greece	Lesvos	Agiassos	39.0692	26.3881	NA
Merodon	velox	Loew, 1869	female	22.v.2004	Kyriakopoulos A.	Greece	Lesvos	Agiassos	39.0692	26.3881	NA
Merodon	velox	Loew, 1869	female	24.v.2004	Kapsali M.	Greece	Lesvos	Agiassos	39.0547	26.3972	MAegean
Merodon	velox	Loew, 1869	female	23.v.2004	Kyriakopoulos A.	Greece	Lesvos	Agiassos	39.0547	26.3972	MAegean
Merodon	velox	Loew, 1869	female	15.v.2004	Petanidou Theodora	Greece	Lesvos	Agiassos	39.0692	26.3881	FSUNS
Merodon	velox	Loew, 1869	female	15.v.2004	Petanidou Theodora	Greece	Lesvos	Agiassos	39.0692	26.3881	FSUNS
Merodon	velox	Loew, 1869	male	24.v.2004	Kapsali M.	Greece	Lesvos	Agiassos	39.0547	26.3972	MAegean
Merodon	velox	Loew, 1869	female	17.v.1995	Miksch G.	Greece	Lesvos	Agiassos	39.0708	26.3725	HM coll.
Merodon	velox	Loew, 1869	male	15.v.1997	Barendregt Aat	Greece	Lesvos	Agiassos	39.0708	26.3742	BA coll.
Merodon	velox	Loew, 1869	female	26.v.2003	Taylor M. J.	Greece	Lesvos	Agiassos	39.0708	26.3742	WML
Merodon	velox	Loew, 1869	male	01.v.2008	Petanidou Theodora	Greece	Lesvos	Agiassos, Sanatorio	39.0704	26.3866	FSUNS
Merodon	velox	Loew, 1869	female	28.iv.2004	Lamborn E.	Greece	Lesvos	Eresos	39.1667	25.9333	NA
Merodon	velox	Loew, 1869	female	28.iv.2004	Lamborn E.	Greece	Lesvos	Eresos	39.1667	25.9333	NA
Merodon	velox	Loew, 1869	male	12.iv.2005	Dahm H.	Greece	Lesvos	Mesagros	39.0338	26.441	FSUNS
Merodon	velox	Loew, 1869	female	05.v.2005	Dahm	Greece	Lesvos	Mytilini	39.1053	26.5239	NA
Merodon	velox	Loew, 1869	female	05.v.2005	Dahm	Greece	Lesvos	Mytilini	39.1053	26.5239	NA
Merodon	velox	Loew, 1869	female	05.iv.2004	Lamborn E.	Greece	Lesvos	Mytilini	39.0386	26.5994	NA
Merodon	velox	Loew, 1869	female	02.v.2016	Vujić Ante; Ačanski Jelena	Greece	Lesvos	Neochori II	39.019	26.3343	FSUNS
Merodon	velox	Loew, 1869	male	22.iv.2001	NA	Greece	Lesvos	Pedi	39.268	26.3759	NA
Merodon	velox	Loew, 1869	female	16.iv.2004	Dahm	Greece	Lesvos	Plomari	39.0214	26.3744	NA
Merodon	velox	Loew, 1869	female	10.iv.2004	Lamborn E.	Greece	Lesvos	Plomari	39.0214	26.3744	NA
Merodon	velox	Loew, 1869	male	10.iv.2004	Dahm	Greece	Lesvos	Plomari	39.0214	26.3744	NA
Merodon	velox	Loew, 1869	female	30.iv.2008	Radenković Snežana	Greece	Lesvos	Sifnaios	39.092	26.2473	FSUNS
Merodon	velox	Loew, 1869	female	06.vi.2010	Wilkinson	Greece	Lesvos	Skala Kallonis	39.2117	26.2067	NMS
Merodon	velox	Loew, 1869	female	27.v.2005	Apostolopoulos	Greece	Lesvos	Skopilos	39.0252	26.438	NA
Merodon	velox	Loew, 1869	female	27.v.2005	Apostolopoulos	Greece	Lesvos	Skopilos	39.0252	26.438	NA
Merodon	velox	Loew, 1869	male	10.iv.2001	S.P.M.Roberts	Greece	Lesvos	Stavros	39.0542	26.2744	FSUNS
Merodon	velox	Loew, 1869	male	10.iv.2001	S.P.M. Roberts	Greece	Lesvos	Stavros	39.0542	26.2744	FSUNS
Merodon	velox	Loew, 1869	female	12.iv.2004	Petanidou Theodora	Greece	Lesvos	Vatera	39.0311	26.1944	MAegean
Merodon	velox	Loew, 1869	male	12.iv.2004	Petanidou Theodora	Greece	Lesvos	Vatera	39.0311	26.1944	MAegean
Merodon	velox	Loew, 1869	female	02.v.2005	Hull Mike	Greece	Lesvos	Vatera	39.0208	26.1733	WML
Merodon	velox	Loew, 1869	female	02.v.2005	Hull Mike	Greece	Lesvos	Vatera	39.0208	26.1733	WML
Merodon	velox	Loew, 1869	male	02.v.2005	Hull Mike	Greece	Lesvos	Vatera	39.0208	26.1733	WML
Merodon	velox	Loew, 1869	male	12.iv.2004	Petanidou Theodora	Greece	Lesvos	Vatera	39.0311	26.1944	MAegean
Merodon	velox	Loew, 1869	male	20.iii.2012	Papakonstantinou S.	Greece	Rhodes	Antipyriki 1.5	36.1376	27.9263	MAegean
Merodon	velox	Loew, 1869	male	09.iv.2004	Lange C.; Ziegler J.	Greece	Rhodes	Eleousa	36.2714	28.0364	ZHMB
Merodon	velox	Loew, 1869	male	09.iv.2004	Lange C.; Ziegler J.	Greece	Rhodes	Eleousa	36.2714	28.0364	ZHMB
Merodon	velox	Loew, 1869	male	14.iv.2004	Lange C.; Ziegler J.	Greece	Rhodes	Emponas	36.2144	27.8414	ZHMB
Merodon	velox	Loew, 1869	male	20.iii.2012	Papakonstantinou S.	Greece	Rhodes	Laerma	36.1323	27.9257	MAegean
Merodon	velox	Loew, 1869	male	20.iii.2012	Papakonstantinou S.	Greece	Rhodes	Laerma	36.1323	27.9257	MAegean
Merodon	velox	Loew, 1869	female	28.iv.1962	Tams W. H.	Greece	Rhodes	Miramare	36.4191	28.1873	NHMUK
Merodon	velox	Loew, 1869	male	25.iv.1962	Tams W. H.	Greece	Rhodes	Miramare	36.4191	28.1873	NHMUK
Merodon	velox	Loew, 1869	male	22.iv.1962	Tams W. H.	Greece	Rhodes	Near Miramare	36.4157	28.188	NHMUK
Merodon	velox	Loew, 1869	male	06.iv.2004	Lange C.; Ziegler J.	Greece	Rhodes	Psinthos	36.305	28.0839	ZHMB
Merodon	velox	Loew, 1869	male	06.iv.2004	Lange C.; Ziegler J.	Greece	Rhodes	Salakos	36.2853	27.9367	ZHMB
Merodon	velox	Loew, 1869	male	06.iv.2004	Lange C.; Ziegler J.	Greece	Rhodes	Salakos	36.2853	27.9367	ZHMB
Merodon	velox	Loew, 1869	male	24-26.iv.2012	Lange C.; Ziegler J.	Greece	Rhodes	Shistros 2.2	36.1665	27.8769	MAegean
Merodon	velox	Loew, 1869	female	23.iv.1971	Lieftinck M. A.	Greece	Rhodes	Ixia	36.4167	28.1833	RMNH
Merodon	velox	Loew, 1869	female	16.iv.2012	Vujić Ante; Likov Laura	Greece	Rhodes	Salakos	36.2867	27.9392	FSUNS
Merodon	velox	Loew, 1869	male	16.iv.2012	Vujić Ante; Likov Laura	Greece	Rhodes	Salakos-Profitis Ilias	36.2839	27.9378	FSUNS
Merodon	velox	Loew, 1869	male	4-5.vi.1954	Kirchberg E. S.	Greece	Samos	Heraion	37.6718	26.8858	ZHMB
Merodon	velox	Loew, 1869	male	4-5.vi.1954	Kirchberg E. S.	Greece	Samos	Heraion	37.6718	26.8858	ZHMB
Merodon	velox	Loew, 1869	female	16.iv.1984	Guichard K. M.	Greece	Samos	Karlovasi	37.7892	26.6945	NHMUK
Merodon	velox	Loew, 1869	male	16.iv.1984	Guichard K. M.	Greece	Samos	Karlovasi	37.7892	26.6945	NHMUK
Merodon	velox	Loew, 1869	female	16-26.iv.1984	Guichard K. M.	Greece	Samos	Karlovasi	37.7892	26.6945	NHMUK
Merodon	velox	Loew, 1869	male	16-26.iv.1984	Guichard K. M.	Greece	Samos	Karlovasi	37.7892	26.6945	NHMUK
Merodon	velox	Loew, 1869	male	16-26.iv.1984	Guichard K. M.	Greece	Samos	Karlovasi	37.7892	26.6945	NHMUK
Merodon	velox	Loew, 1869	male	16-26.iv.1984	Guichard K. M.	Greece	Samos	Karlovasi	37.7892	26.6945	NHMUK
Merodon	velox	Loew, 1869	male	16-26.iv.1984	Guichard K. M.	Greece	Samos	Karlovasi	37.7892	26.6945	NHMUK
Merodon	velox	Loew, 1869	male	16-26.iv.1984	Guichard K. M.	Greece	Samos	Karlovasi	37.7892	26.6945	NHMUK
Merodon	velox	Loew, 1869	male	16-26.iv.1984	Guichard K. M.	Greece	Samos	Karlovasi	37.7892	26.6945	NHMUK
Merodon	velox	Loew, 1869	male	16-26.iv.1984	Guichard K. M.	Greece	Samos	Pithagorion	37.6919	26.9483	NHMUK
Merodon	velox	Loew, 1869	male	08.vi.2012	NA	Greece	Samos	Pyrgos, lok. 10	37.7123	26.7957	FSUNS
Merodon	velox	Loew, 1869	female	08.vi.2012	NA	Greece	Samos	Samos, crossroad	37.7486	26.7249	FSUNS
Merodon	velox	Loew, 1869	female	08.vi.2012	NA	Greece	Samos	Samos, crossroad	37.7486	26.7249	FSUNS
Merodon	velox	Loew, 1869	female	21.v.2014	Forst, M.	Greece		Kampos Votsalakia	37.7088	26.6638	ZFMK
Merodon	velox	Loew, 1869	male	1868	Mann C. H.	Italy	Sicily	Ragusa	36.9123	14.7484	NHMW
Merodon	velox	Loew, 1869	male	26.v.1960	Guichard K. M.; Harvey	Turkey	Adana	Ciftehan	37.5108	34.7742	NHMUK
Merodon	velox	Loew, 1869	male	17.iv.1966	NA	Turkey	Adana	Misis ostl. v	36.95	35.6	NHMW
Merodon	velox	Loew, 1869	male	05.vi.1983	Huttinger F.	Turkey	Anatolien	Goksun	38.05	36.5	HM coll.
Merodon	velox	Loew, 1869	female	25.v.1996	Saribiyik, S.	Turkey	Ankara	Cubuk, Ovacık village	40.3167	32.9667	FSUNS
Merodon	velox	Loew, 1869	female	07.v.1993	Michelsen V.	Turkey	Ankara	25 km south Beynam forest	39.6729	32.9061	ZMUC
Merodon	velox	Loew, 1869	male	07.v.1993	Michelsen V.	Turkey	Ankara	25 km south Beynam forest	39.6729	32.9061	ZMUC
Merodon	velox	Loew, 1869	female	07.v.1993	Michelsen V.	Turkey	Ankara	25 km south Beynam forest	39.6729	32.9061	ZMUC
Merodon	velox	Loew, 1869	female	27.iv.1993	Michelsen V.	Turkey	Antalya	35 km NW Termessos national park	36.9822	30.4662	ZMUC
Merodon	velox	Loew, 1869	male	04.iv.1962	Guichard K. M.	Turkey	Antalya	Aspendos (Belkis)	36.9356	31.1683	NHMUK
Merodon	velox	Loew, 1869	male	19.v.1999	Saribiyik, S.	Turkey	Antalya	Korkuteli, Varsak	36.9833	30.7	FSUNS
Merodon	velox	Loew, 1869	female	23.iv.1962	Guichard K. M.	Turkey	Aydin	Bozdogan	37.6701	28.3082	NHMUK
Merodon	velox	Loew, 1869	male	23.iv.1962	Guichard K. M.	Turkey	Aydin	Bozdogan	37.6701	28.3082	NHMUK
Merodon	velox	Loew, 1869	male	22.iv.1962	Guichard K. M.	Turkey	Aydin	Bozdogan	37.6701	28.3082	NHMUK
Merodon	velox	Loew, 1869	male	29.iv.2014	Vujić Ante	Turkey	Baffa lake	Baffa lake 3	37.4614	27.5012	FSUNS
Merodon	velox	Loew, 1869	male	29.iv.2014	Vujić Ante	Turkey	Baffa lake	Baffa lake 3	37.4614	27.5012	FSUNS
Merodon	velox	Loew, 1869	female	29.iv.2014	Vujić Ante	Turkey	Baffa lake	Baffa lake 3	37.4614	27.5012	FSUNS
Merodon	velox	Loew, 1869	male	29.iv.2014	Vujić Ante	Turkey	Baffa lake	Baffa lake 3	37.4614	27.5012	FSUNS
Merodon	velox	Loew, 1869	male	27.iv.2014	Vujić Ante; Perez Banon S.; Stahls G.; Senol	Turkey	Bozdag mountain	Bozdag slope	38.4659	28.0532	FSUNS
Merodon	velox	Loew, 1869	male	27.iv.2014	Vujić Ante; Perez Banon S.; Stahls G.; Senol	Turkey	Bozdag mountain	Bozdag slope	38.4659	28.0532	FSUNS
Merodon	velox	Loew, 1869	male	27.iv.2014	Vujić Ante; Perez Banon S.; Stahls G.; Senol	Turkey	Bozdag mountain	Bozdag slope	38.4659	28.0532	FSUNS
Merodon	velox	Loew, 1869	female	27.iv.2014	Vujić Ante; Perez Banon S.; Stahls G.; Senol	Turkey	Bozdag mountain	Bozdag slope	38.4659	28.0532	FSUNS
Merodon	velox	Loew, 1869	female	27.iv.2014	Vujić Ante; Perez Banon S.; Stahls G.; Senol	Turkey	Bozdag mountain	Bozdag slope	38.4659	28.0532	FSUNS
Merodon	velox	Loew, 1869	male	27.iv.2014	Vujić Ante; Perez Banon S.; Stahls G.; Senol	Turkey	Bozdag mountain	Bozdag slope	38.4659	28.0532	FSUNS
Merodon	velox	Loew, 1869	male	27.iv.2014	Vujić Ante; Perez Banon S.; Stahls G.; Senol	Turkey	Bozdag mountain	Bozdag slope	38.4659	28.0532	FSUNS
Merodon	velox	Loew, 1869	female	02.v.2014	Hayat Rüstem; Uzun Asiye; O. Demirozer, C. Gok	Turkey	Egirdir karsi kiyi	Yalvac yolu	38.2299	31.118	EMIT
Merodon	velox	Loew, 1869	male	12.vi.1994	Hayat Rüstem	Turkey	Erzurum	Atatürk University Campus	39.9001	41.2364	EMIT
Merodon	velox	Loew, 1869	male	06.vi.2008	Hayat Rüstem	Turkey	Erzurum	Atatürk University Campus	39.9001	41.2364	EMIT
Merodon	velox	Loew, 1869	male	16.vi.2005	Hayat Rüstem	Turkey	Erzurum	Atatürk University Campus	39.9001	41.2364	EMIT
Merodon	velox	Loew, 1869	male	16.vi.2005	Hayat Rüstem	Turkey	Erzurum	Atatürk University Campus	39.9001	41.2364	EMIT
Merodon	velox	Loew, 1869	male	16.vi.2005	Hayat Rüstem	Turkey	Erzurum	Atatürk University Campus	39.9001	41.2364	EMIT
Merodon	velox	Loew, 1869	male	07.vi.1994	NA	Turkey	Erzurum	Atatürk University Campus	39.9001	41.2364	EMIT
Merodon	velox	Loew, 1869	male	31.v.1962	Guichard K. M.; Harvey	Turkey	Erzurum	Ispir	40.4819	40.9958	NHMUK
Merodon	velox	Loew, 1869	male	02.vi.1962	Guichard K. M.; Harvey	Turkey	Erzurum	Kandilli	41.0643	29.0625	NHMUK
Merodon	velox	Loew, 1869	male	15.vi.1994	Hayat Rüstem	Turkey	Erzurum	Oltu	40.55	41.9833	EMIT
Merodon	velox	Loew, 1869	male	14.vi.2002	Hayat Rüstem	Turkey	Erzurum	Pasinler	39.9812	41.6614	EMIT
Merodon	velox	Loew, 1869	female	09.vi.1996	Hayat Rüstem	Turkey	Erzurum	Selale - Uzundere	40.5351	41.5489	EMIT
Merodon	velox	Loew, 1869	male	26.vi.1996	Hurkmans W.	Turkey	Erzurum	Sutkans	40.4667	41.9167	NHMUK
Merodon	velox	Loew, 1869	female	26.vi.1996	Hurkmans W.	Turkey	Erzurum	Sutkans	40.4667	41.9167	NHMUK
Merodon	velox	Loew, 1869	male	09.vi.1996	Hayat Rüstem	Turkey	Erzurum	Tortum	40.2983	41.5483	EMIT
Merodon	velox	Loew, 1869	male	1897	Holtz	Turkey	İçel	Gülek	37.2	34.8	ZHMB
Merodon	velox	Loew, 1869	male	1897	Holtz	Turkey	İçel	Gülek	37.2	34.8	ZHMB
Merodon	velox	Loew, 1869	male	29.iii.1964	Kruper S.	Turkey	Izmir	Smyrna	38.4045	27.2282	ZHMB
Merodon	velox	Loew, 1869	male	24-26.iv.1993	Michelsen V.	Turkey	Izmir	Samsun Dagi National Park	37.6667	27.25	ZMUC
Merodon	velox	Loew, 1869	female	24-26.iv.1993	Michelsen V.	Turkey	Izmir	Samsun Dagi National Park	37.6667	27.25	ZMUC
Merodon	velox	Loew, 1869	male	24-26.iv.1993	Michelsen V.	Turkey	Izmir	Samsun Dagi National Park	37.6667	27.25	ZMUC
Merodon	velox	Loew, 1869	male	24-26.iv.1993	Michelsen V.	Turkey	Izmir	Samsun Dagi National Park	37.6667	27.25	ZMUC
Merodon	velox	Loew, 1869	male	24-26.iv.1993	Michelsen V.	Turkey	Izmir	Samsun Dagi National Park	37.6667	27.25	ZMUC
Merodon	velox	Loew, 1869	male	24-26.iv.1993	Michelsen V.	Turkey	Izmir	Samsun Dagi National Park	37.6667	27.25	ZMUC
Merodon	velox	Loew, 1869	female	24-26.iv.1993	Michelsen V.	Turkey	Izmir	Samsun Dagi National Park	37.6667	27.25	ZMUC
Merodon	velox	Loew, 1869	female	31.v.88	NA	Turkey	Kars	10 km E from Karakurt	40.1711	42.6072	RMNH
Merodon	velox	Loew, 1869	male	04.vi.96	NA	Turkey	Kars	4 km NE from Karakurt	40.1711	42.6072	RMNH
Merodon	velox	Loew, 1869	female	04.vi.96	NA	Turkey	Kars	4 km NE from Karakurt	40.1711	42.6072	RMNH
Merodon	velox	Loew, 1869	female	08.vi.2000	Kesdek M.	Turkey	Kars	Sarikamis, Karakurt, S . Gecmez	40.1716	42.6211	EMIT
Merodon	velox	Loew, 1869	male	08.vi.2000	Kesdek M.	Turkey	Kars	Sarikamis, Karakurt, S . Gecmez	40.1716	42.6211	EMIT
Merodon	velox	Loew, 1869	male	1889	Reitter	Turkey	Kaukasus	Araxesthal	40.6594	43.6967	NHMW
Merodon	velox	Loew, 1869	male	1889	Reitter	Turkey	Kaukasus	Araxesthal	40.6594	43.6967	NHMW
Merodon	velox	Loew, 1869	male	23.v.2011	Bartak Miroslav; Kubik Stepan	Turkey	Mugla	12 km SW Mugla	37.1278	28.2744	BM coll.
Merodon	velox	Loew, 1869	male	23.v.2011	Bartak Miroslav; Kubik Stepan	Turkey	Mugla	12 km SW Mugla	37.1278	28.2744	BM coll.
Merodon	velox	Loew, 1869	male	23.v.2011	Bartak Miroslav; Kubik Stepan	Turkey	Mugla	12 km SW Mugla	37.1278	28.2744	BM coll.
Merodon	velox	Loew, 1869	male	23.v.2011	Bartak Miroslav; Kubik Stepan	Turkey	Mugla	12 km SW Mugla	37.1278	28.2744	BM coll.
Merodon	velox	Loew, 1869	male	23.v.2011	Bartak Miroslav; Kubik Stepan	Turkey	Mugla	12 km SW Mugla	37.1278	28.2744	BM coll.
Merodon	velox	Loew, 1869	male	23.v.2011	Bartak Miroslav; Kubik Stepan	Turkey	Mugla	12 km SW Mugla	37.1278	28.2744	BM coll.
Merodon	velox	Loew, 1869	male	29.iv.2014	Vujić Ante; Perez Banon S.; Stahls G.; Senol	Turkey	Mugla	Kizilagac	37.0769	28.3598	FSUNS
Merodon	velox	Loew, 1869	female	29.iv.2014	Vujić Ante; Perez Banon S.; Stahls G.; Senol	Turkey	Mugla	Kizilagac	37.0769	28.3598	FSUNS
Merodon	velox	Loew, 1869	male	29.iv.2014	Vujić Ante; Perez Banon S.; Stahls G.; Senol	Turkey	Mugla	Kizilagac	37.0769	28.3598	FSUNS
Merodon	velox	Loew, 1869	male	29.iv.2014	Vujić Ante; Perez Banon S.; Stahls G.; Senol	Turkey	Mugla	Kizilagac	37.0769	28.3598	FSUNS
Merodon	velox	Loew, 1869	male	29.iv.2014	Vujić Ante; Perez Banon S.; Stahls G.; Senol	Turkey	Mugla	Kizilagac	37.0769	28.3598	FSUNS
Merodon	velox	Loew, 1869	male	29.iv.2014	Vujić Ante; Perez Banon S.; Stahls G.; Senol	Turkey	Mugla	Kizilagac	37.0769	28.3598	FSUNS
Merodon	velox	Loew, 1869	male	29.iv.2014	Vujić Ante; Perez Banon S.; Stahls G.; Senol	Turkey	Mugla	Kizilagac	37.0769	28.3598	FSUNS
Merodon	velox	Loew, 1869	male	17-22.v.2011	Bartak Miroslav; Kubik Stepan	Turkey	Mugla	University Campus	37.1617	28.3725	BM coll.
Merodon	velox	Loew, 1869	male	17-22.v.2011	Bartak Miroslav; Kubik Stepan	Turkey	Mugla	University Campus	37.1617	28.3726	BM coll.
Merodon	velox	Loew, 1869	male	17-22.v.2011	Bartak Miroslav; Kubik Stepan	Turkey	Mugla	University Campus	37.1617	28.3727	BM coll.
Merodon	velox	Loew, 1869	male	17-22.v.2011	Bartak Miroslav; Kubik Stepan	Turkey	Mugla	University Campus	37.1617	28.3728	BM coll.
Merodon	velox	Loew, 1869	male	17-22.v.2011	Bartak Miroslav; Kubik Stepan	Turkey	Mugla	University Campus	37.1617	28.3729	BM coll.
Merodon	velox	Loew, 1869	male	17-22.v.2011	Bartak Miroslav; Kubik Stepan	Turkey	Mugla	University Campus	37.1617	28.373	BM coll.
Merodon	velox	Loew, 1869	male	17-22.v.2011	Bartak Miroslav; Kubik Stepan	Turkey	Mugla	University Campus	37.1617	28.3731	BM coll.
Merodon	velox	Loew, 1869	male	17-22.v.2011	Bartak Miroslav; Kubik Stepan	Turkey	Mugla	University Campus	37.1617	28.3732	BM coll.
Merodon	velox	Loew, 1869	male	17-22.v.2011	Bartak Miroslav; Kubik Stepan	Turkey	Mugla	University Campus	37.1617	28.3733	BM coll.
Merodon	velox	Loew, 1869	male	29.iv.2013	Bartak Miroslav; Kubik Stepan	Turkey	Mugla	University campus	37.1617	28.3725	BM coll.
Merodon	velox	Loew, 1869	female	02.vi.2014	Vujić Ante; Perez Banon S.; Stahls G.; Senol	Turkey	Muğla	Eskihisar	37.3061	28.0285	FSUNS
Merodon	velox	Loew, 1869	male	02.vi.2014	Vujić Ante; Perez Banon S.; Stahls G.; Senol	Turkey	Muğla	Eskihisar	37.3061	28.0285	FSUNS
Merodon	velox	Loew, 1869	female	02.vi.2014	Vujić Ante; Perez Banon S.; Stahls G.; Senol	Turkey	Muğla	Eskihisar	37.3061	28.0285	FSUNS
Merodon	velox	Loew, 1869	female	02.vi.2014	Vujić Ante; Perez Banon S.; Stahls G.; Senol	Turkey	Muğla	Korucuk	37.304	27.9397	FSUNS
Merodon	velox	Loew, 1869	male	03.vi.2014	Vujić Ante; Perez Banon S.; Stahls G.; Senol	Turkey	Muğla	Near Muğla	37.1945	28.352	FSUNS
Merodon	velox	Loew, 1869	female	01.vi.72	NA	Turkey	Mus	Mus	38.7335	41.4877	RMNH
Merodon	velox	Loew, 1869	female	28.v.1998	Lange C.; Ziegler J.	Turkey	Province Kayseri	Soganli Dere, Yesilhisar	38.3361	34.9978	SJH coll.
Merodon	velox	Loew, 1869	male	28.v.1998	Lange C.; Ziegler J.	Turkey	Province Kayseri	Soganli Dere, Yesilhisar	38.3361	34.9978	SJH coll.
Merodon	velox	Loew, 1869	male	28.v.1998	Lange C.; Ziegler J.	Turkey	Province Kayseri	SW from Kayseri, Soganli Dere W Yesilhisar	38.3361	34.9978	ZHMB
Merodon	velox	Loew, 1869	male	23-24.vi.1967	NA	Turkey	Tunceli	Ovacik	39.3603	39.2214	NHMW
Merodon	velox	Loew, 1869	male	06.v.2013	Bartak Miroslav; Kubik Stepan	Turkey		5km S of Mugla	37.1408	28.3681	BM coll.
Merodon	velox	Loew, 1869	male	06.v.2013	Bartak Miroslav; Kubik Stepan	Turkey		5km S of Mugla	37.1408	28.3681	BM coll.
Merodon	velox	Loew, 1869	male	06.v.2013	Bartak Miroslav; Kubik Stepan	Turkey		5km S of Mugla	37.1408	28.3681	BM coll.
Merodon	velox	Loew, 1869	female	06.v.2013	Bartak Miroslav; Kubik Stepan	Turkey		5km S of Mugla	37.1408	28.3681	BM coll.
Merodon	velox	Loew, 1869	male	06.v.2013	Bartak Miroslav; Kubik Stepan	Turkey		5km S of Mugla	37.1408	28.3681	BM coll.
Merodon	velox	Loew, 1869	female	06.v.2013	Bartak Miroslav; Kubik Stepan	Turkey		5km S of Mugla	37.1408	28.3681	BM coll.
Merodon	velox	Loew, 1869	male	1863	Mann C. H.	Turkey		Bursa	40.1526	29.0742	NHMW
Merodon	velox	Loew, 1869	female	1863	Mann C. H.	Turkey		Bursa	40.1526	29.0742	NHMW
Merodon	velox	Loew, 1869	female	1863	Mann C. H.	Turkey		Bursa	40.1526	29.0742	NHMW
Merodon	velox	Loew, 1869	male	1863	Mann C. H.	Turkey		Bursa	40.1526	29.0742	NHMW
Merodon	velox	Loew, 1869	male	1863	Mann C. H.	Turkey		Bursa	40.1526	29.0742	NHMW
Merodon	velox	Loew, 1869	male	1863	Mann C. H.	Turkey		Bursa	40.1526	29.0742	NHMW
Merodon	velox	Loew, 1869	female	1863	Mann C. H.	Turkey		Bursa	40.1526	29.0742	NHMW
Merodon	velox	Loew, 1869	male	1863	Mann C. H.	Turkey		Bursa	40.1526	29.0742	NHMW
Merodon	velox	Loew, 1869	female	1863	Mann C. H.	Turkey		Bursa	40.1526	29.0742	NHMW
Merodon	velox	Loew, 1869	male	05.vi.2012	Hiron J.; Murzin S.	Turkey		East. Tatvan env.	38.481	42.324	NHMW
Merodon	velox	Loew, 1869	male	21.iv.1995	NA	Turkey		Priene	37.6628	27.3037	ZFMK
Merodon	velox	Loew, 1869	male	29.v.1987	Guichard K. M.	Turkey		Saklikent	36.4765	29.4059	NHMUK
Merodon	velox	Loew, 1869	male	05.vi.2012	Mhron, J.; Murzin, S.	Turkey		Tatvan	38.481	42.324	NA
